# Supplementary material for: Crystal structure and Hirshfeld surface analysis of 2,2′′′,6,6′′′-tetra­meth­oxy-3,2′:5′,3′′:6′′,3′′′-quaterpyridine
Source: Acta Crystallogr E Crystallogr Commun. 2019 Sep 20;75(Pt 10):1511–4. doi: 10.1107/S205698901901274X (PMC6775728; doi:10.1107/S205698901901274X)
Supplement: Supplementary file 1 [file e-75-01511-sup1.cif]

##############################################################################
#                                                                            #
# This CIF contains the data in a paper accepted for publication in          #
# Acta Crystallographica Section E. It conforms to the requirements of       #
# Notes for Authors for Acta Crystallographica Section E, and has been       #
# peer reviewed under the auspices of the IUCr Commission on Journals.       #
#                                                                            #
# Full details of the Crystallographic Information File format               #
# are given in the paper "The Crystallographic Information File (CIF):       #
# a New Standard Archive File for Crystallography" by S. R. Hall, F. H.      #
# Allen and I. D. Brown [Acta Cryst. (1991), A47, 655-685].                  #
#                                                                            #
# The current version of the core CIF dictionary is obtainable from          #
# ftp://ftp.iucr.org/pub/cif_core.dic.                                       #
#                                                                            #
# Software is freely available for graphical display of the structure(s)     #
# in this CIF. For information consult the CIF software page                 #
# http://www.iucr.org/resources/cif/software.                                #
#                                                                            #
# This file may be used for bona fide research purposes within the           #
# scientific community so long as proper attribution is given to the journal # 
# article from which it was obtained.                                        #
#                                                                            #
##############################################################################
data_I
_audit_creation_method     'SHELXL-2014/7'
_chemical_name_systematic
;
2,2''',6,6'''-Tetramethoxy-3,2':5',3'':6'',3'''-quaterpyridine
;
_chemical_name_common     ?
_chemical_formula_moiety     'C24 H22 N4 O4'
_chemical_formula_sum     'C24 H22 N4 O4'
_chemical_formula_iupac     'C24 H22 N4 O4'
_chemical_formula_weight     430.45
_chemical_melting_point     ?
_space_group_crystal_system     monoclinic
_space_group_name_H-M_alt     'P 21/c'
_space_group_name_Hall     '-P 2ybc'
loop_
    _space_group_symop_operation_xyz
    'x, y, z'
    '-x, y+1/2, -z+1/2'
    '-x, -y, -z'
    'x, -y-1/2, z-1/2'
_cell_length_a     7.9556(6)
_cell_length_b     14.8583(11)
_cell_length_c     17.3362(12)
_cell_angle_alpha     90
_cell_angle_beta     95.556(4)
_cell_angle_gamma     90
_cell_volume     2039.6(3)
_cell_formula_units_Z     4
_cell_measurement_reflns_used     5328
_cell_measurement_theta_min     2.57
_cell_measurement_theta_max     27.84
_cell_measurement_temperature     223(2)
_exptl_crystal_description     plate
_exptl_crystal_colour     yellow
_exptl_crystal_size_max     0.250
_exptl_crystal_size_mid     0.240
_exptl_crystal_size_min     0.070
_exptl_crystal_density_diffrn     1.402
_exptl_crystal_density_meas     ?
_exptl_crystal_density_method     ?
_exptl_crystal_F_000     904
_exptl_absorpt_coefficient_mu     0.098
_exptl_absorpt_correction_type     multi-scan
_exptl_absorpt_process_details
;
(SADABS; Bruker, 2014)
;
_exptl_absorpt_correction_T_min     0.6727
_exptl_absorpt_correction_T_max     0.7457
_diffrn_ambient_temperature     223(2)
_diffrn_source     ?
_diffrn_radiation_type     MoK\a
_diffrn_radiation_wavelength     0.71073
_diffrn_measurement_device_type     'Bruker APEXII CCD'
_diffrn_measurement_method     '\f and \w scans'
_diffrn_detector_area_resol_mean     ?
_diffrn_reflns_number     19298
_diffrn_reflns_av_R_equivalents     0.0299
_diffrn_reflns_av_unetI/netI     0.0290
_diffrn_reflns_theta_min     1.809
_diffrn_reflns_theta_max     28.354
_diffrn_reflns_theta_full     25.242
_diffrn_measured_fraction_theta_max     0.997
_diffrn_measured_fraction_theta_full     1.000
_diffrn_reflns_limit_h_min     -10
_diffrn_reflns_limit_h_max     10
_diffrn_reflns_limit_k_min     -17
_diffrn_reflns_limit_k_max     19
_diffrn_reflns_limit_l_min     -23
_diffrn_reflns_limit_l_max     23
_refine_special_details     ?
_reflns_number_total     5090
_reflns_number_gt     3739
_reflns_threshold_expression     'I > 2\s(I)'
_refine_ls_structure_factor_coef     Fsqd
_refine_ls_matrix_type     full
_refine_ls_R_factor_all     0.0742
_refine_ls_R_factor_gt     0.0537
_refine_ls_wR_factor_gt     0.1447
_refine_ls_wR_factor_ref     0.1598
_refine_ls_goodness_of_fit_ref     1.041
_refine_ls_restrained_S_all     1.041
_refine_ls_number_reflns     5090
_refine_ls_number_parameters     289
_refine_ls_number_restraints     0
_refine_ls_hydrogen_treatment     constr
_refine_ls_weighting_scheme     calc
_refine_ls_weighting_details
              'w=1/[\s^2^(Fo^2^)+(0.0773P)^2^+0.5757P] where P=(Fo^2^+2Fc^2^)/3'
_atom_sites_solution_hydrogens     geom
_atom_sites_solution_primary     direct
_atom_sites_solution_secondary     difmap
_refine_ls_shift/su_max     0.000
_refine_ls_shift/su_mean     0.000
_refine_diff_density_max     0.521
_refine_diff_density_min     -0.243
_refine_ls_extinction_method     none
_refine_ls_extinction_coef     .
loop_
    _atom_type_symbol
    _atom_type_description
    _atom_type_scat_dispersion_real
    _atom_type_scat_dispersion_imag
    _atom_type_scat_source
    'C' 'C' 0.0033 0.0016
                         'International Tables Vol C Tables 4.2.6.8 and 6.1.1.4'
    'H' 'H' 0.0000 0.0000
                         'International Tables Vol C Tables 4.2.6.8 and 6.1.1.4'
    'N' 'N' 0.0061 0.0033
                         'International Tables Vol C Tables 4.2.6.8 and 6.1.1.4'
    'O' 'O' 0.0106 0.0060
                         'International Tables Vol C Tables 4.2.6.8 and 6.1.1.4'
_computing_data_collection
;
APEX2 (Bruker, 2014)
;
_computing_cell_refinement
;
SAINT (Bruker, 2014)
;
_computing_data_reduction
;
SAINT (Bruker, 2014)
;
_computing_structure_solution
;
SHELXS97 (Sheldrick, 2008)
;
_computing_structure_refinement
;
<i>SHELXL2014/7</i> (Sheldrick, 2015)
;
_computing_molecular_graphics
;
DIAMOND (Brandenburg, 2010)
;
_computing_publication_material
;
SHELXTL (Sheldrick, 2008) and publCIF (Westrip, 2010)
;
loop_
    _atom_site_type_symbol
    _atom_site_label
    _atom_site_fract_x
    _atom_site_fract_y
    _atom_site_fract_z
    _atom_site_U_iso_or_equiv
    _atom_site_adp_type
    _atom_site_calc_flag
    _atom_site_occupancy
    _atom_site_disorder_assembly
    _atom_site_disorder_group
    O O1 0.95531(17) 0.30630(8) 0.18517(7) 0.0449(3) Uani d 1 . .
    O O2 1.11979(18) 0.05085(9) 0.06420(7) 0.0518(3) Uani d 1 . .
    O O3 0.3179(2) 0.49944(9) 0.92984(8) 0.0598(4) Uani d 1 . .
    O O4 0.34148(15) 0.25399(7) 0.77125(7) 0.0414(3) Uani d 1 . .
    N N1 1.03508(18) 0.17731(10) 0.12555(8) 0.0393(3) Uani d 1 . .
    N N2 0.8189(2) 0.15075(10) 0.37266(9) 0.0473(4) Uani d 1 . .
    N N3 0.5594(2) 0.41616(10) 0.60438(8) 0.0446(4) Uani d 1 . .
    N N4 0.33254(18) 0.37725(10) 0.84952(8) 0.0394(3) Uani d 1 . .
    C C1 0.9663(2) 0.21499(11) 0.18490(9) 0.0384(4) Uani d 1 . .
    C C2 1.0519(2) 0.08936(12) 0.12445(10) 0.0417(4) Uani d 1 . .
    C C3 1.0021(2) 0.03287(13) 0.18274(11) 0.0464(4) Uani d 1 . .
    H H3 1.0169 -0.0299 0.1812 0.056 Uiso calc 1 . .
    C C4 0.9309(2) 0.07415(11) 0.24195(10) 0.0391(4) Uani d 1 . .
    H H4 0.8953 0.0382 0.2819 0.047 Uiso calc 1 . .
    C C5 0.9084(2) 0.16701(12) 0.24608(9) 0.0385(4) Uani d 1 . .
    C C6 0.8322(2) 0.20736(12) 0.31288(9) 0.0378(4) Uani d 1 . .
    C C7 0.7761(2) 0.29583(12) 0.31670(10) 0.0426(4) Uani d 1 . .
    H H7 0.7840 0.3347 0.2744 0.051 Uiso calc 1 . .
    C C8 0.7093(2) 0.32678(12) 0.38209(10) 0.0416(4) Uani d 1 . .
    H H8 0.6730 0.3868 0.3845 0.050 Uiso calc 1 . .
    C C9 0.6954(2) 0.26934(11) 0.44454(9) 0.0362(4) Uani d 1 . .
    C C10 0.7519(2) 0.18211(13) 0.43460(10) 0.0461(4) Uani d 1 . .
    H H10 0.7420 0.1415 0.4755 0.055 Uiso calc 1 . .
    C C11 0.6163(2) 0.38702(12) 0.53909(10) 0.0454(4) Uani d 1 . .
    H H11 0.6530 0.4306 0.5052 0.055 Uiso calc 1 . .
    C C12 0.6258(2) 0.29739(11) 0.51692(9) 0.0352(3) Uani d 1 . .
    C C13 0.5675(2) 0.23564(12) 0.56830(10) 0.0443(4) Uani d 1 . .
    H H13 0.5692 0.1739 0.5567 0.053 Uiso calc 1 . .
    C C14 0.5075(2) 0.26401(12) 0.63572(10) 0.0441(4) Uani d 1 . .
    H H14 0.4672 0.2217 0.6698 0.053 Uiso calc 1 . .
    C C15 0.5059(2) 0.35488(11) 0.65387(9) 0.0350(3) Uani d 1 . .
    C C16 0.4526(2) 0.39106(11) 0.72707(9) 0.0363(4) Uani d 1 . .
    C C17 0.4828(3) 0.48144(12) 0.74535(11) 0.0464(4) Uani d 1 . .
    H H17 0.5351 0.5179 0.7103 0.056 Uiso calc 1 . .
    C C18 0.4387(3) 0.51856(13) 0.81250(12) 0.0564(5) Uani d 1 . .
    H H18 0.4592 0.5796 0.8241 0.068 Uiso calc 1 . .
    C C19 0.3625(2) 0.46282(12) 0.86309(10) 0.0455(4) Uani d 1 . .
    C C20 0.3758(2) 0.34235(11) 0.78363(9) 0.0350(4) Uani d 1 . .
    C C21 1.0326(3) 0.35294(14) 0.12610(11) 0.0546(5) Uani d 1 . .
    H H21A 1.0169 0.4172 0.1320 0.082 Uiso calc 1 . .
    H H21B 1.1524 0.3393 0.1304 0.082 Uiso calc 1 . .
    H H21C 0.9813 0.3340 0.0757 0.082 Uiso calc 1 . .
    C C22 1.1533(3) 0.10987(14) 0.00148(10) 0.0497(5) Uani d 1 . .
    H H22A 1.2017 0.0755 -0.0385 0.075 Uiso calc 1 . .
    H H22B 1.0487 0.1375 -0.0200 0.075 Uiso calc 1 . .
    H H22C 1.2321 0.1563 0.0208 0.075 Uiso calc 1 . .
    C C23 0.2306(3) 0.44212(15) 0.97894(12) 0.0624(6) Uani d 1 . .
    H H23A 0.2054 0.4753 1.0246 0.094 Uiso calc 1 . .
    H H23B 0.1261 0.4215 0.9510 0.094 Uiso calc 1 . .
    H H23C 0.3010 0.3907 0.9945 0.094 Uiso calc 1 . .
    C C24 0.2705(2) 0.20561(12) 0.83165(11) 0.0444(4) Uani d 1 . .
    H H24A 0.2518 0.1435 0.8159 0.067 Uiso calc 1 . .
    H H24B 0.3477 0.2077 0.8785 0.067 Uiso calc 1 . .
    H H24C 0.1638 0.2328 0.8415 0.067 Uiso calc 1 . .
loop_
    _atom_site_aniso_label
    _atom_site_aniso_U_11
    _atom_site_aniso_U_22
    _atom_site_aniso_U_33
    _atom_site_aniso_U_12
    _atom_site_aniso_U_13
    _atom_site_aniso_U_23
    O1 0.0596(8) 0.0332(6) 0.0437(7) -0.0006(5) 0.0152(6) 0.0045(5)
    O2 0.0633(9) 0.0451(7) 0.0486(7) 0.0003(6) 0.0136(6) -0.0066(6)
    O3 0.0871(11) 0.0448(8) 0.0512(8) -0.0013(7) 0.0261(7) -0.0053(6)
    O4 0.0477(7) 0.0327(6) 0.0458(7) -0.0051(5) 0.0141(5) 0.0031(5)
    N1 0.0379(8) 0.0435(8) 0.0362(7) 0.0006(6) 0.0031(6) -0.0048(6)
    N2 0.0558(10) 0.0450(9) 0.0424(8) 0.0017(7) 0.0119(7) 0.0060(6)
    N3 0.0571(9) 0.0351(8) 0.0430(8) -0.0065(7) 0.0125(7) 0.0027(6)
    N4 0.0404(8) 0.0381(8) 0.0402(7) 0.0044(6) 0.0060(6) 0.0037(6)
    C1 0.0378(9) 0.0381(9) 0.0388(8) -0.0010(7) 0.0008(7) 0.0019(7)
    C2 0.0391(9) 0.0436(10) 0.0422(9) -0.0023(7) 0.0028(7) -0.0034(7)
    C3 0.0482(10) 0.0397(9) 0.0516(10) 0.0002(8) 0.0056(8) -0.0033(8)
    C4 0.0404(9) 0.0364(9) 0.0409(9) -0.0018(7) 0.0062(7) 0.0055(7)
    C5 0.0361(9) 0.0390(9) 0.0399(9) -0.0020(7) 0.0016(7) 0.0026(7)
    C6 0.0319(8) 0.0440(9) 0.0371(8) -0.0014(7) 0.0021(6) 0.0030(7)
    C7 0.0449(10) 0.0464(10) 0.0374(8) -0.0006(8) 0.0084(7) 0.0101(7)
    C8 0.0433(10) 0.0393(9) 0.0433(9) 0.0033(7) 0.0100(7) 0.0065(7)
    C9 0.0310(8) 0.0426(9) 0.0352(8) -0.0032(7) 0.0036(6) 0.0041(7)
    C10 0.0547(11) 0.0435(10) 0.0412(9) 0.0031(8) 0.0111(8) 0.0085(7)
    C11 0.0563(11) 0.0381(9) 0.0437(9) -0.0079(8) 0.0140(8) 0.0069(7)
    C12 0.0313(8) 0.0390(9) 0.0353(8) -0.0020(6) 0.0025(6) 0.0041(6)
    C13 0.0553(11) 0.0335(9) 0.0464(9) -0.0007(8) 0.0159(8) 0.0032(7)
    C14 0.0549(11) 0.0367(9) 0.0429(9) 0.0002(8) 0.0158(8) 0.0076(7)
    C15 0.0322(8) 0.0363(8) 0.0364(8) -0.0005(6) 0.0029(6) 0.0043(6)
    C16 0.0364(8) 0.0340(8) 0.0383(8) 0.0008(7) 0.0029(7) 0.0048(6)
    C17 0.0615(12) 0.0349(9) 0.0445(9) -0.0049(8) 0.0138(8) 0.0045(7)
    C18 0.0851(15) 0.0332(9) 0.0532(11) -0.0053(9) 0.0175(10) -0.0028(8)
    C19 0.0563(11) 0.0398(10) 0.0416(9) 0.0041(8) 0.0103(8) 0.0008(7)
    C20 0.0318(8) 0.0328(8) 0.0402(8) 0.0032(6) 0.0023(6) 0.0038(6)
    C21 0.0740(14) 0.0475(11) 0.0449(10) -0.0004(9) 0.0183(9) 0.0089(8)
    C22 0.0585(12) 0.0524(11) 0.0399(9) -0.0001(9) 0.0129(8) -0.0029(8)
    C23 0.0874(16) 0.0519(12) 0.0522(11) 0.0038(11) 0.0292(11) 0.0029(9)
    C24 0.0453(10) 0.0396(9) 0.0500(10) -0.0034(8) 0.0134(8) 0.0097(7)
_geom_special_details
;
 All esds (except the esd in the dihedral angle between two l.s. planes)
 are estimated using the full covariance matrix.  The cell esds are taken
 into account individually in the estimation of esds in distances, angles
 and torsion angles; correlations between esds in cell parameters are only
 used when they are defined by crystal symmetry.  An approximate (isotropic)
 treatment of cell esds is used for estimating esds involving l.s. planes.
;
loop_
    _geom_bond_atom_site_label_1
    _geom_bond_atom_site_label_2
    _geom_bond_site_symmetry_2
    _geom_bond_distance
    _geom_bond_publ_flag
    O1 C1 . 1.359(2) ?
    O1 C21 . 1.425(2) ?
    O2 C2 . 1.349(2) ?
    O2 C22 . 1.442(2) ?
    O3 C19 . 1.357(2) ?
    O3 C23 . 1.431(2) ?
    O4 C20 . 1.3538(19) ?
    O4 C24 . 1.4308(19) ?
    N1 C2 . 1.314(2) ?
    N1 C1 . 1.334(2) ?
    N2 C10 . 1.328(2) ?
    N2 C6 . 1.347(2) ?
    N3 C11 . 1.331(2) ?
    N3 C15 . 1.348(2) ?
    N4 C19 . 1.311(2) ?
    N4 C20 . 1.330(2) ?
    C1 C5 . 1.393(2) ?
    C2 C3 . 1.400(3) ?
    C3 C4 . 1.365(2) ?
    C3 H3 . 0.9400 ?
    C4 C5 . 1.394(2) ?
    C4 H4 . 0.9400 ?
    C5 C6 . 1.485(2) ?
    C6 C7 . 1.392(3) ?
    C7 C8 . 1.377(2) ?
    C7 H7 . 0.9400 ?
    C8 C9 . 1.391(2) ?
    C8 H8 . 0.9400 ?
    C9 C10 . 1.388(3) ?
    C9 C12 . 1.480(2) ?
    C10 H10 . 0.9400 ?
    C11 C12 . 1.390(2) ?
    C11 H11 . 0.9400 ?
    C12 C13 . 1.389(2) ?
    C13 C14 . 1.371(2) ?
    C13 H13 . 0.9400 ?
    C14 C15 . 1.387(2) ?
    C14 H14 . 0.9400 ?
    C15 C16 . 1.478(2) ?
    C16 C17 . 1.395(2) ?
    C16 C20 . 1.405(2) ?
    C17 C18 . 1.364(3) ?
    C17 H17 . 0.9400 ?
    C18 C19 . 1.388(3) ?
    C18 H18 . 0.9400 ?
    C21 H21A . 0.9700 ?
    C21 H21B . 0.9700 ?
    C21 H21C . 0.9700 ?
    C22 H22A . 0.9700 ?
    C22 H22B . 0.9700 ?
    C22 H22C . 0.9700 ?
    C23 H23A . 0.9700 ?
    C23 H23B . 0.9700 ?
    C23 H23C . 0.9700 ?
    C24 H24A . 0.9700 ?
    C24 H24B . 0.9700 ?
    C24 H24C . 0.9700 ?
loop_
    _geom_angle_atom_site_label_1
    _geom_angle_atom_site_label_2
    _geom_angle_atom_site_label_3
    _geom_angle_site_symmetry_1
    _geom_angle_site_symmetry_3
    _geom_angle
    _geom_angle_publ_flag
    C1 O1 C21 . . 116.78(14) ?
    C2 O2 C22 . . 116.31(14) ?
    C19 O3 C23 . . 116.79(15) ?
    C20 O4 C24 . . 117.33(13) ?
    C2 N1 C1 . . 118.58(15) ?
    C10 N2 C6 . . 118.06(15) ?
    C11 N3 C15 . . 118.40(15) ?
    C19 N4 C20 . . 118.35(15) ?
    N1 C1 O1 . . 116.91(15) ?
    N1 C1 C5 . . 124.26(16) ?
    O1 C1 C5 . . 118.82(15) ?
    N1 C2 O2 . . 118.82(16) ?
    N1 C2 C3 . . 123.33(16) ?
    O2 C2 C3 . . 117.84(16) ?
    C4 C3 C2 . . 116.12(16) ?
    C4 C3 H3 . . 121.9 ?
    C2 C3 H3 . . 121.9 ?
    C3 C4 C5 . . 123.24(16) ?
    C3 C4 H4 . . 118.4 ?
    C5 C4 H4 . . 118.4 ?
    C1 C5 C4 . . 114.45(15) ?
    C1 C5 C6 . . 125.27(16) ?
    C4 C5 C6 . . 120.26(15) ?
    N2 C6 C7 . . 120.26(16) ?
    N2 C6 C5 . . 114.61(15) ?
    C7 C6 C5 . . 125.12(15) ?
    C8 C7 C6 . . 120.37(16) ?
    C8 C7 H7 . . 119.8 ?
    C6 C7 H7 . . 119.8 ?
    C7 C8 C9 . . 120.13(16) ?
    C7 C8 H8 . . 119.9 ?
    C9 C8 H8 . . 119.9 ?
    C10 C9 C8 . . 115.14(15) ?
    C10 C9 C12 . . 121.38(15) ?
    C8 C9 C12 . . 123.48(15) ?
    N2 C10 C9 . . 126.02(16) ?
    N2 C10 H10 . . 117.0 ?
    C9 C10 H10 . . 117.0 ?
    N3 C11 C12 . . 125.36(16) ?
    N3 C11 H11 . . 117.3 ?
    C12 C11 H11 . . 117.3 ?
    C13 C12 C11 . . 115.14(15) ?
    C13 C12 C9 . . 122.22(15) ?
    C11 C12 C9 . . 122.63(15) ?
    C14 C13 C12 . . 120.59(16) ?
    C14 C13 H13 . . 119.7 ?
    C12 C13 H13 . . 119.7 ?
    C13 C14 C15 . . 120.29(16) ?
    C13 C14 H14 . . 119.9 ?
    C15 C14 H14 . . 119.9 ?
    N3 C15 C14 . . 120.19(15) ?
    N3 C15 C16 . . 115.81(14) ?
    C14 C15 C16 . . 123.97(15) ?
    C17 C16 C20 . . 114.46(15) ?
    C17 C16 C15 . . 119.20(15) ?
    C20 C16 C15 . . 126.31(15) ?
    C18 C17 C16 . . 122.02(17) ?
    C18 C17 H17 . . 119.0 ?
    C16 C17 H17 . . 119.0 ?
    C17 C18 C19 . . 117.52(17) ?
    C17 C18 H18 . . 121.2 ?
    C19 C18 H18 . . 121.2 ?
    N4 C19 O3 . . 118.96(16) ?
    N4 C19 C18 . . 123.26(17) ?
    O3 C19 C18 . . 117.77(17) ?
    N4 C20 O4 . . 116.70(14) ?
    N4 C20 C16 . . 124.38(15) ?
    O4 C20 C16 . . 118.91(14) ?
    O1 C21 H21A . . 109.5 ?
    O1 C21 H21B . . 109.5 ?
    H21A C21 H21B . . 109.5 ?
    O1 C21 H21C . . 109.5 ?
    H21A C21 H21C . . 109.5 ?
    H21B C21 H21C . . 109.5 ?
    O2 C22 H22A . . 109.5 ?
    O2 C22 H22B . . 109.5 ?
    H22A C22 H22B . . 109.5 ?
    O2 C22 H22C . . 109.5 ?
    H22A C22 H22C . . 109.5 ?
    H22B C22 H22C . . 109.5 ?
    O3 C23 H23A . . 109.5 ?
    O3 C23 H23B . . 109.5 ?
    H23A C23 H23B . . 109.5 ?
    O3 C23 H23C . . 109.5 ?
    H23A C23 H23C . . 109.5 ?
    H23B C23 H23C . . 109.5 ?
    O4 C24 H24A . . 109.5 ?
    O4 C24 H24B . . 109.5 ?
    H24A C24 H24B . . 109.5 ?
    O4 C24 H24C . . 109.5 ?
    H24A C24 H24C . . 109.5 ?
    H24B C24 H24C . . 109.5 ?
loop_
    _geom_torsion_atom_site_label_1
    _geom_torsion_atom_site_label_2
    _geom_torsion_atom_site_label_3
    _geom_torsion_atom_site_label_4
    _geom_torsion_site_symmetry_1
    _geom_torsion_site_symmetry_2
    _geom_torsion_site_symmetry_3
    _geom_torsion_site_symmetry_4
    _geom_torsion
    _geom_torsion_publ_flag
    C2 N1 C1 O1 . . . . 178.19(15) ?
    C2 N1 C1 C5 . . . . -0.8(2) ?
    C21 O1 C1 N1 . . . . -5.8(2) ?
    C21 O1 C1 C5 . . . . 173.33(16) ?
    C1 N1 C2 O2 . . . . 179.34(15) ?
    C1 N1 C2 C3 . . . . -0.4(3) ?
    C22 O2 C2 N1 . . . . -6.0(2) ?
    C22 O2 C2 C3 . . . . 173.76(16) ?
    N1 C2 C3 C4 . . . . 1.0(3) ?
    O2 C2 C3 C4 . . . . -178.75(15) ?
    C2 C3 C4 C5 . . . . -0.4(3) ?
    N1 C1 C5 C4 . . . . 1.3(2) ?
    O1 C1 C5 C4 . . . . -177.71(15) ?
    N1 C1 C5 C6 . . . . 179.71(15) ?
    O1 C1 C5 C6 . . . . 0.7(2) ?
    C3 C4 C5 C1 . . . . -0.6(2) ?
    C3 C4 C5 C6 . . . . -179.12(16) ?
    C10 N2 C6 C7 . . . . -0.3(3) ?
    C10 N2 C6 C5 . . . . 179.94(16) ?
    C1 C5 C6 N2 . . . . -166.43(16) ?
    C4 C5 C6 N2 . . . . 11.9(2) ?
    C1 C5 C6 C7 . . . . 13.8(3) ?
    C4 C5 C6 C7 . . . . -167.89(17) ?
    N2 C6 C7 C8 . . . . 1.1(3) ?
    C5 C6 C7 C8 . . . . -179.12(16) ?
    C6 C7 C8 C9 . . . . -0.8(3) ?
    C7 C8 C9 C10 . . . . -0.3(2) ?
    C7 C8 C9 C12 . . . . 179.71(16) ?
    C6 N2 C10 C9 . . . . -1.0(3) ?
    C8 C9 C10 N2 . . . . 1.2(3) ?
    C12 C9 C10 N2 . . . . -178.79(17) ?
    C15 N3 C11 C12 . . . . 0.0(3) ?
    N3 C11 C12 C13 . . . . 1.0(3) ?
    N3 C11 C12 C9 . . . . -178.07(17) ?
    C10 C9 C12 C13 . . . . -19.2(3) ?
    C8 C9 C12 C13 . . . . 160.80(17) ?
    C10 C9 C12 C11 . . . . 159.83(17) ?
    C8 C9 C12 C11 . . . . -20.2(3) ?
    C11 C12 C13 C14 . . . . -0.6(3) ?
    C9 C12 C13 C14 . . . . 178.47(17) ?
    C12 C13 C14 C15 . . . . -0.7(3) ?
    C11 N3 C15 C14 . . . . -1.3(3) ?
    C11 N3 C15 C16 . . . . 176.97(15) ?
    C13 C14 C15 N3 . . . . 1.7(3) ?
    C13 C14 C15 C16 . . . . -176.46(17) ?
    N3 C15 C16 C17 . . . . -9.1(2) ?
    C14 C15 C16 C17 . . . . 169.13(18) ?
    N3 C15 C16 C20 . . . . 172.75(15) ?
    C14 C15 C16 C20 . . . . -9.0(3) ?
    C20 C16 C17 C18 . . . . -0.7(3) ?
    C15 C16 C17 C18 . . . . -179.08(18) ?
    C16 C17 C18 C19 . . . . 0.3(3) ?
    C20 N4 C19 O3 . . . . 179.54(16) ?
    C20 N4 C19 C18 . . . . -0.7(3) ?
    C23 O3 C19 N4 . . . . -3.8(3) ?
    C23 O3 C19 C18 . . . . 176.41(19) ?
    C17 C18 C19 N4 . . . . 0.4(3) ?
    C17 C18 C19 O3 . . . . -179.80(19) ?
    C19 N4 C20 O4 . . . . -179.38(15) ?
    C19 N4 C20 C16 . . . . 0.2(2) ?
    C24 O4 C20 N4 . . . . -3.2(2) ?
    C24 O4 C20 C16 . . . . 177.18(15) ?
    C17 C16 C20 N4 . . . . 0.5(2) ?
    C15 C16 C20 N4 . . . . 178.68(15) ?
    C17 C16 C20 O4 . . . . -179.93(15) ?
    C15 C16 C20 O4 . . . . -1.7(2) ?
loop_
    _geom_hbond_atom_site_label_D
    _geom_hbond_atom_site_label_H
    _geom_hbond_atom_site_label_A
    _geom_hbond_site_symmetry_A
    _geom_hbond_distance_DH
    _geom_hbond_distance_HA
    _geom_hbond_distance_DA
    _geom_hbond_angle_DHA
    _geom_hbond_publ_flag
    C7 H7 O1 . 0.94 2.20 2.808(2) 122 y
    C4 H4 N2 . 0.94 2.41 2.760(2) 102 y
    C14 H14 O4 . 0.94 2.16 2.808(2) 125 y
    C17 H17 N3 . 0.94 2.40 2.752(2) 102 y
    C22 H22C Cg3 4_665 0.97 2.78 3.579(2) 140 y
_shelx_space_group_comment
;
The symmetry employed for this shelxl refinement is uniquely defined
by the following loop, which should always be used as a source of
symmetry information in preference to the above space-group names.
They are only intended as comments.
;
_shelx_estimated_absorpt_T_min     0.976
_shelx_estimated_absorpt_T_max     0.993
_shelx_hkl_file
;
   1   0   0    5.08    0.16
  -1   0   0    5.03    0.15
  -1   0   0    4.96    0.16
  -1   0   0    5.22    0.15
   2   0   0   38.73    1.09
  -2   0   0   39.73    1.08
   3   0   0   29.08    0.83
  -3   0   0   28.84    0.81
   4   0   0    3.57    0.16
  -4   0   0    3.59    0.14
  -5   0   0    0.36    0.05
   5   0   0    0.35    0.04
   5   0   0    0.38    0.06
   6   0   0    4.36    0.20
  -6   0   0    4.12    0.17
   6   0   0    3.64    0.16
  -7   0   0    0.93    0.09
   7   0   0    1.10    0.08
   7   0   0    1.05    0.12
  -8   0   0    0.06    0.04
  -9   0   0    0.55    0.09
 -10   0   0    0.34    0.08
   0  -1   0   -0.10    0.00
   0   1   0   -0.11    0.00
   0   1   0   -0.11    0.00
   1  -1   0   25.49    0.71
  -1  -1   0   25.68    0.70
  -1   1   0   26.04    0.71
  -1   1   0   25.24    0.70
   1   1   0   25.37    0.70
  -1   1   0   25.58    0.71
   1   1   0   26.00    0.71
  -2  -1   0    4.32    0.14
   2  -1   0    4.24    0.15
   2   1   0    4.29    0.14
  -2   1   0    4.35    0.14
  -2   1   0    4.40    0.14
  -3  -1   0    0.17    0.03
   3  -1   0    0.21    0.04
  -3   1   0    0.20    0.03
   3   1   0    0.17    0.03
  -3   1   0    0.22    0.03
   3   1   0    0.22    0.03
  -4  -1   0    6.28    0.21
   4  -1   0    6.29    0.23
   4   1   0    6.34    0.21
   4   1   0    6.19    0.24
  -4   1   0    6.38    0.21
  -5  -1   0    6.01    0.21
   5  -1   0    5.49    0.23
  -5   1   0    5.39    0.20
   5   1   0    5.73    0.20
   6  -1   0    0.00    0.03
  -6  -1   0    0.03    0.03
  -6   1   0    0.06    0.03
   6   1   0    0.01    0.02
   6   1   0   -0.01    0.03
   7  -1   0   -0.01    0.02
   7  -1   0    0.04    0.04
  -7  -1   0   -0.01    0.03
  -7   1   0   -0.02    0.03
   7   1   0    0.02    0.02
   7   1   0   -0.02    0.04
  -8  -1   0    0.16    0.05
  -8   1   0    0.00    0.04
  -9  -1   0    0.93    0.10
  -9   1   0    0.69    0.09
 -10  -1   0    0.01    0.04
 -10   1   0    0.13    0.06
   0  -2   0   73.74    2.05
   0   2   0   75.57    2.05
   0   2   0   74.21    2.05
   1  -2   0    1.64    0.06
  -1  -2   0    1.88    0.06
  -1   2   0    1.53    0.06
   1   2   0    1.75    0.06
  -1   2   0    1.63    0.06
   1   2   0    1.76    0.07
   2  -2   0   14.35    0.43
  -2  -2   0   14.64    0.42
  -2   2   0   14.91    0.42
   2   2   0   14.56    0.43
   2   2   0   14.62    0.42
  -2   2   0   14.76    0.42
  -3  -2   0    7.18    0.22
   3  -2   0    6.85    0.24
   3   2   0    6.90    0.24
   3   2   0    7.01    0.22
  -3   2   0    7.13    0.22
  -3   2   0    7.26    0.22
  -4  -2   0    2.82    0.12
   4  -2   0    3.00    0.14
  -4   2   0    2.78    0.12
   4   2   0    2.43    0.13
  -4   2   0    2.92    0.12
   4   2   0    2.88    0.11
  -5  -2   0    0.23    0.04
   5  -2   0    0.24    0.05
   5   2   0    0.23    0.04
   5   2   0    0.27    0.06
  -5   2   0    0.27    0.04
  -5   2   0    0.22    0.04
  -6  -2   0    0.28    0.05
   6  -2   0    0.28    0.06
   6   2   0    0.26    0.04
   6   2   0    0.40    0.08
  -6   2   0    0.27    0.05
  -7  -2   0    0.23    0.05
   7   2   0    0.21    0.04
  -7   2   0    0.19    0.05
   7   2   0    0.08    0.05
  -8  -2   0    0.07    0.04
  -8   2   0   -0.01    0.04
  -9  -2   0    0.66    0.09
  -9   2   0    0.50    0.08
 -10  -2   0    0.02    0.04
 -10   2   0   -0.01    0.05
   0  -3   0    0.03    0.01
   0  -3   0    0.03    0.01
   0   3   0    0.03    0.01
   1  -3   0   54.93    1.48
  -1  -3   0   52.57    1.47
  -1   3   0   53.81    1.50
  -1   3   0   54.59    1.48
   1   3   0   52.58    1.48
   1   3   0   52.65    1.49
  -2  -3   0   14.48    0.43
   2  -3   0   15.21    0.44
  -2   3   0   15.51    0.42
   2   3   0   14.80    0.42
   2   3   0   14.60    0.44
  -2   3   0   14.80    0.43
  -3  -3   0    0.51    0.04
   3  -3   0    0.45    0.05
  -3   3   0    0.65    0.04
  -3   3   0    0.55    0.04
   3   3   0    0.58    0.04
   3   3   0    0.76    0.06
  -4  -3   0    0.06    0.02
   4  -3   0    0.00    0.02
  -4   3   0    0.02    0.02
  -4   3   0    0.02    0.02
   4   3   0    0.00    0.01
   4   3   0    0.04    0.03
  -5  -3   0    0.30    0.05
   5  -3   0    0.20    0.04
   5   3   0    0.17    0.05
  -5   3   0    0.24    0.04
  -5   3   0    0.36    0.05
   5   3   0    0.36    0.04
  -6  -3   0   -0.03    0.03
   6  -3   0    0.06    0.04
  -6   3   0    0.06    0.03
   6   3   0    0.02    0.02
   6   3   0    0.04    0.04
  -6   3   0    0.10    0.03
  -7  -3   0    1.14    0.09
   7   3   0    0.91    0.12
   7   3   0    1.10    0.07
  -7   3   0    1.03    0.10
  -8  -3   0    0.15    0.05
  -8   3   0    0.14    0.05
  -9  -3   0    0.18    0.05
  -9   3   0    0.24    0.07
 -10  -3   0    0.09    0.06
 -10   3   0    0.15    0.06
   0  -4   0    3.66    0.11
   0  -4   0    3.66    0.12
   0   4   0    3.76    0.12
   1  -4   0   20.58    0.56
  -1  -4   0   20.08    0.57
   1  -4   0   20.29    0.58
  -1   4   0   20.99    0.56
   1   4   0   20.73    0.57
  -1   4   0   20.19    0.57
   1   4   0   20.12    0.58
  -2  -4   0    0.45    0.03
   2  -4   0    0.37    0.04
  -2   4   0    0.43    0.03
   2   4   0    0.45    0.03
  -2   4   0    0.46    0.03
   2   4   0    0.37    0.04
  -3  -4   0    3.58    0.13
   3  -4   0    3.73    0.14
  -3   4   0    3.66    0.13
   3   4   0    3.36    0.15
   3   4   0    3.58    0.13
  -3   4   0    3.47    0.13
   4  -4   0    1.41    0.09
  -4  -4   0    1.23    0.07
   4   4   0    1.13    0.06
  -4   4   0    1.17    0.07
   4   4   0    1.12    0.09
  -4   4   0    1.15    0.07
  -5  -4   0    1.02    0.07
   5  -4   0    1.09    0.09
   5   4   0    0.95    0.06
   5   4   0    1.21    0.12
  -5   4   0    1.01    0.07
  -5   4   0    0.89    0.07
   6  -4   0    1.09    0.11
  -6  -4   0    0.94    0.09
   6   4   0    0.96    0.11
  -6   4   0    0.95    0.07
  -6   4   0    0.76    0.08
   6   4   0    0.78    0.06
  -7  -4   0    0.25    0.05
   7   4   0    0.26    0.04
  -7   4   0    0.19    0.05
  -7   4   0    0.14    0.04
  -8  -4   0    0.01    0.03
  -8   4   0   -0.05    0.04
  -9  -4   0    0.18    0.06
  -9   4   0    0.21    0.06
 -10  -4   0   -0.04    0.03
 -10   4   0   -0.01    0.05
   0  -5   0    0.07    0.02
   0   5   0    0.02    0.01
  -1  -5   0   16.10    0.45
   1  -5   0   16.35    0.45
   1  -5   0   15.86    0.46
  -1   5   0   16.09    0.46
   1   5   0   15.89    0.46
  -1   5   0   16.30    0.45
  -2  -5   0    8.32    0.25
   2  -5   0    8.07    0.26
  -2   5   0    8.27    0.26
  -2   5   0    8.33    0.25
   2   5   0    8.25    0.27
   2   5   0    8.18    0.25
   3  -5   0    7.31    0.25
  -3  -5   0    6.86    0.23
   3   5   0    7.12    0.26
  -3   5   0    7.23    0.23
  -3   5   0    7.39    0.24
   3   5   0    7.27    0.23
  -4  -5   0    0.04    0.02
   4  -5   0    0.04    0.02
   4   5   0    0.05    0.03
  -4   5   0    0.01    0.02
  -4   5   0    0.01    0.02
   4   5   0    0.00    0.02
   5  -5   0    3.60    0.17
  -5  -5   0    3.28    0.14
   5   5   0    3.35    0.14
  -5   5   0    3.82    0.16
   5   5   0    3.54    0.18
  -5   5   0    3.41    0.14
  -6  -5   0    0.12    0.04
   6  -5   0    0.10    0.05
   6   5   0    0.18    0.06
   6   5   0    0.06    0.03
  -6   5   0    0.10    0.04
  -6   5   0    0.12    0.04
  -7  -5   0    1.00    0.09
  -7   5   0    1.15    0.09
  -7   5   0    1.30    0.10
   7   5   0    1.21    0.08
  -8  -5   0    0.66    0.08
  -8   5   0    0.61    0.08
  -9  -5   0    0.01    0.04
  -9   5   0   -0.04    0.04
 -10  -5   0    0.04    0.05
 -10   5   0    0.04    0.05
   0  -6   0    8.22    0.25
   0  -6   0    7.97    0.23
   0   6   0    7.82    0.24
   1  -6   0    8.34    0.27
   1  -6   0    9.11    0.26
  -1  -6   0    8.90    0.26
   1   6   0    9.11    0.27
  -1   6   0    8.99    0.26
  -1   6   0    8.88    0.27
   2  -6   0    1.35    0.07
  -2  -6   0    1.34    0.06
   2   6   0    1.34    0.08
  -2   6   0    1.40    0.06
   2   6   0    1.30    0.06
  -2   6   0    1.42    0.07
   3  -6   0    1.85    0.09
  -3  -6   0    1.86    0.08
  -3   6   0    1.69    0.09
   3   6   0    1.86    0.08
  -3   6   0    1.75    0.08
   3   6   0    1.66    0.10
   4  -6   0    4.43    0.18
  -4  -6   0    4.14    0.16
  -4   6   0    4.14    0.15
   4   6   0    3.92    0.19
   4   6   0    4.22    0.15
  -4   6   0    4.10    0.17
  -5  -6   0    0.22    0.04
   5  -6   0    0.22    0.05
  -5   6   0    0.20    0.04
   5   6   0    0.26    0.06
   5   6   0    0.22    0.04
  -5   6   0    0.24    0.04
   6  -6   0    0.13    0.04
  -6  -6   0    0.20    0.04
  -6   6   0    0.16    0.04
   6   6   0    0.25    0.07
  -6   6   0    0.22    0.05
   6   6   0    0.26    0.04
  -7  -6   0    0.05    0.03
   7   6   0    0.07    0.03
  -7   6   0    0.04    0.03
  -7   6   0    0.04    0.03
  -8  -6   0    1.04    0.10
  -8   6   0    0.96    0.10
  -9  -6   0    0.39    0.07
  -9   6   0    0.22    0.07
 -10  -6   0    0.21    0.07
 -10   6   0    0.37    0.08
   0  -7   0    0.16    0.03
   1  -7   0    7.09    0.23
  -1  -7   0    7.36    0.22
   1  -7   0    7.25    0.21
  -1   7   0    7.19    0.21
  -1   7   0    6.77    0.23
   1   7   0    7.22    0.23
   2  -7   0    1.80    0.09
  -2  -7   0    1.90    0.08
  -2   7   0    1.91    0.08
   2   7   0    1.96    0.10
   2   7   0    2.13    0.09
  -2   7   0    1.95    0.09
   3  -7   0    1.02    0.07
  -3  -7   0    1.25    0.06
  -3   7   0    1.04    0.07
  -3   7   0    1.03    0.06
   3   7   0    0.99    0.08
   3   7   0    1.10    0.06
  -4  -7   0    0.95    0.06
   4  -7   0    0.95    0.07
  -4   7   0    0.95    0.06
  -4   7   0    0.92    0.07
   4   7   0    1.12    0.07
   4   7   0    0.95    0.09
  -5  -7   0    0.00    0.02
   5  -7   0    0.02    0.03
  -5   7   0    0.02    0.02
   5   7   0   -0.02    0.03
   5   7   0    0.04    0.03
  -5   7   0    0.02    0.03
  -6  -7   0    0.03    0.03
  -6   7   0    0.07    0.03
   6   7   0    0.00    0.04
   6   7   0    0.03    0.03
  -6   7   0    0.10    0.04
  -7  -7   0    0.57    0.07
   7   7   0    0.63    0.07
  -7   7   0    0.52    0.08
  -7   7   0    0.67    0.08
  -8  -7   0    0.25    0.05
  -8   7   0    0.14    0.05
  -9  -7   0    0.06    0.05
  -9   7   0    0.05    0.05
   0  -8   0    0.29    0.03
   0  -8   0    0.26    0.04
   0   8   0    0.28    0.04
   1  -8   0   69.99    1.87
   1  -8   0   65.60    1.87
  -1  -8   0   66.61    1.85
  -1   8   0   68.32    1.87
   1   8   0   68.54    1.87
  -1   8   0   68.01    1.86
   2  -8   0    0.06    0.02
  -2  -8   0    0.10    0.02
  -2   8   0    0.08    0.03
  -2   8   0    0.07    0.02
   2   8   0    0.09    0.03
   2   8   0    0.09    0.03
   3  -8   0    0.00    0.02
  -3  -8   0   -0.01    0.01
   3   8   0   -0.01    0.02
  -3   8   0    0.01    0.01
   3   8   0   -0.02    0.02
  -3   8   0    0.01    0.02
   4  -8   0    1.01    0.08
  -4  -8   0    0.92    0.06
   4   8   0    1.26    0.12
   4   8   0    1.10    0.07
  -4   8   0    1.24    0.07
  -4   8   0    1.05    0.08
  -5  -8   0    1.14    0.08
   5  -8   0    1.07    0.10
   5   8   0    1.00    0.07
   5   8   0    0.94    0.11
  -5   8   0    0.99    0.07
  -5   8   0    0.97    0.09
  -6  -8   0    5.68    0.22
  -6   8   0    5.79    0.24
   6   8   0    5.71    0.21
   6   8   0    5.80    0.28
  -6   8   0    5.60    0.22
  -7  -8   0    0.02    0.04
  -7   8   0   -0.01    0.04
  -7   8   0    0.03    0.04
   7   8   0    0.05    0.03
  -8  -8   0    0.03    0.04
  -8   8   0    0.06    0.05
  -9  -8   0    0.21    0.06
  -9   8   0    0.24    0.07
   0  -9   0    0.03    0.01
   0  -9   0    0.01    0.02
   0   9   0    0.01    0.02
   1  -9   0   11.15    0.35
  -1  -9   0   10.86    0.33
   1  -9   0   11.25    0.32
  -1   9   0   11.36    0.35
   1   9   0   10.98    0.34
  -1   9   0   11.02    0.32
   2  -9   0    2.05    0.10
  -2  -9   0    1.96    0.08
   2   9   0    2.10    0.11
  -2   9   0    2.07    0.08
   2   9   0    1.87    0.09
  -2   9   0    1.92    0.10
   3  -9   0    2.30    0.11
  -3  -9   0    2.14    0.09
  -3   9   0    1.99    0.09
   3   9   0    2.28    0.13
   3   9   0    2.00    0.10
  -3   9   0    2.16    0.11
   4  -9   0    1.97    0.11
  -4  -9   0    2.00    0.10
   4   9   0    2.11    0.14
   4   9   0    2.10    0.10
  -4   9   0    1.99    0.12
  -4   9   0    1.92    0.09
  -5  -9   0    0.50    0.06
   5   9   0    0.50    0.09
  -5   9   0    0.51    0.06
  -5   9   0    0.48    0.07
   5   9   0    0.55    0.06
  -6  -9   0    1.53    0.10
  -6   9   0    1.51    0.10
  -6   9   0    1.75    0.12
   6   9   0    1.77    0.10
  -7  -9   0   -0.02    0.03
  -7   9   0    0.02    0.06
  -7   9   0    0.03    0.04
   7   9   0    0.01    0.03
  -8  -9   0    0.32    0.07
  -8   9   0    0.18    0.06
  -9  -9   0    0.15    0.05
  -9   9   0    0.13    0.06
   0 -10   0    0.33    0.03
   0  10   0    0.33    0.04
  -1 -10   0    0.02    0.01
   1 -10   0    0.01    0.02
   1 -10   0    0.02    0.01
   1  10   0   -0.01    0.02
  -1  10   0    0.00    0.02
  -1  10   0    0.02    0.01
  -2 -10   0    0.01    0.01
   2 -10   0    0.00    0.02
   2  10   0    0.00    0.02
  -2  10   0   -0.03    0.02
  -2  10   0    0.00    0.01
   2  10   0   -0.01    0.02
  -3 -10   0    0.49    0.05
   3 -10   0    0.55    0.07
   3  10   0    0.43    0.05
  -3  10   0    0.34    0.05
   3  10   0    0.51    0.08
  -3  10   0    0.46    0.04
  -4 -10   0    0.60    0.06
   4 -10   0    0.64    0.08
   4  10   0    0.59    0.06
   4  10   0    0.61    0.09
  -4  10   0    0.60    0.06
  -4  10   0    0.65    0.08
  -5 -10   0    0.56    0.06
   5  10   0    0.55    0.09
  -5  10   0    0.47    0.06
  -5  10   0    0.72    0.09
   5  10   0    0.53    0.06
  -6 -10   0    0.70    0.08
  -6  10   0    0.68    0.07
   6  10   0    0.66    0.07
  -6  10   0    0.66    0.09
  -7 -10   0    0.40    0.07
  -7  10   0    0.43    0.07
   7  10   0    0.44    0.06
  -8 -10   0    0.43    0.07
  -9 -10   0    0.06    0.05
   0 -11   0    0.00    0.01
   0  11   0    0.02    0.02
   1 -11   0    0.23    0.03
  -1 -11   0    0.20    0.03
   1 -11   0    0.25    0.04
  -1  11   0    0.20    0.02
  -1  11   0    0.16    0.04
   1  11   0    0.23    0.04
   2 -11   0    0.27    0.05
  -2 -11   0    0.27    0.03
  -2  11   0    0.26    0.03
   2  11   0    0.15    0.04
  -2  11   0    0.20    0.04
   2  11   0    0.24    0.06
  -3 -11   0    0.32    0.04
   3 -11   0    0.34    0.05
  -3  11   0    0.33    0.04
  -3  11   0    0.35    0.06
   3  11   0    0.27    0.05
   3  11   0    0.26    0.06
  -4 -11   0    0.09    0.03
   4  11   0    0.10    0.05
   4  11   0    0.08    0.03
  -4  11   0    0.09    0.03
  -4  11   0    0.10    0.04
  -5 -11   0    0.74    0.07
  -5  11   0    0.59    0.09
   5  11   0    0.67    0.07
  -6 -11   0    5.82    0.23
  -6  11   0    5.54    0.26
   6  11   0    6.01    0.22
  -7 -11   0    0.26    0.06
   7  11   0    0.16    0.05
  -8 -11   0    0.14    0.05
   0 -12   0    0.20    0.03
   0  12   0    0.17    0.04
   1 -12   0    1.17    0.08
  -1 -12   0    1.16    0.06
  -1  12   0    1.10    0.08
  -1  12   0    1.02    0.06
   1  12   0    1.02    0.08
  -2 -12   0    0.89    0.05
   2 -12   0    0.66    0.07
   2  12   0    0.92    0.10
  -2  12   0    0.79    0.08
   2  12   0    0.93    0.07
  -3 -12   0    0.04    0.02
   3  12   0    0.08    0.04
   3  12   0    0.04    0.03
  -3  12   0    0.09    0.04
  -4 -12   0    0.01    0.02
   4  12   0   -0.01    0.03
   4  12   0    0.02    0.04
  -4  12   0    0.08    0.05
  -5 -12   0    1.30    0.09
   5  12   0    1.33    0.09
  -5  12   0    1.49    0.12
  -6 -12   0    0.55    0.07
   6  12   0    0.44    0.06
  -6  12   0    0.38    0.08
  -7 -12   0    0.07    0.04
   7  12   0    0.10    0.04
  -8 -12   0    0.59    0.09
   0  13   0   -0.02    0.02
  -1  13   0    0.12    0.04
   1  13   0    0.14    0.04
  -2 -13   0    0.06    0.02
  -2  13   0    0.06    0.04
   2  13   0    0.02    0.03
   2  13   0    0.00    0.04
  -3 -13   0    0.61    0.06
  -3  13   0    0.47    0.08
   3  13   0    0.39    0.08
   3  13   0    0.45    0.06
  -4 -13   0    0.02    0.02
  -4  13   0    0.00    0.04
   4  13   0    0.03    0.03
  -5 -13   0    0.31    0.05
   5  13   0    0.35    0.06
  -5  13   0    0.28    0.07
  -6 -13   0    2.57    0.14
  -6  13   0    2.54    0.17
   6  13   0    2.54    0.14
  -7 -13   0    1.02    0.10
   7  13   0    1.29    0.10
   0  14   0    0.12    0.04
  -1  14   0    0.25    0.05
   1  14   0    0.18    0.05
   2  14   0    0.03    0.03
  -2  14   0    0.07    0.04
   2  14   0    0.10    0.05
   3  14   0    0.48    0.07
  -3  14   0    0.60    0.08
  -4 -14   0    0.42    0.05
   4  14   0    0.34    0.06
  -4  14   0    0.42    0.08
  -5 -14   0    0.00    0.03
   5  14   0    0.06    0.04
  -5  14   0    0.02    0.04
  -6 -14   0    0.05    0.04
   6  14   0    0.00    0.04
  -6  14   0   -0.01    0.05
  -7 -14   0    0.12    0.05
   7  14   0    0.11    0.05
   0  15   0   -0.01    0.03
  -1  15   0    1.14    0.11
   1  15   0    1.02    0.10
  -2  15   0   -0.01    0.03
   2  15   0    0.04    0.04
  -3  15   0    0.40    0.07
   3  15   0    0.33    0.06
  -4  15   0    0.40    0.08
   4  15   0    0.20    0.06
  -5  15   0    0.12    0.06
   5  15   0    0.02    0.05
   6  15   0    0.08    0.05
  -6  15   0    0.10    0.06
   0  16   0    0.04    0.04
   1  16   0    0.04    0.04
  -1  16   0    0.02    0.04
   2  16   0    1.00    0.10
  -2  16   0    1.10    0.12
   3  16   0    0.20    0.06
  -3  16   0    0.24    0.07
   4  16   0   -0.01    0.04
  -4  16   0    0.06    0.05
   5  16   0    0.42    0.07
  -5  16   0    0.28    0.08
   6  16   0   -0.06    0.04
  -6  16   0   -0.08    0.05
   0  17   0   -0.06    0.04
  -1  17   0    0.02    0.04
   1  17   0   -0.01    0.04
   2  17   0    0.15    0.05
  -2  17   0    0.04    0.05
  -3  17   0    0.40    0.09
   3  17   0    0.62    0.09
  -4  17   0    0.36    0.09
   4  17   0    0.27    0.07
  -5  17   0    0.09    0.06
   5  17   0    0.21    0.06
   0  18   0    0.11    0.06
   1  18   0   -0.04    0.04
  -1  18   0    0.01    0.04
   2  18   0    0.78    0.11
  -2  18   0    0.73    0.11
   3  18   0   -0.05    0.04
  -3  18   0    0.01    0.05
  -4  18   0    0.32    0.09
   4  18   0    0.18    0.07
   0  19   0    0.03    0.04
  -1  19   0    0.08    0.05
   1  19   0    0.07    0.05
  -2  19   0    0.07    0.06
   2  19   0    0.06    0.06
  -3  19   0    0.06    0.06
   3  19   0   -0.02    0.05
 -10   0   1   -0.01    0.04
  -9   0   1   -0.01    0.04
  -8   0   1   -0.03    0.03
   7   0  -1    0.01    0.03
  -7   0   1    0.06    0.03
   6   0  -1    0.00    0.03
  -6   0   1   -0.03    0.02
   6   0  -1   -0.02    0.02
  -5   0   1   -0.01    0.02
   5   0  -1   -0.02    0.02
  -4   0   1    0.01    0.02
   4   0  -1    0.01    0.02
  -3   0   1    0.01    0.01
   3   0  -1    0.05    0.02
   2   0  -1    0.03    0.02
  -2   0   1    0.06    0.02
   1   0  -1   -0.02    0.01
  -1   0   1   -0.02    0.00
  -1   0   1   -0.02    0.00
  -1   0   1   -0.02    0.01
   0   0   1   -0.08    0.00
  -1   0  -1   -0.75    0.01
   1   0   1   -0.74    0.01
  -2   0  -1    0.00    0.01
   2   0   1    0.00    0.02
   3   0   1    0.02    0.02
  -3   0  -1    0.00    0.02
  -4   0  -1   -0.02    0.02
   4   0   1   -0.02    0.02
   4   0   1    0.01    0.01
   5   0   1    0.00    0.01
  -5   0  -1    0.01    0.02
   5   0   1    0.01    0.03
  -6   0  -1    0.00    0.03
   6   0   1    0.00    0.02
   6   0   1    0.02    0.04
   7   0   1    0.01    0.04
  -7   0  -1   -0.04    0.03
  -8   0  -1   -0.05    0.03
  -9   0  -1    0.00    0.04
 -10   0  -1   -0.04    0.04
 -10  -1   1    0.16    0.06
 -10   1   1    0.07    0.05
  -9  -1   1    0.05    0.04
  -9   1   1   -0.01    0.04
  -8  -1   1    0.01    0.03
  -8   1   1    0.01    0.04
   7  -1  -1    1.66    0.10
  -7  -1   1    1.71    0.11
  -7   1   1    1.60    0.11
   7   1  -1    1.81    0.10
  -6  -1   1    0.28    0.05
   6  -1  -1    0.31    0.06
  -6   1   1    0.23    0.04
   6   1  -1    0.21    0.06
   6   1  -1    0.25    0.04
   5  -1  -1    0.20    0.04
  -5  -1   1    0.16    0.03
   5   1  -1    0.21    0.04
  -5   1   1    0.29    0.04
   5   1  -1    0.31    0.06
   4  -1  -1    0.13    0.03
  -4  -1   1    0.03    0.02
   4   1  -1    0.08    0.03
   4   1  -1    0.10    0.02
  -4   1   1    0.15    0.03
  -4   1   1    0.06    0.02
  -3  -1   1    0.78    0.04
   3  -1  -1    0.69    0.06
  -3   1   1    0.57    0.04
  -3   1   1    0.67    0.05
   3   1  -1    0.70    0.04
   3   1  -1    0.78    0.06
  -2  -1   1    0.15    0.02
   2  -1  -1    0.11    0.02
   2   1  -1    0.06    0.02
   2   1  -1    0.10    0.02
  -2   1   1    0.12    0.02
  -2   1   1    0.11    0.02
   1  -1  -1   36.37    1.04
  -1  -1   1   37.57    1.06
  -1  -1   1   38.22    1.06
  -1   1   1   37.12    1.04
   1   1  -1   39.01    1.05
   1   1  -1   38.72    1.05
  -1   1   1   37.73    1.05
   0  -1  -1    4.05    0.12
   0  -1   1    4.13    0.12
   0  -1   1    4.11    0.12
   0   1  -1    4.23    0.12
   0   1   1    4.25    0.12
   1  -1   1    1.91    0.07
  -1  -1  -1    1.89    0.07
  -1   1  -1    1.86    0.06
   1   1   1    1.85    0.06
  -1   1  -1    2.03    0.07
   1   1   1    1.85    0.07
  -2  -1  -1  142.25    3.86
   2  -1   1  134.65    3.86
   2   1   1  139.03    3.84
   2   1   1  142.91    3.89
  -2   1  -1  145.56    3.88
  -2   1  -1  136.79    3.84
  -3  -1  -1   11.64    0.35
   3  -1   1   11.54    0.37
   3   1   1   11.63    0.37
  -3   1  -1   11.42    0.34
   3   1   1   11.81    0.34
  -3   1  -1   11.62    0.35
   4  -1   1    2.12    0.11
  -4  -1  -1    2.22    0.10
  -4   1  -1    2.06    0.10
   4   1   1    2.08    0.09
   4   1   1    2.13    0.12
   5  -1   1   -0.02    0.02
  -5  -1  -1    0.03    0.03
  -5   1  -1    0.05    0.03
   5   1   1    0.03    0.03
   5   1   1    0.00    0.01
  -6  -1  -1    0.08    0.04
   6  -1   1    0.09    0.04
   6   1   1    0.03    0.04
   6   1   1    0.06    0.02
  -6   1  -1    0.07    0.03
  -7  -1  -1    0.04    0.04
   7  -1   1   -0.02    0.03
  -7   1  -1    0.00    0.03
   7   1   1    0.01    0.03
  -8  -1  -1    0.29    0.06
  -8   1  -1    0.26    0.06
  -9  -1  -1    0.60    0.09
  -9   1  -1    0.62    0.09
 -10  -1  -1    0.07    0.05
 -10   1  -1    0.04    0.05
 -10  -2   1    0.03    0.05
 -10   2   1    0.11    0.06
  -9  -2   1    0.08    0.05
  -9   2   1    0.08    0.05
  -8  -2   1    0.42    0.07
  -8   2   1    0.47    0.07
  -7  -2   1    2.58    0.14
  -7   2   1    2.79    0.14
   7   2  -1    2.58    0.13
   6  -2  -1    1.02    0.10
  -6  -2   1    1.17    0.08
   6   2  -1    1.10    0.11
  -6   2   1    1.18    0.08
   6   2  -1    1.26    0.08
  -5  -2   1    1.21    0.07
   5  -2  -1    1.13    0.09
   5   2  -1    1.23    0.07
   5   2  -1    1.20    0.09
  -5   2   1    1.07    0.07
  -5   2   1    1.17    0.07
   4  -2  -1    1.53    0.09
   4   2  -1    1.61    0.10
   4   2  -1    1.66    0.08
  -4   2   1    1.58    0.08
  -4   2   1    1.53    0.08
  -3  -2   1    1.16    0.06
   3  -2  -1    1.15    0.07
  -3   2   1    1.20    0.06
   3   2  -1    1.26    0.08
   3   2  -1    1.21    0.06
  -3   2   1    1.18    0.06
   2  -2  -1   19.68    0.56
  -2  -2   1   19.32    0.55
  -2   2   1   19.69    0.56
   2   2  -1   19.48    0.56
  -2   2   1   20.05    0.55
   2   2  -1   19.63    0.57
  -1  -2   1    1.02    0.05
   1  -2  -1    1.03    0.04
  -1  -2   1    1.07    0.04
  -1   2   1    1.05    0.04
  -1   2   1    0.99    0.04
  -1   2   1    1.06    0.05
   1   2  -1    1.08    0.05
   1   2  -1    1.10    0.04
   0  -2   1  164.79    4.90
   0  -2  -1  158.42    4.92
   0  -2   1  166.36    4.73
   0   2   1  161.12    4.71
   0   2  -1  157.66    4.91
  -1  -2  -1    7.47    0.22
   1  -2   1    7.26    0.22
  -1   2  -1    7.59    0.22
   1   2   1    7.64    0.22
  -1   2  -1    7.58    0.21
   1   2   1    7.43    0.21
   2  -2   1  216.32    5.91
  -2  -2  -1  218.17    5.87
   2   2   1  221.85    5.93
   2   2   1  200.90    6.37
  -2   2  -1  210.97    5.87
  -2   2  -1  211.35    5.84
   3  -2   1    1.86    0.09
  -3  -2  -1    1.90    0.08
   3   2   1    1.83    0.10
   3   2   1    1.96    0.07
  -3   2  -1    1.87    0.08
  -3   2  -1    2.04    0.08
   4  -2   1    7.81    0.27
  -4  -2  -1    7.36    0.25
   4   2   1    7.32    0.27
  -4   2  -1    7.69    0.25
  -4   2  -1    7.27    0.24
   4   2   1    7.31    0.23
  -5  -2  -1    0.11    0.04
   5  -2   1    0.17    0.05
   5   2   1    0.17    0.04
   5   2   1    0.14    0.03
  -5   2  -1    0.16    0.03
  -5   2  -1    0.15    0.04
   6  -2   1    0.23    0.06
  -6  -2  -1    0.30    0.05
   6   2   1    0.21    0.06
  -6   2  -1    0.29    0.05
   6   2   1    0.27    0.04
  -7  -2  -1    0.56    0.07
   7  -2   1    0.56    0.09
  -7   2  -1    0.71    0.08
   7   2   1    0.71    0.10
  -8  -2  -1    0.30    0.06
  -8   2  -1    0.25    0.06
  -9  -2  -1    0.00    0.04
  -9   2  -1   -0.05    0.03
 -10  -2  -1    0.08    0.05
 -10   2  -1    0.00    0.05
 -10  -3   1    0.35    0.07
 -10   3   1    0.38    0.08
  -9  -3   1    0.14    0.05
  -9   3   1    0.18    0.06
  -8  -3   1    0.08    0.04
  -8   3   1    0.01    0.03
  -7  -3   1    0.02    0.03
  -7   3   1    0.05    0.04
   7   3  -1    0.09    0.03
   6  -3  -1    2.05    0.13
  -6  -3   1    1.82    0.10
   6   3  -1    1.81    0.10
   6   3  -1    1.93    0.13
  -6   3   1    2.04    0.11
  -6   3   1    1.87    0.11
   5  -3  -1    0.17    0.04
  -5  -3   1    0.21    0.04
   5   3  -1    0.26    0.05
  -5   3   1    0.21    0.04
  -5   3   1    0.20    0.04
   5   3  -1    0.20    0.04
  -4  -3   1    3.98    0.15
   4  -3  -1    3.66    0.16
  -4   3   1    3.81    0.14
  -4   3   1    3.93    0.15
   4   3  -1    3.84    0.14
   4   3  -1    3.95    0.17
  -3  -3   1    5.79    0.19
   3  -3  -1    5.93    0.21
   3   3  -1    5.69    0.19
  -3   3   1    6.06    0.19
  -3   3   1    5.98    0.20
   2  -3  -1   14.05    0.42
  -2  -3   1   14.02    0.41
   2   3  -1   14.81    0.43
   2   3  -1   14.44    0.42
  -2   3   1   15.02    0.41
  -2   3   1   14.62    0.42
  -1  -3   1   61.82    1.74
   1  -3  -1   63.40    1.76
  -1   3   1   62.58    1.72
   1   3  -1   62.66    1.73
  -1   3   1   64.10    1.73
  -1   3   1   63.80    1.75
   1   3  -1   63.33    1.76
   0  -3   1   27.32    0.76
   0  -3   1   28.09    0.77
   0  -3  -1   27.60    0.77
   0   3   1   28.13    0.78
   0   3  -1   28.12    0.78
   0   3   1   28.02    0.77
   1  -3   1   11.04    0.34
   1  -3   1   12.07    0.33
  -1  -3  -1   11.86    0.33
  -1   3  -1   11.96    0.33
  -1   3  -1   11.80    0.33
   1   3   1   11.91    0.33
   1   3   1   11.92    0.35
   2  -3   1    1.14    0.06
  -2  -3  -1    1.10    0.05
   2   3   1    1.17    0.05
  -2   3  -1    1.24    0.05
   2   3   1    1.09    0.07
  -2   3  -1    1.28    0.05
   3  -3   1    9.40    0.31
  -3  -3  -1    9.89    0.30
   3   3   1    9.50    0.32
   3   3   1   10.16    0.29
  -3   3  -1    9.84    0.30
  -3   3  -1    9.66    0.30
   4  -3   1    2.91    0.14
  -4  -3  -1    2.89    0.12
  -4   3  -1    3.03    0.12
   4   3   1    2.92    0.14
   4   3   1    2.83    0.11
  -4   3  -1    2.83    0.12
   5  -3   1    1.76    0.11
  -5  -3  -1    1.90    0.10
   5   3   1    1.87    0.08
   5   3   1    1.89    0.12
  -5   3  -1    1.84    0.10
  -5   3  -1    1.70    0.09
   6  -3   1    0.58    0.08
  -6  -3  -1    0.60    0.07
   6   3   1    0.72    0.05
  -6   3  -1    0.66    0.07
   6   3   1    0.55    0.08
  -6   3  -1    0.68    0.07
   7  -3   1    0.21    0.06
  -7  -3  -1    0.18    0.05
   7   3   1    0.34    0.05
  -7   3  -1    0.16    0.05
   7   3   1    0.21    0.06
  -8  -3  -1   -0.01    0.03
  -8   3  -1   -0.04    0.03
  -9  -3  -1    0.37    0.07
  -9   3  -1    0.30    0.07
 -10  -3  -1   -0.04    0.04
 -10   3  -1    0.05    0.06
 -10  -4   1    0.02    0.04
 -10   4   1   -0.01    0.05
  -9  -4   1    0.19    0.06
  -9   4   1    0.10    0.05
  -8  -4   1    0.11    0.04
  -8   4   1    0.09    0.05
  -7  -4   1    0.27    0.05
   7   4  -1    0.28    0.05
  -7   4   1    0.21    0.05
  -7   4   1    0.21    0.05
  -6  -4   1    0.18    0.04
   6  -4  -1    0.15    0.05
   6   4  -1    0.22    0.06
  -6   4   1    0.23    0.05
  -6   4   1    0.18    0.04
   6   4  -1    0.16    0.04
  -5  -4   1    1.07    0.07
   5  -4  -1    0.85    0.08
   5   4  -1    0.91    0.06
  -5   4   1    0.88    0.07
   5   4  -1    0.87    0.10
  -5   4   1    0.99    0.07
   4  -4  -1    0.05    0.03
  -4  -4   1    0.03    0.02
   4   4  -1    0.05    0.03
  -4   4   1    0.00    0.02
  -4   4   1    0.03    0.02
   4   4  -1    0.02    0.02
   3  -4  -1    0.50    0.05
  -3  -4   1    0.56    0.04
   3   4  -1    0.43    0.05
   3   4  -1    0.53    0.04
  -3   4   1    0.57    0.05
  -3   4   1    0.56    0.04
   2  -4  -1    0.25    0.03
  -2  -4   1    0.28    0.03
   2   4  -1    0.24    0.03
   2   4  -1    0.23    0.03
  -2   4   1    0.23    0.02
  -2   4   1    0.20    0.03
  -1  -4   1    8.36    0.25
   1  -4  -1    8.48    0.25
   1   4  -1    8.27    0.25
  -1   4   1    8.68    0.26
  -1   4   1    8.83    0.24
   0  -4  -1   29.82    0.82
   0  -4   1   30.05    0.81
   0  -4  -1   29.92    0.81
   0  -4   1   29.01    0.82
   0   4   1   29.30    0.82
   0   4  -1   29.85    0.82
   1  -4   1    0.27    0.02
  -1  -4  -1    0.32    0.02
   1  -4   1    0.26    0.03
  -1   4  -1    0.30    0.03
  -1   4  -1    0.26    0.02
   1   4   1    0.31    0.03
   1   4   1    0.32    0.03
  -2  -4  -1    1.59    0.06
   2  -4   1    1.33    0.07
  -2   4  -1    1.35    0.06
  -2   4  -1    1.43    0.06
   2   4   1    1.45    0.06
   2   4   1    1.43    0.08
  -3  -4  -1   10.73    0.32
   3  -4   1   10.52    0.34
   3   4   1   10.48    0.31
  -3   4  -1   10.54    0.32
  -3   4  -1   10.54    0.32
   3   4   1   10.45    0.35
   4  -4   1    9.79    0.33
  -4  -4  -1    9.49    0.31
   4   4   1    9.77    0.34
  -4   4  -1    9.64    0.31
   4   4   1    9.63    0.29
  -4   4  -1    9.45    0.30
  -5  -4  -1    5.53    0.20
   5  -4   1    5.67    0.23
   5   4   1    5.55    0.24
   5   4   1    5.34    0.19
  -5   4  -1    5.50    0.20
  -5   4  -1    5.38    0.20
  -6  -4  -1    3.09    0.14
   6  -4   1    2.94    0.16
   6   4   1    2.78    0.12
  -6   4  -1    2.68    0.13
   6   4   1    3.15    0.18
  -6   4  -1    2.68    0.14
  -7  -4  -1    0.01    0.03
   7  -4   1   -0.01    0.04
   7   4   1   -0.01    0.04
   7   4   1    0.03    0.02
  -7   4  -1   -0.01    0.03
  -8  -4  -1    0.10    0.05
  -8   4  -1    0.23    0.06
  -9  -4  -1    0.00    0.04
  -9   4  -1   -0.02    0.05
 -10  -4  -1    0.06    0.05
 -10   4  -1    0.07    0.05
 -10  -5   1    0.39    0.08
 -10   5   1    0.40    0.08
  -9  -5   1    0.05    0.04
  -9   5   1    0.00    0.04
  -8  -5   1    0.08    0.04
  -8   5   1    0.10    0.05
  -7  -5   1    0.14    0.04
   7   5  -1    0.12    0.04
  -7   5   1    0.05    0.04
  -7   5   1    0.20    0.05
  -6  -5   1    1.51    0.09
   6  -5  -1    1.62    0.12
  -6   5   1    1.39    0.09
   6   5  -1    1.69    0.13
  -6   5   1    1.52    0.10
   6   5  -1    1.41    0.09
  -5  -5   1    0.32    0.04
   5  -5  -1    0.38    0.06
   5   5  -1    0.47    0.07
   5   5  -1    0.31    0.04
  -5   5   1    0.41    0.05
  -5   5   1    0.36    0.05
  -4  -5   1    3.22    0.13
   4  -5  -1    3.16    0.14
   4   5  -1    3.01    0.15
  -4   5   1    2.98    0.13
   4   5  -1    3.25    0.13
  -4   5   1    2.97    0.12
   3  -5  -1   10.23    0.33
  -3  -5   1   10.54    0.32
  -3   5   1   10.32    0.31
   3   5  -1   10.28    0.34
  -3   5   1   10.45    0.33
   3   5  -1   10.77    0.32
  -2  -5   1    6.26    0.20
   2  -5  -1    6.58    0.21
  -2   5   1    6.49    0.21
   2   5  -1    6.55    0.21
  -2   5   1    6.52    0.19
   2   5  -1    6.57    0.22
   1  -5  -1    3.62    0.11
  -1  -5   1    3.74    0.12
   1  -5  -1    3.68    0.13
   1   5  -1    3.81    0.13
  -1   5   1    3.78    0.11
  -1   5   1    3.91    0.13
   0  -5  -1   10.82    0.31
   0  -5   1   10.40    0.31
   0  -5  -1   10.57    0.29
   0  -5   1   10.48    0.30
   0   5   1   10.41    0.31
   0   5  -1   10.22    0.31
  -1  -5  -1    0.57    0.03
   1  -5   1    0.61    0.03
   1  -5   1    0.55    0.04
  -1   5  -1    0.60    0.04
  -1   5  -1    0.58    0.03
   1   5   1    0.55    0.04
  -2  -5  -1    0.15    0.02
   2  -5   1    0.17    0.03
  -2   5  -1    0.21    0.02
  -2   5  -1    0.14    0.02
   2   5   1    0.12    0.03
   2   5   1    0.15    0.02
  -3  -5  -1    0.68    0.05
   3  -5   1    0.70    0.06
  -3   5  -1    0.67    0.05
  -3   5  -1    0.62    0.05
   3   5   1    0.69    0.07
   3   5   1    0.66    0.04
  -4  -5  -1    0.48    0.05
   4  -5   1    0.63    0.07
  -4   5  -1    0.51    0.05
   4   5   1    0.49    0.05
  -4   5  -1    0.50    0.05
   4   5   1    0.46    0.07
  -5  -5  -1    2.39    0.11
   5  -5   1    2.18    0.12
   5   5   1    2.34    0.14
  -5   5  -1    2.39    0.12
   5   5   1    2.20    0.10
  -5   5  -1    2.28    0.11
  -6  -5  -1    0.07    0.04
   6  -5   1    0.12    0.04
   6   5   1    0.04    0.03
   6   5   1    0.03    0.04
  -6   5  -1    0.09    0.04
  -6   5  -1    0.06    0.03
  -7  -5  -1    0.05    0.03
   7   5   1    0.08    0.05
   7   5   1    0.08    0.03
  -7   5  -1    0.14    0.05
  -8  -5  -1    0.49    0.08
  -8   5  -1    0.23    0.06
  -9  -5  -1    0.04    0.04
  -9   5  -1   -0.04    0.04
 -10  -5  -1    0.00    0.05
 -10   5  -1   -0.04    0.05
 -10  -6   1    0.00    0.05
 -10   6   1    0.00    0.05
  -9  -6   1    0.04    0.04
  -9   6   1    0.09    0.05
  -8  -6   1    0.13    0.05
  -8   6   1    0.15    0.05
  -7  -6   1    0.13    0.04
   7   6  -1    0.17    0.04
  -7   6   1    0.09    0.04
  -7   6   1    0.04    0.04
  -6  -6   1    2.70    0.13
  -6   6   1    2.52    0.13
   6   6  -1    2.60    0.12
  -6   6   1    2.52    0.14
   6   6  -1    2.65    0.17
   5  -6  -1    0.03    0.03
  -5  -6   1    0.01    0.02
   5   6  -1   -0.02    0.03
  -5   6   1    0.04    0.03
  -5   6   1    0.02    0.03
   5   6  -1    0.01    0.02
  -4  -6   1    1.20    0.07
   4  -6  -1    1.26    0.08
   4   6  -1    1.14    0.07
   4   6  -1    1.18    0.09
  -4   6   1    1.09    0.08
  -4   6   1    1.17    0.07
   3  -6  -1    2.73    0.12
  -3  -6   1    2.79    0.11
   3   6  -1    2.83    0.11
  -3   6   1    2.76    0.10
   3   6  -1    2.66    0.13
  -3   6   1    2.61    0.12
   2  -6  -1    2.19    0.10
  -2  -6   1    2.20    0.09
  -2   6   1    2.22    0.10
   2   6  -1    2.24    0.09
  -2   6   1    2.25    0.08
   2   6  -1    2.14    0.11
   1  -6  -1   22.38    0.61
  -1  -6   1   22.02    0.62
   1  -6  -1   22.82    0.64
  -1   6   1   22.37    0.61
  -1   6   1   22.54    0.64
   1   6  -1   21.64    0.63
   0  -6   1    2.24    0.08
   0  -6   1    2.31    0.09
   0  -6  -1    2.27    0.09
   0  -6  -1    2.30    0.07
   0   6   1    2.28    0.09
   0   6  -1    2.18    0.09
  -1  -6  -1   15.45    0.45
   1  -6   1   16.45    0.47
   1  -6   1   15.69    0.45
   1   6   1   16.23    0.46
  -1   6  -1   15.72    0.45
  -1   6  -1   16.12    0.46
   2  -6   1    6.86    0.22
  -2  -6  -1    6.66    0.21
  -2   6  -1    6.64    0.22
  -2   6  -1    6.71    0.21
   2   6   1    6.67    0.21
   2   6   1    6.76    0.24
  -3  -6  -1    3.89    0.14
   3   6   1    3.91    0.17
  -3   6  -1    4.12    0.14
   3   6   1    3.73    0.14
  -3   6  -1    4.00    0.15
  -4  -6  -1    0.00    0.02
   4  -6   1    0.02    0.02
  -4   6  -1    0.03    0.02
  -4   6  -1    0.00    0.02
   4   6   1    0.01    0.03
   4   6   1    0.00    0.02
  -5  -6  -1    0.93    0.07
   5  -6   1    1.07    0.10
  -5   6  -1    0.99    0.07
   5   6   1    1.03    0.07
  -5   6  -1    1.19    0.08
   5   6   1    1.05    0.12
   6  -6   1    0.10    0.04
  -6  -6  -1    0.17    0.04
  -6   6  -1    0.13    0.04
   6   6   1    0.11    0.05
   6   6   1    0.21    0.04
  -6   6  -1    0.16    0.04
  -7  -6  -1   -0.05    0.03
   7   6   1    0.05    0.05
  -7   6  -1   -0.03    0.03
   7   6   1    0.02    0.02
  -8  -6  -1    0.37    0.07
  -8   6  -1    0.31    0.07
  -9  -6  -1   -0.02    0.04
  -9   6  -1   -0.01    0.04
 -10  -6  -1   -0.04    0.05
 -10   6  -1    0.01    0.05
  -9  -7   1   -0.01    0.03
  -9   7   1    0.03    0.05
  -8  -7   1    0.38    0.07
  -8   7   1    0.26    0.06
   8   7  -1    0.42    0.09
  -7  -7   1    0.07    0.04
  -7   7   1    0.00    0.03
  -7   7   1    0.00    0.03
   7   7  -1    0.05    0.03
  -6  -7   1    0.77    0.08
  -6   7   1    0.80    0.09
  -6   7   1    0.80    0.08
   6   7  -1    0.82    0.07
   6   7  -1    0.85    0.13
   5  -7  -1    0.06    0.03
  -5  -7   1    0.18    0.04
   5   7  -1    0.20    0.06
   5   7  -1    0.20    0.04
  -5   7   1    0.15    0.04
  -5   7   1    0.19    0.04
  -4  -7   1    0.57    0.05
   4  -7  -1    0.93    0.08
  -4   7   1    0.84    0.08
  -4   7   1    0.73    0.05
   4   7  -1    0.68    0.06
   4   7  -1    0.74    0.09
   3  -7  -1    1.22    0.08
  -3  -7   1    1.28    0.07
  -3   7   1    1.47    0.08
   3   7  -1    1.31    0.07
   3   7  -1    1.23    0.09
  -3   7   1    1.32    0.06
   2  -7  -1    4.00    0.15
  -2  -7   1    3.99    0.14
  -2   7   1    3.96    0.13
   2   7  -1    3.98    0.14
  -2   7   1    4.13    0.15
   2   7  -1    4.00    0.16
   1  -7  -1    2.89    0.11
   1  -7  -1    2.70    0.09
  -1  -7   1    2.77    0.10
  -1   7   1    2.82    0.11
   1   7  -1    2.84    0.11
  -1   7   1    2.79    0.09
   0  -7  -1   35.64    0.96
   0  -7   1   35.01    0.99
   0  -7  -1   35.29    0.99
   0  -7   1   35.47    0.97
   0   7  -1   34.84    0.98
   0   7   1   34.68    0.98
   1  -7   1    1.17    0.06
  -1  -7  -1    1.11    0.05
   1  -7   1    1.17    0.05
  -1   7  -1    1.20    0.05
  -1   7  -1    1.19    0.06
   1   7   1    1.05    0.06
   2  -7   1   12.35    0.39
  -2  -7  -1   12.40    0.37
   2   7   1   13.08    0.38
   2   7   1   12.24    0.40
  -2   7  -1   12.91    0.38
  -2   7  -1   12.81    0.37
  -3  -7  -1    7.40    0.24
   3  -7   1    7.23    0.26
   3   7   1    7.34    0.27
  -3   7  -1    7.64    0.24
   3   7   1    7.51    0.24
  -3   7  -1    7.70    0.25
   4  -7   1    0.84    0.08
  -4  -7  -1    0.76    0.06
   4   7   1    0.69    0.09
  -4   7  -1    0.87    0.06
   4   7   1    0.78    0.05
  -4   7  -1    0.73    0.07
   5  -7   1    0.22    0.05
  -5  -7  -1    0.33    0.05
   5   7   1    0.21    0.06
   5   7   1    0.33    0.04
  -5   7  -1    0.28    0.05
  -5   7  -1    0.45    0.06
   6  -7   1    0.05    0.03
  -6  -7  -1    0.02    0.03
   6   7   1    0.04    0.03
  -6   7  -1    0.02    0.03
   6   7   1   -0.03    0.03
  -6   7  -1    0.00    0.03
  -7  -7  -1    0.16    0.05
   7   7   1    0.13    0.04
  -7   7  -1    0.08    0.04
  -8  -7  -1    0.06    0.04
  -8   7  -1   -0.04    0.04
  -9  -7  -1    0.08    0.05
  -9   7  -1    0.04    0.05
  -9  -8   1    0.08    0.05
  -9   8   1    0.05    0.05
  -8  -8   1    1.97    0.12
   8   8  -1    1.97    0.18
  -8   8   1    1.75    0.12
  -7  -8   1    0.19    0.05
  -7   8   1    0.30    0.06
  -7   8   1    0.29    0.06
   7   8  -1    0.29    0.05
  -6  -8   1    0.07    0.03
   6   8  -1    0.01    0.03
  -6   8   1    0.11    0.04
  -6   8   1    0.09    0.04
   5  -8  -1   -0.01    0.03
  -5  -8   1    0.00    0.02
   5   8  -1    0.06    0.03
  -5   8   1    0.04    0.03
  -5   8   1    0.04    0.03
   5   8  -1   -0.02    0.03
  -4  -8   1    0.21    0.03
   4  -8  -1    0.17    0.04
  -4   8   1    0.25    0.05
  -4   8   1    0.23    0.04
   4   8  -1    0.16    0.05
   4   8  -1    0.19    0.04
   3  -8  -1    0.09    0.03
  -3  -8   1    0.11    0.02
   3   8  -1    0.16    0.04
  -3   8   1    0.07    0.02
   3   8  -1    0.10    0.03
  -3   8   1    0.04    0.02
  -2  -8   1    0.15    0.02
   2  -8  -1    0.22    0.04
   2   8  -1    0.13    0.03
  -2   8   1    0.19    0.02
  -2   8   1    0.17    0.03
   2   8  -1    0.21    0.03
   1  -8  -1    0.81    0.04
  -1  -8   1    0.82    0.04
   1  -8  -1    0.80    0.05
  -1   8   1    0.83    0.06
  -1   8   1    0.75    0.04
   1   8  -1    0.81    0.05
   0  -8   1    2.57    0.11
   0  -8   1    2.38    0.09
   0  -8  -1    2.44    0.08
   0  -8  -1    2.34    0.11
   0   8   1    2.31    0.10
   0   8  -1    2.44    0.10
  -1  -8  -1    0.58    0.03
   1  -8   1    0.64    0.06
   1  -8   1    0.62    0.04
  -1   8  -1    0.62    0.04
  -1   8  -1    0.57    0.05
   1   8   1    0.63    0.05
   2  -8   1    4.50    0.17
  -2  -8  -1    4.21    0.14
  -2   8  -1    4.50    0.16
   2   8   1    4.09    0.18
   2   8   1    4.25    0.16
  -2   8  -1    4.40    0.15
   3  -8   1    0.26    0.05
  -3  -8  -1    0.18    0.03
   3   8   1    0.20    0.05
  -3   8  -1    0.25    0.04
   3   8   1    0.17    0.03
  -3   8  -1    0.18    0.03
  -4  -8  -1    0.19    0.03
   4  -8   1    0.15    0.04
   4   8   1    0.18    0.03
  -4   8  -1    0.26    0.05
  -4   8  -1    0.22    0.04
   4   8   1    0.19    0.05
  -5  -8  -1    0.05    0.03
   5  -8   1    0.09    0.04
   5   8   1    0.05    0.04
   5   8   1    0.07    0.03
  -5   8  -1    0.09    0.04
  -5   8  -1    0.07    0.03
  -6  -8  -1    0.10    0.03
   6   8   1    0.03    0.05
  -6   8  -1    0.08    0.04
   6   8   1    0.11    0.03
  -6   8  -1    0.13    0.04
  -7  -8  -1    0.45    0.07
  -7   8  -1    0.64    0.08
   7   8   1    0.57    0.06
  -8  -8  -1    1.05    0.11
  -8   8  -1    0.85    0.10
  -9  -8  -1    0.05    0.04
  -9   8  -1   -0.07    0.04
  -9  -9   1    0.70    0.09
  -8  -9   1    0.43    0.07
  -8   9   1    0.49    0.07
   8   9  -1    0.58    0.09
  -7  -9   1    0.04    0.04
   7   9  -1   -0.02    0.03
  -7   9   1    0.03    0.04
  -7   9   1   -0.02    0.04
  -6  -9   1    1.46    0.10
  -6   9   1    1.19    0.09
  -6   9   1    1.39    0.11
   6   9  -1    1.36    0.09
  -5  -9   1    3.04    0.14
  -5   9   1    3.46    0.17
   5   9  -1    3.06    0.14
  -5   9   1    3.51    0.14
   5   9  -1    3.05    0.18
   4  -9  -1    0.05    0.03
  -4  -9   1    0.03    0.02
  -4   9   1    0.03    0.02
   4   9  -1    0.07    0.04
  -4   9   1    0.00    0.03
   4   9  -1    0.03    0.03
  -3  -9   1    0.01    0.01
   3  -9  -1    0.02    0.02
   3   9  -1   -0.01    0.02
   3   9  -1    0.02    0.03
  -3   9   1    0.03    0.02
  -3   9   1    0.03    0.03
  -2  -9   1    1.17    0.06
   2  -9  -1    1.03    0.07
  -2   9   1    1.07    0.07
   2   9  -1    1.20    0.07
   2   9  -1    1.13    0.08
  -2   9   1    1.14    0.05
   1  -9  -1    0.16    0.02
   1  -9  -1    0.16    0.03
  -1  -9   1    0.18    0.02
   1   9  -1    0.17    0.03
  -1   9   1    0.14    0.03
  -1   9   1    0.16    0.02
   0  -9   1    1.19    0.07
   0  -9   1    1.13    0.05
   0  -9  -1    1.31    0.05
   0   9  -1    1.11    0.07
   0   9   1    1.34    0.07
  -1  -9  -1    0.78    0.04
   1  -9   1    0.82    0.06
   1  -9   1    0.86    0.05
  -1   9  -1    0.93    0.05
  -1   9  -1    0.88    0.06
   1   9   1    0.86    0.06
   2  -9   1    0.14    0.03
  -2  -9  -1    0.09    0.02
  -2   9  -1    0.10    0.03
   2   9   1    0.20    0.04
   2   9   1    0.16    0.03
  -2   9  -1    0.18    0.03
   3  -9   1    0.73    0.07
  -3  -9  -1    0.68    0.05
  -3   9  -1    0.69    0.07
   3   9   1    0.96    0.10
  -3   9  -1    0.78    0.05
   3   9   1    0.76    0.06
   4  -9   1    0.23    0.05
  -4  -9  -1    0.22    0.03
  -4   9  -1    0.17    0.04
   4   9   1    0.26    0.06
   4   9   1    0.18    0.04
  -4   9  -1    0.17    0.03
   5  -9   1    0.20    0.05
  -5  -9  -1    0.26    0.05
   5   9   1    0.28    0.07
   5   9   1    0.19    0.04
  -5   9  -1    0.21    0.04
  -5   9  -1    0.21    0.05
  -6  -9  -1    0.54    0.07
   6   9   1    0.65    0.07
  -6   9  -1    0.69    0.08
  -6   9  -1    0.66    0.08
   6   9   1    0.52    0.10
  -7  -9  -1    0.89    0.09
   7   9   1    0.69    0.07
  -7   9  -1    0.53    0.08
  -8  -9  -1    2.58    0.15
  -8   9  -1    2.19    0.14
  -9  -9  -1   -0.02    0.03
  -9   9  -1    0.00    0.05
  -9 -10   1    0.12    0.05
  -8 -10   1    0.24    0.06
   8  10  -1    0.11    0.06
  -7 -10   1    0.15    0.05
   7  10  -1    0.07    0.04
  -7  10   1    0.02    0.05
  -6 -10   1    9.68    0.32
   6  10  -1    9.05    0.31
  -6  10   1    8.62    0.32
  -6  10   1    8.87    0.35
  -5 -10   1    0.24    0.04
  -5  10   1    0.29    0.06
  -5  10   1    0.24    0.04
   5  10  -1    0.24    0.05
  -4 -10   1    6.54    0.23
   4  10  -1    6.37    0.28
  -4  10   1    6.74    0.26
   4  10  -1    6.52    0.23
  -4  10   1    6.34    0.22
  -3 -10   1    0.11    0.03
   3 -10  -1    0.08    0.03
  -3  10   1    0.04    0.03
   3  10  -1    0.14    0.04
  -3  10   1    0.11    0.02
   3  10  -1    0.08    0.03
  -2 -10   1    0.06    0.02
   2 -10  -1    0.09    0.03
   2  10  -1    0.10    0.04
  -2  10   1    0.09    0.03
   2  10  -1    0.13    0.03
  -2  10   1    0.11    0.02
  -1 -10   1    0.30    0.03
   1 -10  -1    0.29    0.04
   1 -10  -1    0.29    0.03
   1  10  -1    0.30    0.04
  -1  10   1    0.31    0.02
  -1  10   1    0.35    0.05
   0 -10  -1    0.20    0.02
   0 -10   1    0.24    0.03
   0  10  -1    0.22    0.04
   0  10   1    0.23    0.04
  -1 -10  -1    4.51    0.15
   1 -10   1    4.43    0.15
   1 -10   1    4.63    0.18
  -1  10  -1    4.56    0.15
  -1  10  -1    4.36    0.17
   1  10   1    4.29    0.17
  -2 -10  -1    0.16    0.02
   2 -10   1    0.20    0.03
   2 -10   1    0.13    0.03
   2  10   1    0.20    0.04
  -2  10  -1    0.15    0.03
   2  10   1    0.16    0.04
  -2  10  -1    0.17    0.04
  -3 -10  -1    0.12    0.03
   3 -10   1    0.18    0.04
   3  10   1    0.14    0.04
   3  10   1    0.12    0.04
  -3  10  -1    0.17    0.04
  -3  10  -1    0.13    0.03
  -4 -10  -1    1.08    0.07
   4 -10   1    1.03    0.08
   4  10   1    1.19    0.13
  -4  10  -1    0.97    0.07
  -4  10  -1    0.98    0.08
   4  10   1    1.03    0.07
  -5 -10  -1   -0.04    0.02
  -5  10  -1    0.02    0.03
   5  10   1   -0.03    0.02
   5  10   1   -0.05    0.03
  -5  10  -1   -0.05    0.03
  -6 -10  -1    0.69    0.08
  -6  10  -1    0.72    0.09
  -6  10  -1    0.69    0.08
   6  10   1    0.76    0.07
  -7 -10  -1    0.06    0.04
  -7  10  -1   -0.01    0.03
   7  10   1    0.02    0.03
  -8 -10  -1    0.20    0.06
  -8  10  -1   -0.02    0.04
  -9 -10  -1    0.04    0.04
  -8 -11   1   -0.02    0.03
   8  11  -1   -0.04    0.05
  -7 -11   1    0.96    0.10
   7  11  -1    0.99    0.09
  -7  11   1    0.91    0.12
  -6 -11   1    0.08    0.03
   6  11  -1    0.03    0.04
  -6  11   1    0.06    0.05
  -5 -11   1    6.14    0.23
  -5  11   1    6.23    0.27
   5  11  -1    6.37    0.23
  -4 -11   1   -0.02    0.02
  -4  11   1    0.04    0.04
   4  11  -1    0.01    0.04
   4  11  -1    0.06    0.04
  -3 -11   1    0.08    0.03
  -3  11   1    0.14    0.04
   3  11  -1    0.04    0.04
   3  11  -1    0.07    0.03
   2 -11  -1    2.31    0.12
  -2 -11   1    2.46    0.10
  -2  11   1    2.20    0.11
  -2  11   1    2.10    0.12
   2  11  -1    2.09    0.13
   2  11  -1    2.38    0.11
  -1 -11   1    0.11    0.02
   1 -11  -1    0.05    0.02
   1 -11  -1    0.05    0.01
  -1  11   1    0.10    0.02
   1  11  -1    0.10    0.03
  -1  11   1    0.08    0.03
   0 -11   1   -0.01    0.01
   0 -11  -1    0.02    0.01
   0  11  -1   -0.01    0.02
   0  11   1    0.02    0.02
   1 -11   1    0.01    0.02
   1 -11   1    0.01    0.01
  -1 -11  -1    0.02    0.01
  -1  11  -1    0.02    0.02
  -1  11  -1    0.03    0.01
   1  11   1   -0.02    0.02
   2 -11   1    0.25    0.04
  -2 -11  -1    0.25    0.03
   2  11   1    0.21    0.04
  -2  11  -1    0.23    0.03
  -2  11  -1    0.19    0.04
   2  11   1    0.30    0.06
   3 -11   1    0.02    0.02
  -3 -11  -1    0.01    0.02
   3  11   1    0.01    0.03
  -3  11  -1   -0.01    0.02
  -3  11  -1    0.01    0.03
   3  11   1    0.01    0.03
  -4 -11  -1    0.38    0.05
   4 -11   1    0.39    0.06
   4  11   1    0.50    0.09
   4  11   1    0.39    0.06
  -4  11  -1    0.35    0.06
  -4  11  -1    0.51    0.05
  -5 -11  -1   -0.03    0.02
  -5  11  -1    0.02    0.03
  -5  11  -1   -0.02    0.02
   5  11   1    0.04    0.05
   5  11   1    0.01    0.03
  -6 -11  -1    0.87    0.09
  -6  11  -1    0.75    0.08
  -6  11  -1    0.92    0.11
   6  11   1    0.93    0.08
  -7 -11  -1    0.79    0.09
   7  11   1    0.70    0.08
  -8 -11  -1    1.48    0.13
  -8 -12   1   -0.01    0.04
  -7 -12   1    0.03    0.04
   7  12  -1   -0.05    0.03
  -7  12   1    0.05    0.05
  -6 -12   1    0.00    0.03
   6  12  -1    0.04    0.04
  -6  12   1    0.00    0.04
  -5 -12   1    0.28    0.05
  -5  12   1    0.37    0.08
   5  12  -1    0.52    0.07
  -4 -12   1    0.42    0.05
  -4  12   1    0.32    0.07
   4  12  -1    0.37    0.06
  -3 -12   1    0.59    0.06
  -3  12   1    0.38    0.06
   3  12  -1    0.52    0.08
   3  12  -1    0.46    0.06
  -2 -12   1    0.25    0.04
   2  12  -1    0.31    0.06
  -2  12   1    0.24    0.05
   2  12  -1    0.33    0.05
  -1 -12   1    0.31    0.04
   1 -12  -1    0.28    0.05
  -1  12   1    0.32    0.06
   1  12  -1    0.23    0.05
   0 -12   1    0.84    0.05
   0  12  -1    0.73    0.07
   0  12   1    0.77    0.07
   1 -12   1   -0.01    0.02
   1 -12   1    0.00    0.01
  -1 -12  -1    0.00    0.01
  -1  12  -1   -0.01    0.03
   1  12   1    0.07    0.03
  -1  12  -1    0.00    0.01
   2 -12   1    0.58    0.07
  -2 -12  -1    0.61    0.04
  -2  12  -1    0.63    0.05
  -2  12  -1    0.64    0.07
   2  12   1    0.73    0.07
   2  12   1    0.65    0.09
  -3 -12  -1    0.10    0.02
   3 -12   1    0.09    0.04
   3  12   1    0.08    0.04
   3  12   1    0.06    0.03
  -3  12  -1    0.09    0.03
  -3  12  -1    0.06    0.03
  -4 -12  -1    0.88    0.06
  -4  12  -1    1.22    0.11
   4  12   1    0.91    0.09
   4  12   1    1.17    0.13
  -5 -12  -1    1.59    0.10
   5  12   1    1.39    0.10
  -5  12  -1    1.48    0.12
  -6 -12  -1    0.02    0.03
   6  12   1   -0.01    0.03
  -6  12  -1    0.00    0.04
  -7 -12  -1    1.42    0.11
   7  12   1    1.37    0.10
  -8 -12  -1   -0.01    0.04
  -8 -13   1    0.07    0.05
  -7 -13   1    0.84    0.10
  -7  13   1    0.87    0.12
   7  13  -1    0.89    0.09
  -6 -13   1    0.00    0.03
  -6  13   1    0.00    0.05
   6  13  -1    0.02    0.04
  -5 -13   1    3.48    0.16
  -5  13   1    3.19    0.19
   5  13  -1    3.49    0.16
  -4 -13   1    0.40    0.05
   4  13  -1    0.50    0.07
  -4  13   1    0.57    0.09
  -3 -13   1    1.47    0.08
  -3  13   1    1.38    0.11
   3  13  -1    1.52    0.10
  -2 -13   1    0.72    0.05
   2  13  -1    0.69    0.07
   2  13  -1    0.77    0.10
  -2  13   1    0.79    0.09
  -1 -13   1    0.67    0.05
   1  13  -1    0.63    0.07
  -1  13   1    0.52    0.07
   0  13   1    0.59    0.07
   0  13  -1    0.47    0.07
   1 -13   1    0.00    0.03
   1  13   1   -0.02    0.02
  -1  13  -1   -0.03    0.02
   2 -13   1    1.75    0.12
   2  13   1    1.79    0.13
  -2  13  -1    1.55    0.11
   2  13   1    1.53    0.10
  -3 -13  -1    1.09    0.07
   3  13   1    1.09    0.09
   3  13   1    1.14    0.13
  -3  13  -1    1.16    0.11
  -4 -13  -1    1.29    0.08
  -4  13  -1    1.09    0.11
   4  13   1    1.34    0.10
   4  13   1    1.28    0.14
  -5 -13  -1   -0.03    0.02
  -5  13  -1    0.00    0.04
   5  13   1    0.03    0.04
  -6 -13  -1    0.06    0.04
  -6  13  -1    0.07    0.05
   6  13   1    0.20    0.05
  -7 -13  -1    0.09    0.04
   7  13   1   -0.06    0.03
  -7 -14   1    0.60    0.08
   7  14  -1    0.25    0.06
  -7  14   1    0.30    0.08
  -6 -14   1    1.01    0.10
   6  14  -1    0.83    0.09
  -6  14   1    0.92    0.12
  -5 -14   1    0.03    0.03
  -5  14   1   -0.08    0.03
   5  14  -1    0.03    0.04
  -4 -14   1    1.01    0.07
   4  14  -1    0.85    0.09
  -4  14   1    1.13    0.12
  -3 -14   1   -0.01    0.02
   3  14  -1    0.01    0.04
  -3  14   1   -0.02    0.03
  -2  14   1    2.21    0.14
   2  14  -1    2.49    0.13
   1  14  -1    0.11    0.04
  -1  14   1    0.09    0.04
   0  14  -1    1.74    0.11
   0  14   1    1.72    0.11
   1  14   1    0.16    0.04
  -1  14  -1    0.16    0.05
   2  14   1    0.17    0.06
   2  14   1    0.15    0.05
  -2  14  -1    0.10    0.04
   3  14   1    0.02    0.04
  -3  14  -1    0.04    0.04
   3  14   1    0.08    0.04
   4  14   1    0.01    0.04
  -4  14  -1    0.12    0.05
  -5 -14  -1    0.01    0.03
  -5  14  -1    0.00    0.04
   5  14   1    0.03    0.04
  -6 -14  -1    0.31    0.06
  -6  14  -1    0.36    0.08
   6  14   1    0.39    0.07
  -7 -14  -1    0.41    0.07
   7  14   1    0.53    0.08
  -6 -15   1    0.30    0.06
   6  15  -1    0.11    0.06
  -6  15   1    0.25    0.08
  -5 -15   1    0.18    0.04
  -5  15   1    0.17    0.07
   5  15  -1    0.23    0.06
  -4  15   1    0.17    0.06
   4  15  -1    0.14    0.05
  -3  15   1    0.59    0.09
   3  15  -1    0.41    0.07
   2  15  -1    0.57    0.07
  -2  15   1    0.59    0.09
  -1  15   1    1.61    0.12
   1  15  -1    1.46    0.11
   0  15  -1    0.60    0.08
   0  15   1    0.72    0.09
  -1  15  -1    0.02    0.03
   1  15   1    0.02    0.03
   2  15   1    0.46    0.09
   2  15   1    0.29    0.06
  -2  15  -1    0.29    0.06
   3  15   1   -0.02    0.04
  -3  15  -1    0.01    0.03
   4  15   1    0.31    0.06
  -4  15  -1    0.30    0.07
   5  15   1    0.15    0.05
  -5  15  -1    0.21    0.07
  -6  15  -1    0.32    0.08
   6  15   1    0.25    0.06
   6  16  -1    0.19    0.06
  -6  16   1    0.26    0.09
  -5  16   1    0.01    0.05
   5  16  -1    0.02    0.05
   4  16  -1    0.19    0.06
  -4  16   1    0.24    0.07
  -3  16   1    0.08    0.06
   3  16  -1    0.00    0.04
   2  16  -1    0.11    0.05
  -2  16   1    0.20    0.06
   1  16  -1    0.11    0.04
  -1  16   1    0.06    0.04
   0  16  -1    0.56    0.08
   0  16   1    0.53    0.08
   1  16   1    0.02    0.04
  -1  16  -1    0.03    0.04
   2  16   1    0.20    0.05
  -2  16  -1    0.15    0.05
  -3  16  -1    1.92    0.14
   3  16   1    1.39    0.13
  -4  16  -1    0.20    0.07
   4  16   1    0.22    0.06
   5  16   1    0.05    0.05
  -5  16  -1    0.07    0.06
   6  16   1    0.15    0.06
  -6  16  -1    0.17    0.07
   5  17  -1    0.07    0.05
  -5  17   1    0.02    0.06
  -4  17   1    0.12    0.07
   4  17  -1    0.12    0.05
   3  17  -1    0.08    0.05
  -3  17   1    0.19    0.07
  -2  17   1    0.02    0.05
   2  17  -1   -0.04    0.04
   1  17  -1    1.48    0.11
  -1  17   1    1.60    0.13
   0  17   1    0.07    0.04
   0  17  -1    0.05    0.05
   1  17   1    0.03    0.04
  -1  17  -1    0.00    0.04
   2  17   1    0.08    0.05
  -2  17  -1    0.01    0.04
  -3  17  -1    0.03    0.05
   3  17   1   -0.01    0.04
   4  17   1    0.20    0.07
  -4  17  -1    0.43    0.09
  -5  17  -1    0.05    0.06
   5  17   1   -0.05    0.05
  -4  18   1    0.52    0.11
   4  18  -1    0.48    0.09
  -3  18   1    0.16    0.06
   3  18  -1    0.12    0.06
   2  18  -1    0.02    0.05
  -2  18   1    0.00    0.05
   1  18  -1    0.00    0.04
  -1  18   1    0.09    0.06
   0  18   1   -0.02    0.04
   0  18  -1   -0.06    0.03
   1  18   1    0.03    0.04
  -1  18  -1   -0.04    0.03
   2  18   1    0.26    0.07
  -2  18  -1    0.36    0.08
  -3  18  -1    0.32    0.08
   3  18   1    0.25    0.07
  -4  18  -1    0.03    0.06
   4  18   1    0.09    0.06
  -3  19   1   -0.03    0.05
   3  19  -1   -0.03    0.05
   2  19  -1    0.08    0.05
  -2  19   1    0.12    0.06
   1  19  -1    0.02    0.05
  -1  19   1    0.04    0.05
   0  19  -1    0.01    0.04
   0  19   1   -0.01    0.05
  -1  19  -1    0.05    0.05
   1  19   1   -0.04    0.04
  -2  19  -1   -0.02    0.04
   2  19   1   -0.04    0.05
 -10   0   2    0.08    0.05
  -9   0   2    0.16    0.05
  -8   0   2    2.18    0.13
   8   0  -2    2.17    0.13
  -7   0   2    4.02    0.17
   7   0  -2    3.94    0.18
  -6   0   2    0.37    0.05
   6   0  -2    0.34    0.06
   5   0  -2    1.31    0.10
  -5   0   2    1.65    0.08
  -4   0   2    6.59    0.22
  -3   0   2   25.41    0.72
   3   0  -2   25.82    0.74
  -2   0   2   13.57    0.39
  -2   0   2   13.34    0.39
  -2   0   2   13.10    0.38
  -1   0   2    6.22    0.18
   1   0  -2    5.96    0.18
  -1   0   2    6.32    0.19
  -1   0   2    6.36    0.18
   0   0   2   52.68    1.44
   0   0   2   52.05    1.46
  -1   0  -2    2.48    0.08
   1   0   2    2.42    0.09
   2   0   2  518.28   14.74
  -2   0  -2  491.23   14.97
   2   0   2  494.84   13.88
  -3   0  -2   14.86    0.44
   3   0   2   14.80    0.46
   3   0   2   14.81    0.42
   4   0   2    5.67    0.18
   4   0   2    5.52    0.22
  -4   0  -2    5.81    0.20
   5   0   2    0.03    0.03
  -5   0  -2    0.02    0.03
   5   0   2    0.15    0.03
  -6   0  -2    0.93    0.09
   6   0   2    1.04    0.12
   6   0   2    0.91    0.06
  -7   0  -2    1.05    0.10
   7   0   2    1.41    0.15
  -8   0  -2    0.28    0.06
  -9   0  -2    0.08    0.05
 -10   0  -2    0.11    0.06
 -10  -1   2    0.17    0.06
 -10   1   2    0.01    0.05
  -9  -1   2   -0.04    0.03
  -9   1   2   -0.04    0.04
  -8  -1   2   -0.03    0.03
   8  -1  -2   -0.02    0.03
  -8   1   2    0.05    0.04
   8   1  -2    0.00    0.03
  -7  -1   2    0.74    0.08
  -7   1   2    0.88    0.09
   7   1  -2    0.83    0.09
   6  -1  -2    0.47    0.08
  -6  -1   2    0.57    0.06
   6   1  -2    0.59    0.09
   6   1  -2    0.57    0.07
  -6   1   2    0.55    0.06
   5  -1  -2    0.93    0.09
  -5  -1   2    1.11    0.07
  -5   1   2    1.15    0.07
   5   1  -2    1.08    0.07
  -4  -1   2    5.38    0.18
   4  -1  -2    5.31    0.20
  -4   1   2    5.11    0.18
   4   1  -2    5.09    0.19
  -4   1   2    5.40    0.19
   4   1  -2    5.46    0.21
   3  -1  -2    0.60    0.05
  -3  -1   2    0.52    0.04
  -3   1   2    0.52    0.05
  -3   1   2    0.54    0.04
   3   1  -2    0.55    0.05
  -2  -1   2   23.09    0.66
  -2  -1   2   22.16    0.64
   2  -1  -2   23.85    0.65
  -2   1   2   23.71    0.66
   2   1  -2   22.32    0.66
  -2   1   2   23.36    0.66
  -2   1   2   22.94    0.64
  -1  -1   2   37.36    1.04
   1  -1  -2   37.04    1.03
  -1   1   2   37.37    1.03
  -1   1   2   38.09    1.05
   1   1  -2   37.46    1.03
   1   1  -2   37.50    1.04
  -1   1   2   37.53    1.03
   0  -1   2    6.04    0.17
   0  -1   2    5.86    0.17
   0   1  -2    5.98    0.17
   0   1   2    5.91    0.17
  -1  -1  -2    0.36    0.02
   1  -1   2    0.42    0.03
  -1   1  -2    0.37    0.01
   1   1   2    0.39    0.03
  -1   1  -2    0.37    0.02
   1   1   2    0.39    0.02
  -2  -1  -2 1000.00   27.28
   2  -1   2  940.17   27.78
  -2   1  -2  934.93   27.16
  -2   1  -2  944.68   26.22
   2   1   2  965.91   27.85
   2   1   2  917.65   26.09
  -3  -1  -2    0.02    0.02
   3  -1   2    0.03    0.02
   3   1   2    0.03    0.01
  -3   1  -2    0.04    0.02
  -3   1  -2    0.02    0.01
   3   1   2    0.03    0.03
  -4  -1  -2    5.04    0.18
   4  -1   2    5.14    0.20
  -4   1  -2    4.98    0.18
   4   1   2    5.06    0.21
   4   1   2    5.24    0.16
  -5  -1  -2    4.83    0.18
   5  -1   2    4.72    0.21
  -5   1  -2    4.78    0.18
   5   1   2    4.55    0.16
   5   1   2    4.77    0.21
  -6  -1  -2    0.04    0.03
   6  -1   2    0.02    0.02
   6  -1   2    0.05    0.04
   6   1   2    0.01    0.02
  -6   1  -2    0.01    0.03
   6   1   2    0.00    0.04
  -7  -1  -2   -0.03    0.03
   7  -1   2    0.04    0.04
  -7   1  -2    0.00    0.03
   7   1   2    0.01    0.04
  -8  -1  -2    0.21    0.05
  -8   1  -2    0.38    0.07
  -9  -1  -2    0.21    0.07
  -9   1  -2    0.06    0.05
 -10  -1  -2    0.01    0.05
 -10   1  -2   -0.05    0.04
 -10  -2   2    0.10    0.05
 -10   2   2    0.08    0.05
  -9  -2   2    0.32    0.07
  -9   2   2    0.24    0.06
  -8  -2   2   -0.02    0.03
   8   2  -2    0.03    0.03
  -8   2   2    0.05    0.04
  -7  -2   2    1.38    0.09
   7   2  -2    1.44    0.09
  -7   2   2    1.22    0.09
   6  -2  -2    0.63    0.08
  -6  -2   2    0.68    0.07
  -6   2   2    0.62    0.07
   6   2  -2    0.60    0.07
   6   2  -2    0.74    0.10
  -5  -2   2    0.20    0.04
   5  -2  -2    0.24    0.05
   5   2  -2    0.32    0.06
  -5   2   2    0.31    0.05
  -5   2   2    0.16    0.03
   5   2  -2    0.16    0.04
  -4  -2   2    0.58    0.04
   4  -2  -2    0.57    0.06
  -4   2   2    0.65    0.06
   4   2  -2    0.62    0.06
  -4   2   2    0.57    0.05
  -3  -2   2   14.97    0.44
   3  -2  -2   14.90    0.46
   3   2  -2   15.09    0.45
   3   2  -2   15.39    0.46
  -3   2   2   14.90    0.45
  -3   2   2   15.37    0.44
  -2  -2   2    8.89    0.26
   2  -2  -2    8.92    0.27
  -2  -2   2    8.51    0.27
  -2   2   2    8.85    0.25
  -2   2   2    8.72    0.27
  -2   2   2    8.55    0.27
   2   2  -2    8.50    0.27
   2   2  -2    8.54    0.27
   1  -2  -2    0.10    0.01
  -1  -2   2    0.11    0.01
   1   2  -2    0.12    0.02
  -1   2   2    0.09    0.01
  -1   2   2    0.13    0.02
   1   2  -2    0.09    0.02
   0  -2   2   17.50    0.49
   0  -2   2   17.62    0.49
   0   2   2   17.96    0.49
   0   2   2   18.03    0.49
   0   2  -2   17.05    0.49
  -1  -2  -2  108.22    2.95
   1  -2   2  107.52    2.96
   1  -2   2  104.93    2.96
   1   2   2  103.39    2.93
  -1   2  -2  108.82    2.96
   1   2   2  109.57    2.95
  -1   2  -2  107.22    2.93
   2  -2   2   64.06    1.81
  -2  -2  -2   65.72    1.81
  -2   2  -2   66.07    1.81
   2   2   2   66.23    1.81
  -2   2  -2   66.48    1.81
   2   2   2   65.84    1.81
   3  -2   2    4.05    0.16
  -3  -2  -2    3.83    0.14
  -3   2  -2    3.70    0.14
   3   2   2    3.95    0.16
   3   2   2    4.01    0.12
  -3   2  -2    4.14    0.13
   4  -2   2    5.39    0.21
  -4  -2  -2    5.35    0.19
  -4   2  -2    5.29    0.17
   4   2   2    5.09    0.16
  -4   2  -2    5.13    0.19
   4   2   2    4.90    0.21
  -5  -2  -2    0.69    0.07
   5  -2   2    0.70    0.09
  -5   2  -2    0.62    0.07
   5   2   2    0.63    0.04
   5   2   2    0.70    0.09
  -6  -2  -2    0.21    0.05
   6  -2   2    0.28    0.06
   6   2   2    0.24    0.03
  -6   2  -2    0.31    0.05
   6   2   2    0.17    0.06
   7  -2   2    0.01    0.03
  -7  -2  -2   -0.01    0.03
   7   2   2    0.02    0.04
  -7   2  -2    0.01    0.04
  -8  -2  -2    0.10    0.04
  -8   2  -2    0.04    0.05
  -9  -2  -2    0.06    0.05
  -9   2  -2    0.05    0.05
 -10  -2  -2    0.07    0.05
 -10   2  -2    0.10    0.06
 -10  -3   2   -0.02    0.04
 -10   3   2    0.01    0.05
  -9  -3   2    0.02    0.04
  -9   3   2   -0.01    0.04
  -8  -3   2   -0.01    0.03
  -8   3   2   -0.01    0.03
   8   3  -2    0.03    0.03
  -7  -3   2    2.21    0.12
  -7   3   2    1.95    0.11
   7   3  -2    1.94    0.11
  -6  -3   2    0.02    0.03
   6  -3  -2    0.04    0.04
  -6   3   2    0.03    0.03
  -6   3   2    0.04    0.03
   6   3  -2    0.01    0.03
   6   3  -2    0.01    0.02
  -5  -3   2    0.87    0.06
   5  -3  -2    1.02    0.10
  -5   3   2    0.86    0.06
  -5   3   2    1.00    0.07
   5   3  -2    0.99    0.10
   5   3  -2    0.82    0.06
   4  -3  -2    2.15    0.11
  -4  -3   2    2.11    0.10
   4   3  -2    2.20    0.10
   4   3  -2    2.28    0.12
  -4   3   2    2.48    0.11
  -4   3   2    2.37    0.10
  -3  -3   2    0.16    0.02
   3  -3  -2    0.15    0.03
   3   3  -2    0.14    0.03
  -3   3   2    0.25    0.04
  -3   3   2    0.12    0.02
   3   3  -2    0.22    0.03
   2  -3  -2    2.59    0.10
  -2  -3   2    2.51    0.09
  -2   3   2    2.57    0.10
  -2   3   2    2.63    0.09
  -2   3   2    2.50    0.10
   2   3  -2    2.58    0.10
   2   3  -2    2.45    0.10
   1  -3  -2   18.09    0.50
  -1  -3   2   17.53    0.49
   1   3  -2   17.24    0.50
  -1   3   2   18.15    0.51
   1   3  -2   17.36    0.50
   0  -3   2   19.22    0.55
   0  -3  -2   20.44    0.55
   0  -3   2   19.33    0.55
   0   3  -2   20.30    0.55
   0   3   2   19.42    0.55
  -1  -3  -2   56.81    1.51
   1  -3   2   54.17    1.49
   1  -3   2   54.77    1.50
   1   3   2   53.88    1.53
  -1   3  -2   53.99    1.50
   1   3   2   53.02    1.50
  -1   3  -2   54.25    1.51
  -2  -3  -2    0.06    0.02
   2  -3   2    0.11    0.02
  -2   3  -2    0.08    0.02
  -2   3  -2    0.09    0.02
   2   3   2    0.07    0.01
   2   3   2    0.07    0.03
  -3  -3  -2    1.58    0.07
   3  -3   2    1.54    0.09
   3   3   2    1.43    0.09
  -3   3  -2    1.63    0.08
  -3   3  -2    1.57    0.07
   3   3   2    1.66    0.06
  -4  -3  -2    5.14    0.18
   4  -3   2    5.08    0.20
   4   3   2    4.83    0.20
  -4   3  -2    4.84    0.17
   4   3   2    5.07    0.16
  -4   3  -2    4.81    0.18
  -5  -3  -2    2.46    0.12
   5  -3   2    2.36    0.13
   5   3   2    2.60    0.15
  -5   3  -2    2.28    0.10
   5   3   2    2.37    0.09
  -5   3  -2    2.32    0.12
   6  -3   2    1.75    0.12
  -6  -3  -2    1.57    0.10
   6   3   2    1.60    0.08
  -6   3  -2    1.67    0.10
   6   3   2    1.60    0.13
  -7  -3  -2    0.06    0.04
   7  -3   2    0.23    0.07
   7   3   2    0.09    0.05
  -7   3  -2    0.13    0.05
  -8  -3  -2    0.17    0.05
  -8   3  -2    0.13    0.05
  -9  -3  -2    0.13    0.05
  -9   3  -2    0.06    0.05
 -10  -3  -2   -0.02    0.05
 -10   3  -2   -0.09    0.05
 -10  -4   2    0.06    0.05
 -10   4   2    0.08    0.05
  -9  -4   2    0.01    0.04
  -9   4   2    0.04    0.04
  -8  -4   2    1.16    0.11
  -8   4   2    1.24    0.11
   8   4  -2    1.32    0.09
  -7  -4   2    0.60    0.07
  -7   4   2    0.60    0.08
  -7   4   2    0.64    0.07
   7   4  -2    0.78    0.08
  -6  -4   2    3.12    0.14
  -6   4   2    2.73    0.13
   6   4  -2    2.82    0.17
   6   4  -2    2.67    0.13
  -6   4   2    2.98    0.15
   5  -4  -2    7.76    0.30
  -5  -4   2    8.22    0.27
   5   4  -2    8.17    0.28
  -5   4   2    8.53    0.27
  -5   4   2    8.37    0.29
   5   4  -2    8.16    0.31
   4  -4  -2    1.27    0.08
  -4  -4   2    1.32    0.07
  -4   4   2    1.55    0.07
   4   4  -2    1.36    0.09
   4   4  -2    1.44    0.08
  -4   4   2    1.50    0.09
   3  -4  -2    0.16    0.03
  -3  -4   2    0.16    0.02
   3   4  -2    0.14    0.03
   3   4  -2    0.22    0.03
  -3   4   2    0.20    0.03
  -3   4   2    0.18    0.03
  -2  -4   2    1.83    0.07
   2  -4  -2    1.73    0.08
  -2   4   2    1.68    0.06
  -2   4   2    1.65    0.08
   2   4  -2    1.83    0.08
   2   4  -2    1.75    0.08
   1  -4  -2   14.96    0.42
  -1  -4   2   14.92    0.42
   1   4  -2   14.54    0.42
  -1   4   2   14.38    0.43
  -1   4   2   14.78    0.42
   0  -4   2    7.12    0.21
   0  -4  -2    7.18    0.21
   0  -4   2    6.76    0.21
   0   4   2    7.38    0.21
   0   4  -2    7.19    0.21
   0   4   2    7.06    0.21
   1  -4   2    1.86    0.07
   1  -4   2    1.79    0.07
  -1  -4  -2    1.76    0.06
  -1   4  -2    1.77    0.07
  -1   4  -2    1.85    0.07
   1   4   2    1.85    0.07
   1   4   2    1.81    0.08
  -2  -4  -2    0.08    0.02
   2  -4   2    0.09    0.02
   2   4   2    0.05    0.02
  -2   4  -2    0.09    0.02
   2   4   2    0.07    0.01
  -2   4  -2    0.10    0.02
   3  -4   2    2.74    0.12
  -3  -4  -2    2.53    0.10
  -3   4  -2    2.68    0.11
  -3   4  -2    2.55    0.10
   3   4   2    2.59    0.09
   3   4   2    2.64    0.13
  -4  -4  -2    0.11    0.03
   4  -4   2    0.09    0.03
  -4   4  -2    0.07    0.02
  -4   4  -2    0.08    0.02
   4   4   2    0.07    0.02
   4   4   2    0.08    0.04
   5  -4   2    0.08    0.04
  -5  -4  -2    0.14    0.04
   5   4   2    0.14    0.03
  -5   4  -2    0.11    0.03
  -5   4  -2    0.13    0.03
   5   4   2    0.23    0.06
  -6  -4  -2    0.11    0.04
   6  -4   2    0.14    0.05
   6   4   2    0.17    0.05
  -6   4  -2    0.16    0.04
   6   4   2    0.24    0.03
  -6   4  -2    0.17    0.04
   7  -4   2    0.45    0.09
  -7  -4  -2    0.26    0.06
  -7   4  -2    0.46    0.07
   7   4   2    0.30    0.07
  -8  -4  -2    0.02    0.04
  -8   4  -2    0.01    0.04
  -9  -4  -2    0.12    0.06
  -9   4  -2    0.14    0.06
 -10  -4  -2    0.00    0.05
 -10   4  -2   -0.02    0.05
 -10  -5   2    0.05    0.04
 -10   5   2   -0.04    0.04
  -9  -5   2    0.01    0.04
  -9   5   2   -0.03    0.04
  -8  -5   2    0.40    0.06
   8   5  -2    0.44    0.06
  -8   5   2    0.33    0.06
  -7  -5   2    2.59    0.13
  -7   5   2    2.76    0.15
  -7   5   2    2.52    0.13
   7   5  -2    2.58    0.13
  -6  -5   2    1.42    0.09
  -6   5   2    1.33    0.10
  -6   5   2    1.25    0.08
   6   5  -2    1.36    0.09
   6   5  -2    1.20    0.12
   5  -5  -2    0.52    0.07
  -5  -5   2    0.44    0.05
   5   5  -2    0.45    0.05
  -5   5   2    0.60    0.06
  -5   5   2    0.70    0.08
   5   5  -2    0.60    0.08
  -4  -5   2    0.36    0.04
   4  -5  -2    0.52    0.06
   4   5  -2    0.38    0.05
  -4   5   2    0.42    0.04
  -4   5   2    0.57    0.06
   4   5  -2    0.33    0.05
   3  -5  -2    5.83    0.20
  -3  -5   2    5.46    0.19
  -3   5   2    5.85    0.18
   3   5  -2    5.73    0.19
  -3   5   2    5.70    0.20
   3   5  -2    5.46    0.21
  -2  -5   2    6.81    0.22
   2  -5  -2    7.03    0.23
   2   5  -2    7.22    0.23
  -2   5   2    7.59    0.24
  -2   5   2    7.42    0.21
   2   5  -2    7.30    0.24
   1  -5  -2    6.14    0.20
  -1  -5   2    6.22    0.19
   1   5  -2    6.29    0.20
  -1   5   2    6.47    0.21
  -1   5   2    6.68    0.21
   0  -5   2   13.44    0.40
   0  -5  -2   13.41    0.39
   0  -5  -2   13.94    0.37
   0  -5   2   13.53    0.39
   0   5   2   13.78    0.39
   0   5  -2   13.25    0.39
   0   5   2   13.78    0.40
   1  -5   2    0.16    0.02
  -1  -5  -2    0.16    0.02
   1  -5   2    0.19    0.02
  -1   5  -2    0.14    0.02
  -1   5  -2    0.20    0.02
   1   5   2    0.16    0.03
   1   5   2    0.15    0.02
  -2  -5  -2    1.72    0.07
   2  -5   2    1.81    0.08
   2   5   2    1.69    0.07
   2   5   2    1.78    0.09
  -2   5  -2    1.78    0.07
  -2   5  -2    1.73    0.07
   3  -5   2    3.81    0.15
  -3  -5  -2    3.83    0.14
  -3   5  -2    3.94    0.14
   3   5   2    3.70    0.13
   3   5   2    3.47    0.16
  -3   5  -2    3.95    0.14
   4  -5   2    1.69    0.10
  -4  -5  -2    1.54    0.08
   4   5   2    1.45    0.10
  -4   5  -2    1.51    0.08
  -4   5  -2    1.45    0.08
   4   5   2    1.58    0.07
   5  -5   2    0.37    0.06
  -5  -5  -2    0.26    0.05
  -5   5  -2    0.33    0.04
  -5   5  -2    0.34    0.05
   5   5   2    0.31    0.06
   5   5   2    0.24    0.03
  -6  -5  -2    0.02    0.03
   6  -5   2    0.10    0.04
  -6   5  -2    0.09    0.03
   6   5   2    0.07    0.03
   6   5   2    0.14    0.06
  -6   5  -2    0.10    0.04
  -7  -5  -2   -0.03    0.03
   7  -5   2   -0.02    0.03
  -7   5  -2    0.04    0.04
   7   5   2    0.01    0.04
  -8  -5  -2   -0.04    0.04
  -8   5  -2   -0.04    0.03
  -9  -5  -2    0.37    0.07
  -9   5  -2    0.31    0.07
 -10  -5  -2    0.00    0.05
 -10   5  -2    0.03    0.05
 -10  -6   2    0.08    0.05
 -10   6   2    0.03    0.05
  -9  -6   2    0.07    0.04
  -9   6   2    0.09    0.05
  -8  -6   2   -0.04    0.03
  -8   6   2    0.00    0.03
   8   6  -2    0.00    0.03
  -7  -6   2    0.02    0.03
  -7   6   2    0.01    0.03
  -7   6   2    0.04    0.04
   7   6  -2   -0.01    0.03
  -6  -6   2    0.26    0.05
  -6   6   2    0.36    0.06
   6   6  -2    0.34    0.05
  -6   6   2    0.33    0.05
  -5  -6   2    0.49    0.05
   5  -6  -2    0.40    0.06
  -5   6   2    0.37    0.06
   5   6  -2    0.36    0.05
  -5   6   2    0.38    0.05
   5   6  -2    0.48    0.08
   4  -6  -2    2.70    0.13
  -4  -6   2    2.86    0.12
   4   6  -2    2.77    0.15
  -4   6   2    2.96    0.11
  -4   6   2    2.75    0.13
   4   6  -2    2.95    0.12
  -3  -6   2    4.35    0.15
   3  -6  -2    4.33    0.16
   3   6  -2    4.03    0.16
   3   6  -2    4.30    0.18
  -3   6   2    4.47    0.17
  -3   6   2    4.41    0.14
  -2  -6   2    2.39    0.09
   2  -6  -2    2.35    0.10
  -2   6   2    2.20    0.10
  -2   6   2    2.29    0.08
   2   6  -2    2.32    0.10
   2   6  -2    2.32    0.11
   1  -6  -2    3.77    0.13
  -1  -6   2    3.87    0.13
  -1   6   2    3.78    0.14
  -1   6   2    3.90    0.11
   1   6  -2    3.81    0.13
   0  -6  -2    9.54    0.26
   0  -6  -2    8.97    0.28
   0  -6   2    9.20    0.27
   0  -6   2    8.90    0.28
   0   6  -2    9.11    0.27
   0   6   2    8.92    0.28
   1  -6   2    2.93    0.11
   1  -6   2    3.09    0.10
  -1  -6  -2    2.94    0.10
   1   6   2    2.98    0.11
  -1   6  -2    2.94    0.10
  -1   6  -2    2.97    0.11
  -2  -6  -2    6.74    0.21
   2  -6   2    6.58    0.21
   2  -6   2    6.49    0.22
   2   6   2    6.78    0.21
  -2   6  -2    6.72    0.21
   2   6   2    6.74    0.24
  -2   6  -2    6.84    0.21
   3  -6   2    6.86    0.24
  -3  -6  -2    6.99    0.22
  -3   6  -2    6.81    0.23
  -3   6  -2    6.65    0.22
   3   6   2    6.96    0.22
   3   6   2    7.24    0.26
   4  -6   2    3.84    0.16
  -4  -6  -2    3.64    0.14
   4   6   2    3.68    0.13
   4   6   2    3.73    0.18
  -4   6  -2    3.50    0.14
  -4   6  -2    3.40    0.14
   5  -6   2    1.82    0.11
  -5  -6  -2    1.65    0.10
   5   6   2    1.85    0.08
  -5   6  -2    1.82    0.10
  -5   6  -2    1.78    0.10
   5   6   2    1.85    0.13
  -6  -6  -2    0.02    0.03
   6  -6   2    0.06    0.04
   6   6   2    0.11    0.03
  -6   6  -2    0.03    0.03
   6   6   2    0.09    0.05
  -6   6  -2    0.10    0.04
  -7  -6  -2    0.45    0.07
   7   6   2    0.31    0.08
  -7   6  -2    0.35    0.06
  -8  -6  -2    0.34    0.07
  -8   6  -2    0.35    0.07
  -9  -6  -2   -0.01    0.04
  -9   6  -2    0.02    0.05
  -9  -7   2    0.91    0.10
  -9   7   2    0.93    0.10
  -8  -7   2    0.29    0.06
  -8   7   2    0.50    0.07
   8   7  -2    0.40    0.06
  -7  -7   2    0.13    0.04
  -7   7   2    0.13    0.04
  -7   7   2    0.17    0.05
   7   7  -2    0.08    0.04
  -6  -7   2    1.96    0.11
  -6   7   2    2.02    0.13
  -6   7   2    2.00    0.11
   6   7  -2    2.40    0.12
  -5  -7   2    0.48    0.06
   5  -7  -2    0.36    0.07
  -5   7   2    0.35    0.06
  -5   7   2    0.32    0.04
   5   7  -2    0.42    0.07
   5   7  -2    0.51    0.06
   4  -7  -2    0.80    0.08
  -4  -7   2    0.87    0.06
   4   7  -2    0.89    0.06
  -4   7   2    0.98    0.08
  -4   7   2    0.81    0.05
   4   7  -2    0.75    0.09
  -3  -7   2   -0.01    0.01
   3  -7  -2   -0.01    0.02
  -3   7   2    0.01    0.01
   3   7  -2    0.01    0.02
   3   7  -2    0.01    0.02
  -3   7   2    0.01    0.02
   2  -7  -2    8.66    0.27
  -2  -7   2    8.53    0.26
  -2   7   2    8.59    0.25
   2   7  -2    8.24    0.29
  -2   7   2    8.42    0.28
   2   7  -2    8.71    0.27
   1  -7  -2    2.16    0.09
  -1  -7   2    2.29    0.09
  -1   7   2    2.25    0.10
  -1   7   2    2.33    0.07
   1   7  -2    2.00    0.09
   0  -7  -2    1.38    0.05
   0  -7   2    1.28    0.07
   0  -7   2    1.38    0.06
   0   7  -2    1.40    0.07
   0   7   2    1.36    0.07
  -1  -7  -2   52.18    1.43
   1  -7   2   52.22    1.45
   1  -7   2   51.83    1.44
  -1   7  -2   52.61    1.44
   1   7   2   52.31    1.45
  -1   7  -2   52.42    1.44
   2  -7   2    1.14    0.06
   2  -7   2    1.21    0.07
  -2  -7  -2    1.08    0.05
   2   7   2    1.03    0.07
  -2   7  -2    1.22    0.06
  -2   7  -2    1.23    0.06
   2   7   2    1.03    0.06
   3  -7   2   18.39    0.55
  -3  -7  -2   17.94    0.53
  -3   7  -2   18.28    0.54
   3   7   2   18.36    0.57
  -3   7  -2   17.76    0.53
   3   7   2   18.27    0.53
   4  -7   2    0.04    0.03
  -4  -7  -2    0.10    0.03
   4   7   2    0.16    0.05
   4   7   2    0.06    0.02
  -4   7  -2    0.10    0.03
  -4   7  -2    0.09    0.03
  -5  -7  -2    0.16    0.04
   5  -7   2    0.10    0.04
  -5   7  -2    0.19    0.04
   5   7   2    0.15    0.03
  -5   7  -2    0.11    0.04
   5   7   2    0.10    0.05
   6  -7   2    0.34    0.07
  -6  -7  -2    0.32    0.05
  -6   7  -2    0.26    0.05
   6   7   2    0.26    0.04
   6   7   2    0.30    0.08
  -7  -7  -2    0.60    0.08
   7   7   2    0.53    0.11
  -7   7  -2    0.68    0.08
  -8  -7  -2    0.33    0.07
  -8   7  -2    0.48    0.08
  -9  -7  -2    0.05    0.04
  -9   7  -2    0.07    0.05
  -9  -8   2    0.39    0.07
  -9   8   2    0.42    0.07
  -8  -8   2    0.21    0.05
   8   8  -2    0.09    0.04
  -8   8   2    0.17    0.05
  -7  -8   2   -0.02    0.03
  -7   8   2    0.03    0.04
  -7   8   2    0.05    0.04
   7   8  -2    0.02    0.03
  -6  -8   2    0.01    0.02
   6   8  -2    0.01    0.03
  -6   8   2    0.05    0.03
  -6   8   2   -0.01    0.03
  -5  -8   2    0.51    0.06
   5   8  -2    0.62    0.07
  -5   8   2    0.66    0.08
   5   8  -2    0.48    0.08
  -5   8   2    0.49    0.05
  -4  -8   2    0.54    0.05
   4  -8  -2    0.47    0.06
  -4   8   2    0.50    0.07
   4   8  -2    0.51    0.06
   4   8  -2    0.45    0.07
  -4   8   2    0.50    0.05
   3  -8  -2    1.02    0.07
  -3  -8   2    1.20    0.06
  -3   8   2    1.03    0.05
   3   8  -2    1.10    0.08
   3   8  -2    1.11    0.07
  -3   8   2    1.12    0.08
   2  -8  -2    2.19    0.10
  -2  -8   2    2.20    0.09
   2   8  -2    2.20    0.10
   2   8  -2    2.35    0.12
  -2   8   2    2.30    0.11
  -2   8   2    2.32    0.08
  -1  -8   2    0.15    0.02
   1  -8  -2    0.28    0.04
   1  -8  -2    0.25    0.02
  -1   8   2    0.26    0.04
   1   8  -2    0.20    0.03
  -1   8   2    0.26    0.02
   0  -8  -2    0.15    0.01
   0  -8   2    0.09    0.02
   0  -8   2    0.10    0.03
   0   8   2    0.10    0.03
   0   8  -2    0.08    0.03
  -1  -8  -2   41.74    1.15
   1  -8   2   42.05    1.16
   1  -8   2   40.81    1.17
  -1   8  -2   41.62    1.17
   1   8   2   42.31    1.17
  -1   8  -2   42.14    1.16
   2  -8   2    0.58    0.04
  -2  -8  -2    0.53    0.04
   2  -8   2    0.55    0.05
  -2   8  -2    0.65    0.04
   2   8   2    0.61    0.05
   2   8   2    0.73    0.07
  -2   8  -2    0.63    0.05
  -3  -8  -2    0.57    0.05
   3  -8   2    0.48    0.06
   3   8   2    0.50    0.07
  -3   8  -2    0.38    0.04
  -3   8  -2    0.51    0.05
   3   8   2    0.52    0.05
  -4  -8  -2    0.23    0.04
   4  -8   2    0.12    0.03
  -4   8  -2    0.22    0.04
  -4   8  -2    0.20    0.04
   4   8   2    0.21    0.04
   4   8   2    0.26    0.06
   5  -8   2    0.11    0.04
  -5  -8  -2    0.11    0.03
  -5   8  -2    0.14    0.04
  -5   8  -2    0.14    0.04
   5   8   2    0.08    0.05
   5   8   2    0.20    0.04
   6  -8   2    0.68    0.09
  -6  -8  -2    0.82    0.08
  -6   8  -2    0.69    0.08
  -6   8  -2    0.86    0.09
   6   8   2    0.76    0.06
   6   8   2    0.63    0.10
  -7  -8  -2    0.31    0.06
  -7   8  -2    0.23    0.06
  -8  -8  -2    0.57    0.08
  -8   8  -2    0.48    0.08
  -9  -8  -2    0.16    0.06
  -9   8  -2    0.21    0.07
  -9  -9   2    0.03    0.04
  -8  -9   2    0.60    0.08
   8   9  -2    0.64    0.08
  -7  -9   2    1.83    0.12
  -7   9   2    1.78    0.14
  -7   9   2    1.81    0.11
   7   9  -2    1.75    0.11
  -6  -9   2    0.33    0.05
  -6   9   2    0.46    0.06
   6   9  -2    0.39    0.06
  -6   9   2    0.52    0.08
  -5  -9   2    0.65    0.07
  -5   9   2    0.74    0.06
  -5   9   2    0.64    0.08
   5   9  -2    0.78    0.08
  -4  -9   2    9.52    0.30
   4   9  -2    9.08    0.30
  -4   9   2    9.12    0.33
   4   9  -2    8.93    0.34
  -4   9   2    8.68    0.28
   3  -9  -2    1.90    0.10
  -3  -9   2    2.15    0.09
  -3   9   2    2.00    0.08
   3   9  -2    2.11    0.10
  -3   9   2    2.10    0.12
   3   9  -2    1.95    0.12
  -2  -9   2    0.08    0.02
   2  -9  -2    0.08    0.02
  -2   9   2    0.08    0.03
  -2   9   2    0.09    0.01
   2   9  -2    0.09    0.03
   2   9  -2    0.10    0.03
  -1  -9   2    0.21    0.03
   1  -9  -2    0.19    0.03
   1  -9  -2    0.22    0.02
   1   9  -2    0.20    0.04
  -1   9   2    0.23    0.02
  -1   9   2    0.24    0.04
   0  -9  -2    0.64    0.03
   0  -9   2    0.65    0.04
   0  -9   2    0.75    0.07
   0   9  -2    0.69    0.05
   0   9   2    0.62    0.06
  -1  -9  -2    7.10    0.21
   1  -9   2    7.08    0.24
   1  -9   2    7.24    0.22
  -1   9  -2    7.15    0.23
   1   9   2    7.05    0.24
  -1   9  -2    7.20    0.24
  -2  -9  -2    0.69    0.04
   2  -9   2    0.65    0.07
   2  -9   2    0.52    0.04
  -2   9  -2    0.58    0.04
   2   9   2    0.69    0.05
  -2   9  -2    0.63    0.06
   2   9   2    0.72    0.07
  -3  -9  -2    8.85    0.28
   3  -9   2    9.26    0.31
   3   9   2    9.37    0.33
  -3   9  -2    9.00    0.29
   3   9   2    9.31    0.29
  -3   9  -2    8.90    0.30
   4  -9   2    0.36    0.06
  -4  -9  -2    0.39    0.05
  -4   9  -2    0.30    0.04
   4   9   2    0.39    0.05
  -4   9  -2    0.38    0.06
   4   9   2    0.29    0.06
  -5  -9  -2    0.20    0.04
   5  -9   2    0.11    0.04
   5   9   2    0.19    0.06
  -5   9  -2    0.17    0.04
  -5   9  -2    0.21    0.05
   5   9   2    0.20    0.04
  -6  -9  -2    0.44    0.06
   6   9   2    0.41    0.05
  -6   9  -2    0.36    0.06
   6   9   2    0.48    0.10
  -6   9  -2    0.35    0.06
  -7  -9  -2    0.14    0.05
  -7   9  -2    0.17    0.05
  -8  -9  -2    1.03    0.11
  -8   9  -2    1.07    0.11
  -9  -9  -2    0.00    0.04
  -9   9  -2    0.04    0.05
  -9 -10   2    0.00    0.04
  -8 -10   2    0.08    0.04
   8  10  -2   -0.02    0.04
  -7 -10   2    0.90    0.09
  -7  10   2    0.91    0.12
   7  10  -2    0.81    0.09
  -6 -10   2    1.33    0.09
   6  10  -2    0.98    0.09
  -6  10   2    1.22    0.12
  -5 -10   2   -0.01    0.02
  -5  10   2    0.01    0.04
   5  10  -2    0.01    0.03
  -4 -10   2    8.84    0.29
  -4  10   2    8.22    0.32
   4  10  -2    8.72    0.29
  -4  10   2    8.38    0.31
   4  10  -2    9.24    0.35
  -3 -10   2    2.76    0.12
   3 -10  -2    2.58    0.13
  -3  10   2    2.65    0.10
  -3  10   2    2.85    0.14
   3  10  -2    3.07    0.13
   3  10  -2    2.84    0.15
  -2 -10   2    1.59    0.08
   2 -10  -2    1.73    0.09
   2  10  -2    1.75    0.09
  -2  10   2    1.66    0.06
  -2  10   2    1.92    0.11
   2  10  -2    1.47    0.10
   1 -10  -2    6.71    0.20
  -1 -10   2    7.04    0.22
   1 -10  -2    6.69    0.24
  -1  10   2    6.90    0.25
  -1  10   2    6.88    0.20
   1  10  -2    6.99    0.23
   0 -10   2    0.05    0.02
   0 -10  -2    0.06    0.01
   0 -10   2    0.03    0.02
   0  10   2    0.03    0.02
   0  10  -2    0.05    0.02
   1 -10   2    0.26    0.03
   1 -10   2    0.26    0.04
  -1 -10  -2    0.29    0.03
   1  10   2    0.29    0.04
  -1  10  -2    0.30    0.03
  -1  10  -2    0.36    0.05
   2 -10   2    0.01    0.02
   2 -10   2    0.02    0.01
  -2 -10  -2   -0.02    0.01
  -2  10  -2    0.00    0.01
   2  10   2    0.01    0.02
   2  10   2    0.01    0.03
  -2  10  -2    0.00    0.02
   3 -10   2    5.69    0.22
  -3 -10  -2    5.41    0.19
  -3  10  -2    5.80    0.20
  -3  10  -2    5.91    0.22
   3  10   2    5.86    0.21
   3  10   2    5.41    0.24
   4 -10   2    1.54    0.10
  -4 -10  -2    1.44    0.08
  -4  10  -2    1.49    0.08
  -4  10  -2    1.48    0.10
   4  10   2    1.35    0.14
   4  10   2    1.45    0.09
  -5 -10  -2    0.08    0.03
   5 -10   2    0.08    0.04
   5  10   2    0.07    0.03
   5  10   2    0.04    0.05
  -5  10  -2    0.07    0.04
  -5  10  -2    0.10    0.03
  -6 -10  -2    0.04    0.04
   6  10   2    0.08    0.05
  -6  10  -2    0.08    0.04
  -6  10  -2    0.06    0.04
   6  10   2    0.04    0.03
  -7 -10  -2    0.36    0.06
  -7  10  -2    0.28    0.06
  -8 -10  -2    1.40    0.13
  -8  10  -2    1.32    0.13
  -8 -11   2    0.39    0.07
   8  11  -2    0.34    0.07
  -7 -11   2    0.10    0.04
   7  11  -2    0.04    0.04
  -7  11   2    0.10    0.06
  -6 -11   2    0.18    0.05
  -6  11   2    0.13    0.06
   6  11  -2    0.21    0.05
  -5 -11   2    2.67    0.13
  -5  11   2    3.03    0.17
   5  11  -2    2.74    0.14
  -4 -11   2    0.02    0.03
  -4  11   2    0.08    0.05
   4  11  -2    0.02    0.03
  -3 -11   2    1.28    0.08
   3  11  -2    1.40    0.13
  -3  11   2    1.36    0.10
   3  11  -2    1.30    0.08
  -2 -11   2    0.12    0.03
   2 -11  -2    0.08    0.04
   2  11  -2    0.16    0.05
  -2  11   2    0.06    0.03
   2  11  -2    0.13    0.04
   1 -11  -2    0.10    0.03
  -1 -11   2    0.08    0.02
   1  11  -2    0.17    0.03
  -1  11   2    0.14    0.04
   0 -11   2    0.49    0.04
   0  11   2    0.44    0.06
   0  11  -2    0.52    0.06
   1 -11   2    1.00    0.07
   1 -11   2    1.00    0.06
  -1 -11  -2    0.86    0.05
  -1  11  -2    0.98    0.07
   1  11   2    1.03    0.07
  -1  11  -2    0.96    0.06
   2 -11   2    0.02    0.02
   2 -11   2    0.00    0.01
  -2 -11  -2    0.01    0.01
   2  11   2   -0.02    0.03
  -2  11  -2   -0.01    0.02
  -2  11  -2    0.00    0.02
   2  11   2    0.00    0.02
   3 -11   2    0.02    0.03
  -3 -11  -2    0.05    0.02
  -3  11  -2    0.05    0.03
   3  11   2    0.02    0.03
   3  11   2    0.03    0.04
  -3  11  -2    0.00    0.02
  -4 -11  -2    0.25    0.04
   4 -11   2    0.23    0.05
  -4  11  -2    0.23    0.04
   4  11   2    0.28    0.05
  -4  11  -2    0.25    0.05
   4  11   2    0.31    0.07
  -5 -11  -2   -0.01    0.02
   5  11   2    0.01    0.03
   5  11   2   -0.02    0.04
  -5  11  -2    0.05    0.03
  -5  11  -2   -0.01    0.03
  -6 -11  -2    0.03    0.03
  -6  11  -2    0.09    0.04
  -6  11  -2    0.08    0.04
   6  11   2    0.03    0.03
  -7 -11  -2    0.74    0.09
  -7  11  -2    0.64    0.08
  -8 -11  -2    0.25    0.06
  -8 -12   2   -0.02    0.04
   8  12  -2    0.01    0.04
  -7 -12   2    1.44    0.11
   7  12  -2    1.45    0.11
  -7  12   2    1.27    0.14
  -6 -12   2    1.42    0.10
   6  12  -2    1.48    0.10
  -6  12   2    1.18    0.13
  -5 -12   2    0.63    0.07
   5  12  -2    0.56    0.07
  -5  12   2    0.78    0.10
  -4 -12   2   15.18    0.47
  -4  12   2   15.89    0.53
   4  12  -2   14.86    0.48
  -3 -12   2    0.52    0.06
  -3  12   2    0.31    0.06
   3  12  -2    0.36    0.06
  -2 -12   2    0.03    0.02
   2  12  -2    0.01    0.03
   2  12  -2    0.04    0.03
  -2  12   2    0.04    0.04
  -1 -12   2    0.57    0.05
   1  12  -2    0.60    0.06
  -1  12   2    0.75    0.08
   0 -12   2    0.21    0.03
   0  12  -2    0.18    0.04
   0  12   2    0.12    0.04
   1 -12   2    0.03    0.03
   1 -12   2    0.04    0.02
  -1  12  -2    0.04    0.03
   1  12   2    0.03    0.03
  -1  12  -2    0.02    0.02
   2 -12   2    0.06    0.02
  -2 -12  -2    0.05    0.02
   2 -12   2    0.02    0.03
   2  12   2    0.07    0.03
   2  12   2    0.00    0.03
  -2  12  -2    0.01    0.02
  -2  12  -2    0.04    0.03
   3 -12   2    0.01    0.02
  -3 -12  -2    0.05    0.02
   3  12   2    0.01    0.03
  -3  12  -2    0.03    0.03
  -3  12  -2    0.08    0.03
   3  12   2    0.00    0.04
  -4 -12  -2   -0.01    0.02
   4  12   2    0.04    0.05
  -4  12  -2   -0.03    0.02
   4  12   2    0.01    0.03
  -4  12  -2   -0.01    0.03
  -5 -12  -2    0.00    0.02
  -5  12  -2   -0.03    0.04
   5  12   2   -0.02    0.03
   5  12   2    0.03    0.05
  -6 -12  -2    0.22    0.05
  -6  12  -2    0.30    0.07
   6  12   2    0.21    0.05
  -7 -12  -2    0.29    0.06
  -8 -12  -2    0.76    0.10
  -8 -13   2    0.31    0.07
   8  13  -2    0.27    0.06
  -7 -13   2    0.19    0.05
   7  13  -2    0.22    0.06
  -7  13   2    0.25    0.08
  -6 -13   2    0.00    0.03
   6  13  -2   -0.05    0.03
  -6  13   2    0.02    0.05
  -5 -13   2    0.95    0.09
   5  13  -2    0.89    0.09
  -5  13   2    0.90    0.12
  -4 -13   2    0.00    0.02
  -4  13   2   -0.02    0.04
   4  13  -2    0.01    0.04
  -3 -13   2    0.12    0.03
   3  13  -2    0.13    0.05
  -3  13   2    0.08    0.05
  -2 -13   2    0.12    0.03
  -2  13   2    0.06    0.04
   2  13  -2    0.06    0.03
  -1 -13   2    0.57    0.05
  -1  13   2    0.49    0.07
   1  13  -2    0.45    0.06
   0 -13   2    0.83    0.05
   0  13  -2    1.01    0.08
   0  13   2    0.75    0.08
   1 -13   2    1.37    0.07
   1 -13   2    1.36    0.09
   1  13   2    1.24    0.09
  -1  13  -2    1.31    0.07
  -1  13  -2    1.40    0.09
   2 -13   2    0.11    0.04
   2  13   2    0.10    0.05
  -2  13  -2    0.08    0.04
   2  13   2    0.07    0.04
   3  13   2    0.06    0.04
  -3  13  -2    0.01    0.03
   3  13   2    0.03    0.03
  -4 -13  -2    0.33    0.05
   4  13   2    0.29    0.06
  -4  13  -2    0.33    0.07
   4  13   2    0.38    0.09
  -5 -13  -2    0.04    0.03
   5  13   2    0.08    0.04
  -5  13  -2    0.09    0.05
  -6 -13  -2    0.12    0.04
   6  13   2    0.08    0.04
  -6  13  -2    0.13    0.07
  -7 -13  -2    0.09    0.04
  -7 -14   2    0.04    0.04
   7  14  -2    0.01    0.04
  -7  14   2    0.04    0.06
  -6 -14   2    0.90    0.09
  -6  14   2    1.11    0.14
   6  14  -2    0.99    0.10
  -5 -14   2    1.43    0.10
  -5  14   2    1.54    0.15
   5  14  -2    1.69    0.12
  -4 -14   2    0.87    0.08
   4  14  -2    0.88    0.09
  -4  14   2    0.76    0.11
  -3 -14   2    1.39    0.08
  -3  14   2    1.42    0.13
   3  14  -2    1.41    0.10
  -2 -14   2    0.06    0.02
  -2  14   2    0.03    0.04
   2  14  -2    0.01    0.03
  -1 -14   2    0.94    0.10
   1  14  -2    0.80    0.08
  -1  14   2    0.71    0.09
   0  14   2   -0.03    0.03
   0  14  -2   -0.04    0.02
   1 -14   2    0.19    0.05
   1  14   2    0.24    0.05
  -1  14  -2    0.22    0.05
  -2  14  -2   -0.01    0.03
   2  14   2    0.01    0.04
   2  14   2    0.05    0.03
  -3  14  -2    0.14    0.05
   3  14   2    0.27    0.07
   3  14   2    0.13    0.05
   4  14   2    0.26    0.06
  -4  14  -2    0.24    0.06
   4  14   2    0.11    0.07
  -5  14  -2    0.50    0.09
   5  14   2    0.49    0.07
  -6 -14  -2    0.01    0.04
   6  14   2    0.01    0.04
  -7 -14  -2   -0.01    0.03
  -6 -15   2    0.06    0.04
   6  15  -2    0.05    0.05
  -6  15   2    0.07    0.06
  -5 -15   2    0.35    0.06
  -5  15   2    0.40    0.09
   5  15  -2    0.22    0.06
  -4 -15   2    0.17    0.04
  -4  15   2    0.02    0.05
   4  15  -2    0.19    0.05
  -3  15   2    0.23    0.07
   3  15  -2    0.21    0.06
   2  15  -2    1.62    0.11
  -2  15   2    1.59    0.13
  -1  15   2    1.21    0.12
   1  15  -2    1.03    0.10
   0  15  -2    0.27    0.06
   0  15   2    0.39    0.07
  -1  15  -2    0.17    0.05
   1  15   2    0.23    0.06
   2  15   2   -0.01    0.04
  -2  15  -2   -0.03    0.03
   2  15   2    0.04    0.04
  -3  15  -2    0.53    0.08
   3  15   2    0.64    0.11
   3  15   2    0.53    0.07
   4  15   2    0.43    0.07
  -4  15  -2    0.48    0.08
  -5  15  -2    0.00    0.04
   5  15   2   -0.01    0.04
   6  15   2    0.03    0.04
  -6  16   2    0.12    0.07
   6  16  -2   -0.04    0.05
   5  16  -2    0.21    0.06
  -5  16   2    0.34    0.08
   4  16  -2    0.09    0.05
  -4  16   2   -0.03    0.04
  -3  16   2   -0.03    0.04
   3  16  -2    0.01    0.04
   2  16  -2    0.03    0.04
  -2  16   2    0.07    0.05
  -1  16   2    0.25    0.07
   1  16  -2    0.12    0.04
   0  16   2    0.45    0.08
   0  16  -2    0.28    0.06
  -1  16  -2    0.10    0.05
   1  16   2    0.13    0.05
   2  16   2    0.13    0.05
  -2  16  -2    0.14    0.05
  -3  16  -2    0.09    0.05
   3  16   2    0.17    0.06
  -4  16  -2    0.61    0.10
   4  16   2    0.44    0.08
   5  16   2    0.02    0.05
  -5  16  -2    0.00    0.05
   6  16   2    0.00    0.05
  -5  17   2    0.11    0.07
   5  17  -2    0.29    0.07
  -4  17   2    0.09    0.06
  -3  17   2    0.16    0.07
   3  17  -2    0.14    0.05
  -2  17   2    0.36    0.08
   2  17  -2    0.33    0.07
   1  17  -2    0.01    0.04
  -1  17   2    0.02    0.04
   0  17  -2    0.09    0.05
   0  17   2    0.13    0.05
  -1  17  -2    0.22    0.06
   1  17   2    0.24    0.06
   2  17   2    0.01    0.04
  -2  17  -2    0.04    0.05
   3  17   2    0.13    0.05
  -3  17  -2    0.01    0.05
  -4  17  -2    0.05    0.05
   4  17   2   -0.01    0.05
   5  17   2    0.14    0.06
  -5  17  -2    0.18    0.07
  -4  18   2   -0.02    0.05
   4  18  -2   -0.02    0.05
   3  18  -2    0.32    0.08
  -3  18   2    0.27    0.08
  -2  18   2    0.21    0.07
   2  18  -2    0.27    0.07
  -1  18   2    0.08    0.06
   1  18  -2    0.03    0.04
   0  18  -2    0.81    0.10
   0  18   2    0.95    0.12
   1  18   2   -0.04    0.04
  -1  18  -2    0.06    0.05
  -2  18  -2    0.03    0.05
   2  18   2   -0.03    0.04
   3  18   2    0.01    0.05
  -3  18  -2    0.06    0.06
  -4  18  -2    0.06    0.06
   4  18   2    0.05    0.05
  -2  19   2    0.16    0.07
   2  19  -2    0.14    0.06
  -1  19   2    0.14    0.07
   1  19  -2    0.11    0.06
   0  19   2    0.04    0.06
   0  19  -2    0.07    0.05
  -1  19  -2    0.08    0.06
   1  19   2   -0.02    0.04
  -2  19  -2    0.14    0.07
   2  19   2    0.07    0.06
 -10   0   3   -0.03    0.04
  -9   0   3    0.00    0.03
  -8   0   3    0.01    0.03
   8   0  -3   -0.01    0.03
  -7   0   3   -0.01    0.03
   7   0  -3    0.02    0.03
  -6   0   3    0.02    0.03
   6   0  -3    0.03    0.03
   5   0  -3    0.00    0.02
  -5   0   3   -0.01    0.02
   4   0  -3    0.01    0.02
  -4   0   3    0.00    0.01
  -3   0   3   -0.02    0.01
  -3   0   3    0.00    0.01
   3   0  -3    0.00    0.02
   2   0  -3    0.03    0.01
  -2   0   3    0.01    0.01
  -2   0   3    0.04    0.02
  -2   0   3    0.05    0.01
  -1   0   3    0.00    0.01
  -1   0   3    0.01    0.01
  -1   0   3    0.00    0.01
   0   0   3    0.00    0.00
   0   0   3    0.00    0.01
   1   0   3    0.00    0.01
  -1   0  -3    0.00    0.01
  -2   0  -3    0.09    0.02
   2   0   3    0.07    0.03
   3   0   3   -0.04    0.02
   3   0   3   -0.02    0.01
  -3   0  -3   -0.02    0.02
  -4   0  -3    0.11    0.03
   4   0   3   -0.01    0.02
   4   0   3    0.01    0.04
  -5   0  -3   -0.02    0.02
   5   0   3   -0.02    0.01
   5   0   3    0.02    0.03
  -6   0  -3   -0.02    0.03
   6   0   3    0.01    0.03
   7   0   3   -0.03    0.03
  -7   0  -3    0.03    0.04
   8   0   3   -0.02    0.04
  -8   0  -3    0.00    0.04
  -9   0  -3    0.05    0.05
 -10   0  -3   -0.04    0.04
 -10  -1   3    0.03    0.05
 -10   1   3    0.02    0.05
  -9  -1   3    0.30    0.06
  -9   1   3    0.38    0.07
  -8  -1   3   -0.01    0.03
   8  -1  -3    0.02    0.03
   8   1  -3   -0.01    0.03
  -8   1   3    0.01    0.03
  -7  -1   3    0.20    0.04
  -7   1   3    0.13    0.04
   7   1  -3    0.12    0.04
   6  -1  -3    0.39    0.07
  -6  -1   3    0.27    0.05
  -6   1   3    0.40    0.05
   6   1  -3    0.41    0.06
   6   1  -3    0.31    0.07
  -5  -1   3    0.49    0.05
   5  -1  -3    0.42    0.06
  -5   1   3    0.35    0.04
   5   1  -3    0.34    0.05
   5   1  -3    0.30    0.06
   4  -1  -3    0.04    0.02
  -4  -1   3    0.01    0.01
  -4   1   3    0.01    0.01
  -4   1   3    0.01    0.02
   4   1  -3    0.01    0.02
  -3  -1   3    0.02    0.01
  -3  -1   3    0.00    0.01
   3  -1  -3    0.00    0.01
  -3   1   3    0.01    0.01
   3   1  -3    0.00    0.02
  -3   1   3    0.02    0.01
  -3   1   3    0.00    0.01
  -2  -1   3    8.39    0.25
   2  -1  -3    8.52    0.26
  -2   1   3    8.54    0.24
  -2   1   3    8.46    0.27
   2   1  -3    8.10    0.26
  -1  -1   3    2.05    0.07
  -1  -1   3    2.08    0.07
  -1   1   3    1.90    0.08
  -1   1   3    1.96    0.06
  -1   1   3    2.06    0.07
   1   1  -3    2.04    0.07
   0  -1   3    1.42    0.05
   0  -1   3    1.40    0.04
   0   1   3    1.29    0.05
   0   1   3    1.23    0.04
   0   1  -3    1.41    0.05
  -1  -1  -3   32.52    0.88
   1  -1   3   31.18    0.89
  -1   1  -3   32.49    0.88
  -1   1  -3   32.56    0.88
   1   1   3   31.84    0.88
   1   1   3   31.94    0.89
  -2  -1  -3   33.06    0.93
   2  -1   3   32.67    0.94
  -2   1  -3   33.49    0.91
   2   1   3   33.50    0.95
   2   1   3   34.13    0.92
  -2   1  -3   34.38    0.93
   3  -1   3    0.04    0.02
  -3  -1  -3    0.06    0.02
   3   1   3    0.04    0.01
  -3   1  -3    0.00    0.02
   3   1   3    0.07    0.03
   4  -1   3  111.74    3.07
  -4  -1  -3  108.38    3.04
  -4   1  -3  110.41    3.04
   4   1   3  110.54    3.07
   4   1   3  113.42    3.03
  -5  -1  -3    3.32    0.14
   5  -1   3    3.01    0.11
   5  -1   3    2.86    0.15
   5   1   3    2.93    0.10
  -5   1  -3    2.96    0.14
   5   1   3    2.83    0.15
  -6  -1  -3    0.36    0.06
   6  -1   3    0.31    0.06
  -6   1  -3    0.40    0.06
   6   1   3    0.45    0.08
  -7  -1  -3   -0.01    0.03
   7  -1   3   -0.01    0.04
  -7   1  -3    0.01    0.04
   7   1   3    0.00    0.04
  -8  -1  -3    0.02    0.04
   8  -1   3    0.01    0.05
   8   1   3    0.01    0.05
  -8   1  -3   -0.02    0.03
  -9  -1  -3    0.09    0.05
  -9   1  -3    0.05    0.05
 -10  -1  -3    0.13    0.06
 -10   1  -3    0.08    0.06
 -10  -2   3    0.50    0.08
 -10   2   3    0.56    0.09
  -9  -2   3    0.01    0.04
  -9   2   3    0.03    0.04
  -8  -2   3    1.21    0.11
  -8   2   3    1.08    0.10
   8   2  -3    1.31    0.10
  -7  -2   3   -0.01    0.03
  -7   2   3    0.04    0.03
   7   2  -3   -0.02    0.03
  -6  -2   3    1.60    0.09
  -6   2   3    1.33    0.09
   6   2  -3    1.57    0.10
   6   2  -3    1.44    0.12
  -5  -2   3    8.21    0.26
   5  -2  -3    7.78    0.29
   5   2  -3    7.72    0.27
  -5   2   3    7.58    0.26
  -5   2   3    7.92    0.28
   5   2  -3    7.45    0.29
  -4  -2   3    0.14    0.03
   4  -2  -3    0.11    0.03
   4   2  -3    0.10    0.03
  -4   2   3    0.17    0.04
  -4   2   3    0.15    0.03
   4   2  -3    0.08    0.03
   3  -2  -3    0.81    0.06
  -3  -2   3    0.80    0.06
  -3  -2   3    0.87    0.05
  -3   2   3    0.83    0.06
  -3   2   3    0.72    0.04
   3   2  -3    0.80    0.06
   3   2  -3    0.71    0.05
  -3   2   3    0.88    0.06
   2  -2  -3    1.17    0.06
  -2  -2   3    0.95    0.05
  -2   2   3    1.08    0.04
   2   2  -3    1.09    0.06
  -2   2   3    1.07    0.06
   2   2  -3    1.08    0.06
   1  -2  -3    1.62    0.06
  -1  -2   3    1.81    0.06
  -1   2   3    1.63    0.07
   1   2  -3    1.85    0.07
   1   2  -3    1.78    0.07
  -1   2   3    1.62    0.06
  -1   2   3    1.63    0.05
   0  -2  -3    4.65    0.13
   0  -2   3    4.78    0.14
   0  -2   3    4.76    0.14
   0   2   3    4.42    0.13
   0   2   3    4.57    0.13
   0   2   3    4.49    0.14
   0   2  -3    4.71    0.14
  -1  -2  -3    0.18    0.02
   1  -2   3    0.19    0.02
   1  -2   3    0.20    0.02
   1   2   3    0.20    0.02
  -1   2  -3    0.17    0.02
  -1   2  -3    0.22    0.01
   1   2   3    0.18    0.02
  -2  -2  -3    9.54    0.29
   2  -2   3    9.58    0.30
   2   2   3    9.53    0.30
  -2   2  -3    9.70    0.27
   2   2   3    9.71    0.27
  -2   2  -3    9.98    0.29
   3  -2   3    3.79    0.15
  -3  -2  -3    3.55    0.14
   3   2   3    3.64    0.15
   3   2   3    3.64    0.11
  -3   2  -3    3.79    0.14
  -3   2  -3    3.83    0.12
   4  -2   3    0.78    0.08
  -4  -2  -3    0.76    0.06
  -4   2  -3    0.74    0.06
   4   2   3    0.64    0.08
  -4   2  -3    0.83    0.05
   4   2   3    0.73    0.04
   5  -2   3    0.01    0.03
  -5  -2  -3    0.02    0.03
   5   2   3    0.04    0.02
  -5   2  -3    0.03    0.03
   5   2   3    0.01    0.03
   6  -2   3    0.35    0.07
  -6  -2  -3    0.52    0.07
   6   2   3    0.49    0.08
   6   2   3    0.55    0.06
  -6   2  -3    0.44    0.06
  -7  -2  -3    0.06    0.04
   7  -2   3    0.05    0.04
  -7   2  -3    0.03    0.04
   7   2   3    0.10    0.06
  -8  -2  -3    0.07    0.04
   8   2   3    0.12    0.06
  -8   2  -3    0.04    0.05
  -9  -2  -3   -0.04    0.04
  -9   2  -3   -0.04    0.04
 -10  -2  -3    0.02    0.05
 -10   2  -3    0.00    0.05
 -10  -3   3    0.01    0.04
 -10   3   3    0.05    0.04
  -9  -3   3    0.37    0.07
  -9   3   3    0.53    0.08
  -8  -3   3    0.02    0.03
   8   3  -3   -0.01    0.03
  -8   3   3   -0.03    0.03
  -7  -3   3    0.27    0.05
  -7   3   3    0.38    0.05
   7   3  -3    0.25    0.05
  -6  -3   3    0.14    0.03
  -6   3   3    0.13    0.04
  -6   3   3    0.13    0.04
   6   3  -3    0.09    0.07
   6   3  -3    0.15    0.04
   5  -3  -3   11.90    0.40
  -5  -3   3   11.92    0.37
   5   3  -3   11.64    0.38
   5   3  -3   11.44    0.41
  -5   3   3   12.15    0.37
  -5   3   3   11.87    0.39
  -4  -3   3    6.28    0.21
   4  -3  -3    6.55    0.23
   4   3  -3    6.73    0.23
  -4   3   3    6.22    0.21
   4   3  -3    6.60    0.24
  -4   3   3    5.93    0.23
  -3  -3   3    6.78    0.22
   3  -3  -3    6.99    0.23
  -3   3   3    6.76    0.23
  -3   3   3    6.62    0.21
   3   3  -3    7.13    0.24
  -3   3   3    6.70    0.23
   3   3  -3    6.91    0.23
  -2  -3   3    1.03    0.05
   2  -3  -3    0.94    0.05
  -2  -3   3    0.94    0.05
  -2   3   3    1.07    0.06
   2   3  -3    0.83    0.05
   2   3  -3    0.93    0.06
  -2   3   3    0.97    0.04
   1  -3  -3    0.06    0.01
  -1  -3   3    0.04    0.01
   1   3  -3    0.07    0.02
   1   3  -3    0.05    0.02
  -1   3   3    0.06    0.01
  -1   3   3    0.03    0.02
   0  -3   3    4.02    0.13
   0  -3  -3    4.22    0.12
   0  -3   3    4.06    0.13
   0   3  -3    3.87    0.13
   0   3   3    4.08    0.12
   0   3   3    3.95    0.13
  -1  -3  -3   74.85    2.07
   1  -3   3   76.27    2.10
   1  -3   3   75.10    2.10
  -1   3  -3   76.18    2.07
   1   3   3   74.40    2.09
   1   3   3   74.53    2.08
  -1   3  -3   74.88    2.10
   2  -3   3    3.83    0.14
  -2  -3  -3    4.04    0.14
   2   3   3    4.12    0.15
   2   3   3    4.03    0.12
  -2   3  -3    3.95    0.12
  -2   3  -3    4.05    0.14
   3  -3   3    2.31    0.11
  -3  -3  -3    2.48    0.10
   3   3   3    2.37    0.08
  -3   3  -3    2.15    0.08
   3   3   3    2.20    0.11
  -3   3  -3    2.33    0.10
   4  -3   3   14.32    0.45
  -4  -3  -3   14.47    0.43
  -4   3  -3   13.47    0.40
   4   3   3   13.57    0.39
  -4   3  -3   13.38    0.42
   4   3   3   14.14    0.46
   5  -3   3    0.52    0.08
  -5  -3  -3    0.42    0.06
   5   3   3    0.41    0.04
  -5   3  -3    0.49    0.06
   5   3   3    0.46    0.08
  -5   3  -3    0.51    0.05
  -6  -3  -3    5.82    0.24
   6  -3   3    6.98    0.27
  -6   3  -3    6.13    0.24
   6   3   3    6.88    0.28
   6   3   3    6.00    0.20
   7  -3   3    0.44    0.08
  -7  -3  -3    0.26    0.06
  -7   3  -3    0.38    0.07
   7   3   3    0.27    0.07
  -8  -3  -3    0.32    0.07
   8   3   3    0.10    0.06
  -8   3  -3    0.11    0.05
  -9  -3  -3    0.31    0.07
  -9   3  -3    0.23    0.06
 -10  -3  -3    0.06    0.06
 -10   3  -3   -0.02    0.05
 -10  -4   3    0.49    0.08
 -10   4   3    0.44    0.08
  -9  -4   3    0.01    0.04
  -9   4   3    0.00    0.04
  -8  -4   3    0.91    0.09
   8   4  -3    0.75    0.08
  -8   4   3    0.84    0.09
  -7  -4   3    0.21    0.05
  -7   4   3    0.31    0.06
  -7   4   3    0.16    0.04
   7   4  -3    0.18    0.05
  -6  -4   3    0.18    0.04
  -6   4   3    0.15    0.04
   6   4  -3    0.07    0.03
  -6   4   3    0.12    0.04
  -5  -4   3    0.82    0.06
   5  -4  -3    1.00    0.10
   5   4  -3    0.92    0.10
   5   4  -3    0.89    0.08
  -5   4   3    0.84    0.09
  -5   4   3    0.94    0.06
   4  -4  -3   17.75    0.53
  -4  -4   3   17.53    0.51
   4   4  -3   17.10    0.52
   4   4  -3   17.62    0.55
  -4   4   3   17.10    0.54
  -4   4   3   17.38    0.51
  -3  -4   3    2.10    0.09
   3  -4  -3    2.20    0.10
   3   4  -3    2.10    0.10
   3   4  -3    2.19    0.11
  -3   4   3    2.36    0.12
  -3   4   3    2.30    0.08
  -3   4   3    2.19    0.11
   2  -4  -3    2.44    0.10
  -2  -4   3    2.76    0.11
  -2  -4   3    2.45    0.09
   2   4  -3    2.66    0.11
  -2   4   3    2.39    0.08
  -2   4   3    2.13    0.10
  -2   4   3    2.40    0.10
   2   4  -3    2.33    0.10
   1  -4  -3    7.00    0.21
  -1  -4   3    6.83    0.21
  -1   4   3    6.81    0.22
   1   4  -3    6.95    0.22
   0  -4   3   11.45    0.33
   0  -4   3   11.21    0.33
   0   4  -3   11.18    0.33
   0   4   3   11.43    0.33
   1  -4   3    0.50    0.03
   1  -4   3    0.54    0.04
  -1  -4  -3    0.61    0.03
  -1   4  -3    0.56    0.03
   1   4   3    0.64    0.04
  -1   4  -3    0.49    0.03
   1   4   3    0.61    0.03
  -2  -4  -3    0.89    0.05
   2  -4   3    0.76    0.05
   2   4   3    0.89    0.04
  -2   4  -3    0.86    0.04
  -2   4  -3    0.83    0.05
   2   4   3    0.79    0.06
   3  -4   3    6.36    0.22
  -3  -4  -3    6.19    0.21
  -3   4  -3    6.50    0.21
   3   4   3    6.53    0.24
  -3   4  -3    6.43    0.20
   3   4   3    6.34    0.19
  -4  -4  -3    5.46    0.20
   4  -4   3    5.11    0.21
  -4   4  -3    5.61    0.18
   4   4   3    5.60    0.17
   4   4   3    5.45    0.22
  -4   4  -3    5.48    0.20
   5  -4   3    6.32    0.24
  -5  -4  -3    5.47    0.21
  -5   4  -3    5.75    0.22
   5   4   3    5.88    0.19
   5   4   3    5.92    0.25
  -5   4  -3    5.70    0.20
   6  -4   3    0.02    0.04
  -6  -4  -3    0.00    0.03
   6   4   3    0.02    0.02
   6   4   3    0.04    0.04
  -6   4  -3    0.09    0.04
   7  -4   3    1.43    0.15
  -7  -4  -3    1.09    0.10
  -7   4  -3    1.28    0.12
   7   4   3    1.23    0.14
  -8  -4  -3    0.13    0.05
  -8   4  -3    0.19    0.06
  -9  -4  -3    0.09    0.05
  -9   4  -3    0.09    0.05
 -10  -4  -3    0.01    0.05
 -10   4  -3   -0.01    0.06
 -10  -5   3   -0.03    0.04
 -10   5   3   -0.02    0.05
  -9  -5   3    0.51    0.08
  -9   5   3    0.39    0.07
  -8  -5   3    0.10    0.04
  -8   5   3    0.01    0.04
   8   5  -3    0.11    0.04
  -8   5   3   -0.01    0.04
  -7  -5   3    0.03    0.03
  -7   5   3    0.03    0.03
  -7   5   3    0.03    0.04
   7   5  -3   -0.01    0.03
  -6  -5   3    3.31    0.15
  -6   5   3    3.55    0.17
   6   5  -3    3.28    0.15
  -6   5   3    3.57    0.15
  -5  -5   3    0.01    0.02
   5  -5  -3   -0.01    0.02
   5   5  -3    0.00    0.02
   5   5  -3    0.05    0.04
  -5   5   3    0.03    0.03
  -5   5   3    0.02    0.02
  -4  -5   3    5.72    0.20
   4  -5  -3    5.42    0.21
   4   5  -3    5.88    0.21
  -4   5   3    5.59    0.19
   4   5  -3    5.71    0.23
  -4   5   3    5.80    0.22
  -3  -5   3    0.07    0.02
   3  -5  -3    0.13    0.03
   3   5  -3    0.04    0.02
  -3   5   3    0.07    0.03
   3   5  -3    0.05    0.02
  -3   5   3    0.08    0.02
   2  -5  -3    0.02    0.02
  -2  -5   3    0.00    0.01
  -2   5   3    0.01    0.01
   2   5  -3    0.01    0.02
  -2   5   3    0.00    0.01
  -2   5   3    0.02    0.02
   2   5  -3   -0.01    0.02
   1  -5  -3    0.13    0.02
  -1  -5   3    0.10    0.02
  -1   5   3    0.14    0.02
  -1   5   3    0.13    0.02
   1   5  -3    0.12    0.02
   0  -5   3    4.67    0.15
   0  -5   3    4.79    0.15
   0   5  -3    4.57    0.15
   0   5   3    4.48    0.15
   1  -5   3    9.60    0.30
  -1  -5  -3   10.00    0.28
   1  -5   3    9.61    0.29
  -1   5  -3    9.88    0.29
  -1   5  -3    9.79    0.29
   1   5   3   10.03    0.31
   1   5   3   10.20    0.29
   2  -5   3   29.17    0.83
   2  -5   3   30.04    0.84
  -2  -5  -3   29.92    0.82
  -2   5  -3   29.05    0.83
   2   5   3   29.33    0.82
   2   5   3   29.03    0.85
  -2   5  -3   29.41    0.82
  -3  -5  -3    4.91    0.17
   3  -5   3    5.14    0.19
   3   5   3    5.38    0.20
  -3   5  -3    4.96    0.18
   3   5   3    5.05    0.16
  -3   5  -3    4.84    0.17
  -4  -5  -3    1.77    0.09
   4  -5   3    1.95    0.11
  -4   5  -3    1.77    0.08
   4   5   3    1.86    0.08
  -4   5  -3    1.82    0.09
   4   5   3    1.74    0.12
  -5  -5  -3    0.13    0.04
   5  -5   3    0.10    0.04
   5   5   3    0.13    0.03
  -5   5  -3    0.13    0.04
   5   5   3    0.12    0.05
  -5   5  -3    0.14    0.03
  -6  -5  -3    1.04    0.10
   6  -5   3    0.97    0.10
   6   5   3    0.91    0.06
  -6   5  -3    1.16    0.10
   6   5   3    1.24    0.14
   7  -5   3    1.30    0.13
  -7  -5  -3    1.27    0.11
  -7   5  -3    1.20    0.11
   7   5   3    0.97    0.13
  -8  -5  -3    0.77    0.09
  -8   5  -3    0.78    0.10
  -9  -5  -3   -0.03    0.04
  -9   5  -3    0.04    0.05
 -10  -6   3    0.37    0.07
 -10   6   3    0.43    0.08
  -9  -6   3    0.15    0.05
  -9   6   3    0.14    0.05
  -8  -6   3    1.53    0.11
   8   6  -3    1.69    0.11
  -8   6   3    1.69    0.13
  -8   6   3    1.32    0.10
  -7  -6   3    0.14    0.04
  -7   6   3    0.16    0.04
   7   6  -3    0.22    0.05
  -7   6   3    0.23    0.06
  -6  -6   3    1.29    0.09
  -6   6   3    1.38    0.11
  -6   6   3    1.19    0.08
   6   6  -3    1.48    0.09
  -5  -6   3    0.04    0.02
   5  -6  -3    0.09    0.04
  -5   6   3    0.07    0.03
  -5   6   3    0.01    0.03
   5   6  -3    0.09    0.03
   5   6  -3    0.12    0.04
   4  -6  -3    0.93    0.07
  -4  -6   3    0.94    0.06
   4   6  -3    0.96    0.09
  -4   6   3    0.97    0.06
   4   6  -3    0.90    0.07
  -4   6   3    0.85    0.08
  -3  -6   3    0.24    0.03
   3  -6  -3    0.27    0.04
   3   6  -3    0.22    0.04
   3   6  -3    0.26    0.05
  -3   6   3    0.17    0.02
  -3   6   3    0.16    0.04
  -2  -6   3    0.39    0.04
   2  -6  -3    0.46    0.04
  -2   6   3    0.40    0.02
   2   6  -3    0.42    0.05
   2   6  -3    0.44    0.04
  -2   6   3    0.41    0.05
   1  -6  -3   17.43    0.49
  -1  -6   3   16.81    0.48
   1   6  -3   16.67    0.49
  -1   6   3   16.76    0.50
  -1   6   3   16.79    0.49
   0  -6  -3    1.46    0.05
   0   6   3    1.43    0.07
  -1  -6  -3    3.53    0.11
   1  -6   3    3.42    0.13
   1  -6   3    3.15    0.12
   1   6   3    3.14    0.13
   1   6   3    3.42    0.12
  -1   6  -3    3.34    0.12
  -1   6  -3    3.28    0.12
   1   6   3    3.39    0.13
   2  -6   3    0.61    0.06
  -2  -6  -3    0.56    0.04
   2  -6   3    0.62    0.04
   2   6   3    0.64    0.06
  -2   6  -3    0.60    0.04
   2   6   3    0.64    0.04
  -2   6  -3    0.61    0.04
  -3  -6  -3    0.39    0.04
   3  -6   3    0.43    0.05
  -3   6  -3    0.43    0.04
  -3   6  -3    0.41    0.04
   3   6   3    0.47    0.06
   3   6   3    0.40    0.04
  -4  -6  -3    1.42    0.08
   4  -6   3    1.50    0.09
  -4   6  -3    1.33    0.08
   4   6   3    1.37    0.07
  -4   6  -3    1.28    0.07
   4   6   3    1.62    0.11
   5  -6   3    0.64    0.08
  -5  -6  -3    0.71    0.07
  -5   6  -3    0.66    0.07
   5   6   3    0.59    0.05
  -5   6  -3    0.62    0.07
   5   6   3    0.80    0.10
  -6  -6  -3    0.81    0.08
  -6   6  -3    0.79    0.08
   6   6   3    0.72    0.05
   7  -6   3    0.43    0.08
  -7  -6  -3    0.42    0.07
  -7   6  -3    0.62    0.08
   7   6   3    0.36    0.08
  -8  -6  -3    0.00    0.04
  -8   6  -3   -0.01    0.04
  -9  -6  -3    0.06    0.05
  -9   6  -3    0.00    0.05
  -9  -7   3    0.00    0.04
  -9   7   3    0.05    0.05
  -8  -7   3    0.43    0.07
  -8   7   3    0.48    0.09
   8   7  -3    0.52    0.07
  -8   7   3    0.34    0.06
  -7  -7   3    0.06    0.04
  -7   7   3    0.05    0.03
   7   7  -3    0.07    0.04
  -7   7   3    0.14    0.05
  -6  -7   3    2.43    0.12
  -6   7   3    2.45    0.14
   6   7  -3    2.10    0.12
  -6   7   3    2.32    0.11
  -5  -7   3    0.40    0.05
   5   7  -3    0.45    0.08
  -5   7   3    0.53    0.05
   5   7  -3    0.41    0.06
  -5   7   3    0.56    0.08
   4  -7  -3    2.38    0.12
  -4  -7   3    2.24    0.11
  -4   7   3    2.39    0.13
   4   7  -3    2.43    0.14
  -4   7   3    2.40    0.10
   4   7  -3    2.60    0.12
  -3  -7   3    2.34    0.10
   3  -7  -3    2.08    0.10
  -3   7   3    2.19    0.11
   3   7  -3    2.04    0.11
  -3   7   3    2.06    0.08
   3   7  -3    2.05    0.10
   2  -7  -3   12.33    0.39
  -2  -7   3   12.93    0.38
  -2   7   3   13.14    0.40
   2   7  -3   13.10    0.39
   2   7  -3   12.67    0.40
  -2   7   3   12.27    0.36
  -1  -7   3    0.03    0.01
   1  -7  -3    0.04    0.02
  -1   7   3    0.01    0.02
   1   7  -3    0.02    0.02
   0  -7   3    6.36    0.21
   0  -7   3    6.27    0.20
   0  -7  -3    6.53    0.18
   0   7   3    6.15    0.21
   0   7  -3    6.37    0.20
  -1  -7  -3    2.48    0.08
   1  -7   3    2.67    0.11
   1  -7   3    2.60    0.10
  -1   7  -3    2.45    0.10
   1   7   3    2.36    0.10
  -2  -7  -3    3.00    0.11
   2  -7   3    2.91    0.12
   2  -7   3    3.13    0.12
  -2   7  -3    2.88    0.11
   2   7   3    3.02    0.14
   2   7   3    3.18    0.12
  -2   7  -3    2.88    0.11
   3  -7   3    4.69    0.18
  -3  -7  -3    4.45    0.16
  -3   7  -3    4.47    0.16
  -3   7  -3    4.53    0.17
   3   7   3    4.73    0.20
   3   7   3    4.62    0.16
  -4  -7  -3    0.81    0.06
   4  -7   3    0.69    0.07
  -4   7  -3    0.63    0.06
   4   7   3    0.73    0.05
   4   7   3    0.65    0.08
  -4   7  -3    0.70    0.06
  -5  -7  -3    1.54    0.09
   5  -7   3    1.71    0.11
   5   7   3    1.67    0.13
   5   7   3    1.50    0.08
  -5   7  -3    1.58    0.10
  -5   7  -3    1.68    0.09
  -6  -7  -3    0.16    0.04
   6  -7   3    0.12    0.05
   6   7   3    0.14    0.03
  -6   7  -3    0.16    0.05
   6   7   3    0.15    0.07
  -7  -7  -3    0.03    0.04
  -7   7  -3    0.10    0.05
   7   7   3    0.09    0.06
  -8  -7  -3   -0.01    0.04
  -8   7  -3   -0.04    0.04
  -9  -7  -3    0.08    0.05
  -9   7  -3    0.15    0.06
  -9  -8   3    0.02    0.04
  -8  -8   3    0.80    0.09
  -8   8   3    0.73    0.11
   8   8  -3    0.59    0.08
  -8   8   3    0.53    0.07
  -7  -8   3    1.06    0.10
   7   8  -3    1.15    0.10
  -7   8   3    0.96    0.12
  -7   8   3    1.04    0.09
  -6  -8   3    0.05    0.03
  -6   8   3    0.05    0.04
   6   8  -3   -0.02    0.03
  -6   8   3    0.00    0.03
  -5  -8   3    0.41    0.05
   5   8  -3    0.31    0.05
  -5   8   3    0.48    0.05
  -5   8   3    0.43    0.07
  -4  -8   3    3.39    0.14
   4  -8  -3    3.33    0.15
   4   8  -3    3.41    0.15
   4   8  -3    3.47    0.17
  -4   8   3    3.27    0.16
  -4   8   3    3.43    0.12
   3  -8  -3    0.98    0.07
  -3  -8   3    1.13    0.06
  -3   8   3    1.06    0.08
  -3   8   3    1.00    0.05
   3   8  -3    0.94    0.07
   3   8  -3    0.99    0.08
   2  -8  -3    0.08    0.02
  -2  -8   3    0.09    0.02
  -2   8   3    0.10    0.03
  -2   8   3    0.12    0.01
   2   8  -3    0.05    0.02
   2   8  -3    0.11    0.03
  -1  -8   3    0.77    0.05
   1  -8  -3    0.70    0.05
  -1   8   3    0.71    0.06
   1   8  -3    0.80    0.05
   0  -8   3    0.01    0.01
   0  -8   3    0.02    0.02
   0  -8  -3    0.01    0.01
   0   8  -3    0.02    0.02
   0   8   3    0.01    0.02
   1  -8   3    2.81    0.12
   1  -8   3    3.03    0.11
  -1  -8  -3    2.91    0.10
   1   8   3    2.90    0.12
  -1   8  -3    2.84    0.11
   2  -8   3   10.47    0.32
  -2  -8  -3   10.59    0.32
   2  -8   3   10.76    0.34
  -2   8  -3   10.14    0.33
  -2   8  -3   10.61    0.33
   2   8   3   10.94    0.36
   2   8   3   11.11    0.33
  -3  -8  -3    0.03    0.02
   3  -8   3    0.03    0.02
  -3   8  -3    0.03    0.02
  -3   8  -3   -0.01    0.02
   3   8   3    0.00    0.03
   3   8   3    0.05    0.02
   4  -8   3    1.71    0.10
  -4  -8  -3    1.63    0.09
   4   8   3    1.38    0.11
  -4   8  -3    1.56    0.09
  -4   8  -3    1.61    0.09
   4   8   3    1.55    0.08
   5  -8   3    0.43    0.07
  -5  -8  -3    0.56    0.06
  -5   8  -3    0.46    0.06
   5   8   3    0.60    0.09
   5   8   3    0.52    0.05
  -5   8  -3    0.54    0.06
   6  -8   3    0.31    0.07
  -6  -8  -3    0.33    0.05
  -6   8  -3    0.28    0.06
   6   8   3    0.33    0.04
   6   8   3    0.22    0.07
  -7  -8  -3    0.02    0.04
  -7   8  -3    0.01    0.04
   7   8   3    0.05    0.06
  -8  -8  -3    0.11    0.05
  -8   8  -3    0.25    0.07
  -9  -8  -3    0.05    0.05
  -9   8  -3    0.06    0.06
  -9  -9   3   -0.01    0.04
  -8  -9   3    0.18    0.05
   8   9  -3    0.16    0.05
  -8   9   3    0.19    0.07
  -7  -9   3    0.55    0.07
  -7   9   3    0.54    0.09
   7   9  -3    0.53    0.07
  -6  -9   3    1.01    0.08
   6   9  -3    0.95    0.09
  -6   9   3    1.33    0.13
  -6   9   3    0.87    0.08
  -5  -9   3    0.39    0.05
  -5   9   3    0.62    0.09
  -5   9   3    0.47    0.05
   5   9  -3    0.44    0.06
  -4  -9   3    0.12    0.03
   4   9  -3    0.20    0.05
   4   9  -3    0.16    0.04
  -4   9   3    0.20    0.03
  -4   9   3    0.10    0.04
   3  -9  -3    2.25    0.11
  -3  -9   3    2.34    0.10
  -3   9   3    2.21    0.08
  -3   9   3    2.35    0.13
   3   9  -3    2.28    0.13
   3   9  -3    1.99    0.11
   2  -9  -3    5.34    0.20
  -2  -9   3    5.67    0.19
  -2   9   3    5.29    0.21
  -2   9   3    5.54    0.16
   2   9  -3    5.63    0.20
   2   9  -3    5.78    0.22
  -1  -9   3    0.01    0.01
   1  -9  -3    0.02    0.02
   1   9  -3    0.00    0.02
  -1   9   3    0.01    0.02
   0  -9  -3    1.06    0.04
   0  -9   3    1.16    0.06
   0  -9   3    1.26    0.07
   0   9   3    1.05    0.07
   0   9  -3    1.09    0.07
   1  -9   3    0.12    0.02
  -1  -9  -3    0.12    0.02
   1  -9   3    0.18    0.04
  -1   9  -3    0.14    0.03
   1   9   3    0.12    0.03
  -2  -9  -3    0.25    0.03
   2  -9   3    0.27    0.03
   2  -9   3    0.27    0.04
   2   9   3    0.27    0.04
  -2   9  -3    0.26    0.04
  -2   9  -3    0.24    0.03
   2   9   3    0.28    0.05
  -3  -9  -3    4.76    0.17
   3  -9   3    4.98    0.19
   3   9   3    4.70    0.21
  -3   9  -3    4.67    0.18
  -3   9  -3    4.81    0.18
   3   9   3    4.92    0.18
  -4  -9  -3    0.40    0.05
   4  -9   3    0.32    0.05
  -4   9  -3    0.48    0.05
  -4   9  -3    0.40    0.05
   4   9   3    0.58    0.09
   4   9   3    0.47    0.05
   5  -9   3    0.30    0.06
  -5  -9  -3    0.27    0.05
   5   9   3    0.28    0.07
  -5   9  -3    0.35    0.05
   5   9   3    0.39    0.05
  -5   9  -3    0.34    0.06
   6  -9   3    0.05    0.04
  -6  -9  -3    0.00    0.03
  -6   9  -3    0.07    0.04
   6   9   3   -0.02    0.03
   6   9   3    0.07    0.05
  -7  -9  -3   -0.02    0.03
   7   9   3    0.05    0.06
  -7   9  -3    0.06    0.04
  -8  -9  -3    0.38    0.07
  -8   9  -3    0.24    0.07
  -9  -9  -3    0.00    0.05
  -9   9  -3    0.03    0.05
  -9 -10   3    0.36    0.07
  -8 -10   3    0.18    0.05
  -8  10   3    0.20    0.07
   8  10  -3    0.11    0.05
  -7 -10   3    2.37    0.13
  -7  10   3    2.44    0.17
   7  10  -3    2.35    0.14
  -6 -10   3    2.05    0.12
   6  10  -3    1.84    0.11
  -6  10   3    1.92    0.14
  -5 -10   3    0.26    0.05
  -5  10   3    0.23    0.06
   5  10  -3    0.17    0.05
  -4 -10   3    8.01    0.28
   4  10  -3    8.20    0.28
  -4  10   3    8.63    0.32
  -3 -10   3    0.07    0.03
   3  10  -3    0.06    0.03
  -3  10   3    0.02    0.03
   3  10  -3    0.08    0.04
  -2 -10   3    2.88    0.12
   2 -10  -3    2.81    0.13
   2  10  -3    2.90    0.13
   2  10  -3    2.75    0.14
  -2  10   3    3.10    0.15
  -1 -10   3    0.17    0.03
   1 -10  -3    0.19    0.04
  -1  10   3    0.22    0.04
   1  10  -3    0.19    0.04
   0 -10  -3    1.67    0.06
   0 -10   3    1.64    0.08
   0 -10   3    1.72    0.09
   0  10  -3    1.55    0.08
   0  10   3    1.65    0.09
   1 -10   3    0.22    0.04
  -1 -10  -3    0.14    0.02
   1 -10   3    0.15    0.03
  -1  10  -3    0.20    0.04
  -1  10  -3    0.20    0.03
   1  10   3    0.13    0.03
  -2 -10  -3    0.05    0.02
   2 -10   3    0.03    0.02
   2 -10   3    0.02    0.02
   2  10   3    0.06    0.03
   2  10   3    0.01    0.03
  -2  10  -3    0.03    0.03
  -2  10  -3    0.04    0.02
   3 -10   3    1.05    0.08
  -3 -10  -3    1.07    0.06
  -3  10  -3    1.05    0.07
   3  10   3    0.96    0.07
  -3  10  -3    0.89    0.07
   3  10   3    0.80    0.09
   4 -10   3    0.07    0.03
  -4 -10  -3    0.15    0.03
  -4  10  -3    0.14    0.04
   4  10   3    0.15    0.04
  -4  10  -3    0.11    0.03
   4  10   3    0.15    0.06
  -5 -10  -3    0.21    0.04
   5 -10   3    0.12    0.04
   5  10   3    0.12    0.05
  -5  10  -3    0.15    0.04
  -5  10  -3    0.18    0.05
   5  10   3    0.18    0.04
  -6 -10  -3    0.47    0.07
  -6  10  -3    0.42    0.07
   6  10   3    0.40    0.05
   6  10   3    0.55    0.10
  -7 -10  -3   -0.02    0.03
  -7  10  -3   -0.03    0.04
  -8 -10  -3    0.07    0.05
  -8  10  -3    0.07    0.05
  -8 -11   3    0.63    0.09
   8  11  -3    0.60    0.08
  -8  11   3    0.58    0.12
  -7 -11   3    0.18    0.05
  -7  11   3    0.09    0.06
   7  11  -3    0.16    0.05
  -6 -11   3    0.66    0.08
  -6  11   3    0.76    0.11
   6  11  -3    0.56    0.08
  -5 -11   3    0.01    0.03
   5  11  -3    0.00    0.04
  -5  11   3   -0.02    0.04
  -4 -11   3    7.63    0.26
   4  11  -3    7.19    0.26
  -4  11   3    7.36    0.30
  -3 -11   3    2.77    0.12
  -3  11   3    2.72    0.15
   3  11  -3    2.93    0.14
  -2 -11   3    4.18    0.16
   2  11  -3    4.46    0.20
  -2  11   3    4.18    0.19
   2  11  -3    4.60    0.17
  -1 -11   3    0.26    0.04
   1  11  -3    0.22    0.04
  -1  11   3    0.18    0.04
   0 -11   3    0.72    0.05
   0  11  -3    0.50    0.06
   0  11   3    0.55    0.07
   1 -11   3    0.09    0.03
   1 -11   3    0.10    0.02
  -1  11  -3    0.08    0.03
  -1  11  -3    0.06    0.02
   1  11   3    0.04    0.03
   2 -11   3    0.71    0.05
   2 -11   3    0.73    0.07
  -2 -11  -3    0.69    0.04
  -2  11  -3    0.67    0.06
   2  11   3    0.70    0.08
   2  11   3    0.67    0.07
  -2  11  -3    0.78    0.07
  -3 -11  -3    0.80    0.05
   3 -11   3    0.77    0.08
  -3  11  -3    0.72    0.06
  -3  11  -3    0.92    0.07
   3  11   3    0.69    0.07
   3  11   3    1.00    0.11
   4 -11   3    0.10    0.04
  -4 -11  -3    0.10    0.03
  -4  11  -3    0.15    0.04
   4  11   3    0.23    0.07
  -4  11  -3    0.19    0.04
   4  11   3    0.14    0.04
   5 -11   3    0.16    0.05
  -5 -11  -3    0.17    0.04
   5  11   3    0.25    0.08
  -5  11  -3    0.19    0.04
  -5  11  -3    0.16    0.05
   5  11   3    0.20    0.04
  -6 -11  -3    0.26    0.05
   6  11   3    0.36    0.05
  -6  11  -3    0.29    0.06
   6  11   3    0.43    0.10
  -7 -11  -3    0.28    0.06
  -7  11  -3    0.26    0.06
  -8 -11  -3    0.19    0.06
  -8  11  -3    0.16    0.08
  -8 -12   3    0.05    0.04
   8  12  -3   -0.04    0.04
  -7 -12   3    0.09    0.04
  -7  12   3    0.12    0.06
   7  12  -3    0.15    0.05
  -6 -12   3    0.12    0.04
  -6  12   3    0.06    0.06
   6  12  -3    0.05    0.04
  -5 -12   3    3.67    0.16
   5  12  -3    3.47    0.16
  -5  12   3    3.68    0.20
  -4 -12   3    0.06    0.03
   4  12  -3    0.10    0.04
  -4  12   3    0.06    0.05
  -3 -12   3   21.45    0.65
   3  12  -3   22.60    0.66
  -3  12   3   21.50    0.69
  -2 -12   3    0.27    0.04
  -2  12   3    0.14    0.05
   2  12  -3    0.27    0.05
  -1 -12   3    0.17    0.03
   1  12  -3    0.26    0.05
  -1  12   3    0.13    0.05
   0 -12   3    1.37    0.07
   0  12   3    1.47    0.10
   0  12  -3    1.46    0.09
   1 -12   3    0.52    0.05
   1 -12   3    0.52    0.06
  -1  12  -3    0.53    0.05
   1  12   3    0.47    0.06
  -1  12  -3    0.45    0.06
   2 -12   3    0.22    0.03
   2 -12   3    0.17    0.04
  -2  12  -3    0.18    0.04
   2  12   3    0.15    0.04
  -2  12  -3    0.20    0.03
   2  12   3    0.32    0.06
  -3 -12  -3    0.00    0.02
   3 -12   3   -0.03    0.02
  -3  12  -3    0.01    0.02
   3  12   3    0.00    0.03
   3  12   3   -0.01    0.03
  -3  12  -3    0.00    0.02
  -4 -12  -3    0.76    0.06
   4 -12   3    0.62    0.08
   4  12   3    0.96    0.09
  -4  12  -3    0.87    0.08
  -4  12  -3    0.88    0.09
   4  12   3    0.80    0.11
  -5 -12  -3    0.16    0.04
   5  12   3    0.07    0.06
   5  12   3    0.19    0.05
  -5  12  -3    0.26    0.06
  -5  12  -3    0.12    0.04
  -6 -12  -3    1.19    0.09
   6  12   3    1.17    0.09
  -6  12  -3    1.29    0.13
  -7 -12  -3    0.11    0.04
  -8 -12  -3    0.14    0.05
  -7 -13   3    0.46    0.07
  -7  13   3    0.50    0.10
   7  13  -3    0.26    0.06
  -6 -13   3    0.28    0.05
   6  13  -3    0.35    0.07
  -6  13   3    0.24    0.08
  -5 -13   3    1.70    0.10
   5  13  -3    2.08    0.12
  -5  13   3    1.82    0.14
  -4 -13   3    2.66    0.13
   4  13  -3    2.74    0.14
  -4  13   3    2.61    0.16
  -3 -13   3    0.12    0.03
   3  13  -3    0.09    0.04
  -3  13   3    0.15    0.05
  -2 -13   3    1.39    0.08
  -2  13   3    1.37    0.11
   2  13  -3    1.27    0.09
  -1 -13   3    1.20    0.07
   1  13  -3    1.11    0.08
  -1  13   3    1.15    0.11
   0 -13   3    1.59    0.08
   0  13  -3    1.62    0.10
   0  13   3    1.30    0.10
   1 -13   3    0.06    0.02
   1 -13   3    0.03    0.03
  -1  13  -3    0.06    0.02
  -1  13  -3    0.05    0.03
   1  13   3    0.01    0.03
   2 -13   3    0.58    0.07
   2 -13   3    0.54    0.05
  -2  13  -3    0.55    0.07
   2  13   3    0.59    0.09
  -2  13  -3    0.54    0.06
   2  13   3    0.53    0.07
   3 -13   3   -0.01    0.02
  -3  13  -3    0.04    0.02
  -3  13  -3   -0.01    0.03
   3  13   3   -0.01    0.04
   3  13   3   -0.02    0.03
  -4  13  -3    0.00    0.03
   4  13   3   -0.03    0.03
   4  13   3   -0.01    0.04
  -5 -13  -3    0.32    0.05
   5  13   3    0.23    0.05
  -5  13  -3    0.18    0.06
   5  13   3    0.34    0.09
  -6 -13  -3    0.02    0.03
   6  13   3    0.00    0.03
  -7 -13  -3    0.30    0.06
  -7 -14   3    0.19    0.06
  -7  14   3    0.24    0.08
   7  14  -3    0.22    0.07
  -6 -14   3    0.10    0.04
   6  14  -3    0.01    0.04
  -6  14   3    0.06    0.06
  -5 -14   3    0.12    0.04
   5  14  -3    0.06    0.04
  -5  14   3    0.11    0.06
  -4 -14   3    0.26    0.05
  -4  14   3    0.34    0.08
   4  14  -3    0.28    0.06
  -3 -14   3    1.25    0.08
   3  14  -3    1.26    0.09
  -3  14   3    1.35    0.14
  -2 -14   3    0.28    0.04
   2  14  -3    0.36    0.06
  -2  14   3    0.44    0.08
  -1 -14   3    0.08    0.03
  -1  14   3    0.05    0.04
   1  14  -3    0.05    0.03
   0 -14   3    2.77    0.12
   0  14   3    3.16    0.16
   0  14  -3    3.25    0.15
   1 -14   3    0.04    0.03
   1  14   3    0.05    0.04
  -1  14  -3    0.09    0.04
   2 -14   3    0.00    0.03
   2  14   3   -0.01    0.04
  -2  14  -3    0.02    0.03
   2  14   3   -0.01    0.03
  -3  14  -3    0.13    0.05
   3  14   3    0.01    0.04
   3  14   3    0.22    0.07
   4  14   3    0.08    0.06
  -4  14  -3    0.19    0.06
   4  14   3    0.17    0.05
  -5  14  -3    0.41    0.08
   5  14   3    0.48    0.07
   6  14   3    0.16    0.05
  -6 -15   3    0.32    0.06
   6  15  -3    0.22    0.06
  -6  15   3    0.21    0.08
  -5 -15   3    0.02    0.03
  -5  15   3    0.03    0.05
   5  15  -3   -0.01    0.04
  -4 -15   3    0.03    0.03
   4  15  -3   -0.01    0.03
  -4  15   3    0.07    0.05
  -3 -15   3    0.01    0.02
  -3  15   3    0.01    0.04
   3  15  -3    0.01    0.04
  -2 -15   3    1.14    0.11
  -2  15   3    1.06    0.12
   2  15  -3    1.08    0.10
  -1  15   3    0.46    0.08
   1  15  -3    0.50    0.07
   0  15   3    0.22    0.06
   0  15  -3    0.25    0.06
   1  15   3    0.38    0.07
  -1  15  -3    0.33    0.06
   2  15   3    2.24    0.16
   2  15   3    2.20    0.13
  -2  15  -3    2.31    0.14
   3  15   3    0.10    0.05
   3  15   3    0.19    0.07
  -3  15  -3    0.25    0.06
   4  15   3    0.24    0.06
   4  15   3    0.17    0.08
  -4  15  -3    0.22    0.06
   5  15   3    0.10    0.05
  -5  15  -3    0.30    0.07
   6  15   3    0.01    0.05
  -6 -16   3    0.21    0.05
   6  16  -3    0.17    0.06
  -6  16   3    0.10    0.07
  -5 -16   3    0.36    0.07
  -5  16   3    0.36    0.09
   5  16  -3    0.42    0.07
   4  16  -3   -0.07    0.03
  -4  16   3    0.02    0.05
   3  16  -3    0.07    0.05
  -3  16   3    0.13    0.06
  -2  16   3    0.06    0.05
   2  16  -3    0.12    0.05
   1  16  -3   -0.04    0.03
  -1  16   3    0.00    0.03
   0  16   3    0.19    0.06
   0  16  -3    0.17    0.05
  -1  16  -3    2.34    0.14
   1  16   3    2.81    0.18
   1  16   3    2.46    0.15
   2  16   3   -0.01    0.05
   2  16   3    0.01    0.04
  -2  16  -3    0.01    0.03
   3  16   3    0.00    0.06
  -3  16  -3   -0.01    0.04
   3  16   3    0.00    0.04
  -4  16  -3    0.02    0.05
   4  16   3   -0.03    0.03
  -5  16  -3    0.26    0.08
   5  16   3    0.19    0.06
  -5  17   3    0.09    0.06
   5  17  -3   -0.02    0.04
  -4  17   3    0.11    0.06
   4  17  -3    0.25    0.06
   3  17  -3    0.34    0.07
  -3  17   3    0.42    0.09
  -2  17   3    0.00    0.05
   2  17  -3   -0.02    0.04
  -1  17   3    0.88    0.12
   1  17  -3    0.69    0.09
   0  17   3   -0.01    0.04
   0  17  -3    0.02    0.04
  -1  17  -3    0.34    0.07
   1  17   3    0.41    0.08
   1  17   3    0.29    0.08
  -2  17  -3    0.02    0.04
   2  17   3    0.01    0.04
  -3  17  -3   -0.02    0.04
   3  17   3    0.01    0.05
   4  17   3    0.02    0.05
  -4  17  -3    0.09    0.06
   5  17   3    0.14    0.06
  -5  17  -3    0.17    0.07
   4  18  -3    0.06    0.05
  -4  18   3    0.15    0.07
   3  18  -3    0.34    0.07
  -3  18   3    0.40    0.09
   2  18  -3    0.06    0.04
  -2  18   3    0.04    0.05
   1  18  -3   -0.03    0.04
  -1  18   3    0.00    0.05
   0  18   3    0.15    0.06
   0  18  -3    0.17    0.06
  -1  18  -3    0.19    0.06
   1  18   3    0.25    0.07
  -2  18  -3   -0.03    0.04
   2  18   3    0.03    0.04
   3  18   3    0.06    0.05
  -3  18  -3    0.04    0.05
  -4  18  -3    0.04    0.05
   4  18   3    0.07    0.05
   2  19  -3    0.46    0.09
  -2  19   3    0.59    0.11
   1  19  -3    0.00    0.05
  -1  19   3   -0.02    0.05
   0  19   3    0.03    0.06
   0  19  -3    0.01    0.05
  -1  19  -3    0.03    0.05
   1  19   3   -0.05    0.04
   2  19   3   -0.06    0.04
  -2  19  -3    0.01    0.04
 -10   0   4    0.04    0.05
  -9   0   4    1.04    0.11
  -8   0   4    1.00    0.09
   8   0  -4    1.07    0.11
  -7   0   4    0.77    0.07
   7   0  -4    0.71    0.08
  -6   0   4    4.04    0.16
   5   0  -4    0.33    0.06
  -5   0   4    0.44    0.05
  -4   0   4    1.60    0.07
   4   0  -4    1.53    0.09
  -4   0   4    1.57    0.09
  -3   0   4    1.24    0.06
   3   0  -4    1.24    0.07
  -2   0   4    1.97    0.09
  -2   0   4    1.87    0.08
   2   0  -4    2.21    0.09
  -2   0   4    2.01    0.07
  -1   0   4    0.92    0.05
  -1   0   4    1.01    0.04
  -1   0   4    0.95    0.04
   0   0   4    9.33    0.25
   0   0   4    9.20    0.27
   0   0   4    9.33    0.27
  -1   0  -4   22.00    0.61
   1   0   4   22.12    0.62
   1   0   4   21.84    0.61
   2   0   4   13.88    0.42
  -2   0  -4   14.25    0.41
  -3   0  -4    5.90    0.20
   3   0   4    5.78    0.21
   4   0   4   93.31    2.62
   4   0   4   92.86    2.66
  -4   0  -4   96.77    2.60
   5   0   4    0.48    0.03
  -5   0  -4    0.52    0.06
   5   0   4    0.61    0.08
  -6   0  -4    1.84    0.12
   6   0   4    1.93    0.14
   7   0   4    0.62    0.10
  -7   0  -4    0.66    0.09
   8   0   4    0.09    0.06
  -8   0  -4    0.05    0.05
  -9   0  -4    0.02    0.05
 -10   0  -4    0.02    0.05
 -10  -1   4    0.02    0.05
 -10   1   4    0.04    0.04
  -9  -1   4    0.05    0.04
  -9   1   4   -0.01    0.04
  -8  -1   4    0.40    0.06
   8  -1  -4    0.52    0.08
   8   1  -4    0.38    0.07
  -8   1   4    0.39    0.06
  -7  -1   4    0.36    0.06
  -7   1   4    0.54    0.07
   7   1  -4    0.54    0.07
  -6  -1   4    2.59    0.12
   6   1  -4    2.58    0.14
  -6   1   4    2.76    0.12
  -5  -1   4    9.25    0.30
   5  -1  -4    9.22    0.33
  -5   1   4    9.02    0.29
   5   1  -4    9.24    0.33
  -4  -1   4    0.77    0.09
  -4  -1   4    0.24    0.03
   4  -1  -4    0.22    0.04
  -4   1   4    0.17    0.04
  -4   1   4    0.24    0.03
   4   1  -4    0.27    0.05
  -4   1   4    0.26    0.04
  -3  -1   4    2.27    0.09
   3  -1  -4    2.37    0.10
  -3   1   4    2.14    0.10
  -3   1   4    2.18    0.08
  -2  -1   4    8.05    0.25
   2  -1  -4    8.43    0.26
  -2  -1   4    8.02    0.24
  -2   1   4    8.01    0.23
  -2   1   4    7.91    0.25
  -2   1   4    7.87    0.26
  -1  -1   4   40.86    1.15
  -1  -1   4   41.97    1.13
  -1   1   4   42.74    1.15
  -1   1   4   41.03    1.13
  -1   1   4   40.45    1.14
   0  -1   4    6.17    0.18
   0  -1   4    6.28    0.17
   0   1   4    6.02    0.18
   0   1  -4    6.09    0.19
   0   1   4    5.97    0.17
   0   1   4    6.18    0.19
   1  -1   4    8.29    0.24
  -1  -1  -4    8.21    0.24
   1  -1   4    8.34    0.25
   1   1   4    8.07    0.25
  -1   1  -4    8.38    0.23
   1   1   4    8.06    0.24
  -1   1  -4    8.54    0.25
  -2  -1  -4   42.36    1.16
   2  -1   4   42.60    1.17
   2   1   4   41.87    1.17
   2   1   4   41.94    1.14
  -2   1  -4   41.39    1.16
   3  -1   4   14.13    0.44
  -3  -1  -4   14.38    0.43
   3   1   4   14.28    0.39
   3   1   4   14.14    0.44
  -3   1  -4   14.45    0.43
  -4  -1  -4   58.23    1.64
   4  -1   4   59.13    1.66
   4  -1   4   58.64    1.60
   4   1   4   58.50    1.67
  -4   1  -4   59.84    1.64
   4   1   4   58.70    1.60
   5  -1   4    0.61    0.03
  -5  -1  -4    0.68    0.07
   5  -1   4    0.65    0.08
   5   1   4    0.59    0.03
  -5   1  -4    0.59    0.07
   5   1   4    0.52    0.08
  -6  -1  -4    2.64    0.14
   6  -1   4    2.84    0.16
  -6   1  -4    2.58    0.14
   6   1   4    2.72    0.17
  -7  -1  -4    0.13    0.05
   7  -1   4    0.08    0.05
   7   1   4    0.15    0.07
  -7   1  -4    0.12    0.05
  -8  -1  -4   -0.03    0.04
   8  -1   4    0.00    0.05
  -8   1  -4    0.03    0.04
   8   1   4    0.03    0.06
  -9  -1  -4    0.01    0.04
  -9   1  -4    0.02    0.05
 -10  -1  -4    0.08    0.06
 -10   1  -4    0.04    0.06
 -10  -2   4    0.01    0.04
 -10   2   4   -0.06    0.04
  -9  -2   4    0.66    0.09
  -9   2   4    0.69    0.09
   9   2  -4    0.80    0.11
  -8  -2   4    0.34    0.06
   8   2  -4    0.28    0.06
  -8   2   4    0.29    0.06
  -7  -2   4    0.31    0.05
  -7   2   4    0.37    0.05
   7   2  -4    0.31    0.06
  -6  -2   4    0.09    0.03
   6   2  -4    0.09    0.04
  -6   2   4    0.03    0.02
  -5  -2   4    3.87    0.15
   5  -2  -4    3.96    0.18
   5   2  -4    4.06    0.17
   5   2  -4    4.10    0.18
  -5   2   4    3.96    0.15
  -5   2   4    4.08    0.18
   4  -2  -4    0.92    0.07
  -4  -2   4    0.77    0.05
  -4   2   4    0.95    0.07
  -4   2   4    0.85    0.05
  -4   2   4    0.73    0.08
   4   2  -4    0.70    0.07
   4   2  -4    0.89    0.07
  -3  -2   4    3.35    0.15
  -3  -2   4    4.19    0.14
   3  -2  -4    4.29    0.15
  -3   2   4    4.21    0.14
   3   2  -4    4.37    0.16
   3   2  -4    4.38    0.16
  -3   2   4    4.42    0.17
  -2  -2   4   23.07    0.66
   2  -2  -4   23.95    0.66
  -2  -2   4   23.34    0.65
  -2   2   4   23.55    0.65
  -2   2   4   23.83    0.66
  -2   2   4   22.97    0.68
   2   2  -4   23.59    0.67
   2   2  -4   22.55    0.67
  -1  -2   4    3.57    0.12
  -1   2   4    3.82    0.11
  -1   2   4    3.81    0.12
   1   2  -4    3.87    0.13
  -1   2   4    3.62    0.13
   0  -2  -4    9.66    0.27
   0  -2   4    9.28    0.27
   0  -2   4    9.34    0.28
   0   2   4    9.50    0.27
   0   2   4    9.56    0.28
   0   2  -4    9.18    0.28
   0   2   4    9.41    0.27
  -1  -2  -4   21.98    0.60
   1  -2   4   21.41    0.61
   1  -2   4   20.81    0.60
   1   2   4   21.58    0.61
  -1   2  -4   21.55    0.61
   1   2   4   21.58    0.60
  -1   2  -4   22.06    0.59
  -2  -2  -4    0.17    0.02
   2  -2   4    0.11    0.02
   2   2   4    0.17    0.03
  -2   2  -4    0.14    0.01
   2   2   4    0.14    0.01
  -2   2  -4    0.08    0.02
  -3  -2  -4   41.58    1.17
   3  -2   4   42.26    1.18
  -3   2  -4   41.20    1.16
   3   2   4   41.56    1.19
   3   2   4   41.71    1.14
  -3   2  -4   41.42    1.14
   4  -2   4   82.93    2.40
  -4  -2  -4   86.12    2.39
  -4   2  -4   88.38    2.39
   4   2   4   87.40    2.36
   4   2   4   87.09    2.41
   5  -2   4    0.12    0.04
  -5  -2  -4    0.05    0.03
   5   2   4    0.04    0.01
   5   2   4    0.01    0.03
  -5   2  -4    0.05    0.03
   6  -2   4    0.22    0.06
  -6  -2  -4    0.19    0.05
  -6   2  -4    0.21    0.06
   6   2   4    0.15    0.06
   7  -2   4    1.65    0.16
  -7  -2  -4    1.57    0.11
   7   2   4    1.83    0.17
  -7   2  -4    1.40    0.11
   8  -2   4   -0.02    0.04
  -8  -2  -4    0.10    0.05
   8   2   4    0.04    0.06
  -8   2  -4    0.10    0.05
  -9  -2  -4    0.17    0.06
  -9   2  -4    0.04    0.06
 -10  -2  -4    0.01    0.06
 -10   2  -4    0.00    0.05
 -10  -3   4    0.14    0.05
 -10   3   4    0.06    0.05
  -9  -3   4    0.04    0.04
  -9   3   4    0.10    0.05
   9   3  -4    0.16    0.06
  -8  -3   4    0.09    0.04
   8   3  -4    0.17    0.05
  -8   3   4    0.09    0.04
  -7  -3   4    0.09    0.03
   7   3  -4    0.10    0.04
  -7   3   4    0.02    0.03
  -6  -3   4    2.71    0.13
  -6   3   4    2.73    0.15
  -6   3   4    2.79    0.13
   6   3  -4    2.94    0.14
   5  -3  -4    5.51    0.22
  -5  -3   4    5.53    0.20
  -5   3   4    5.54    0.22
   5   3  -4    5.23    0.23
  -5   3   4    5.58    0.19
   5   3  -4    5.34    0.21
   4  -3  -4   11.99    0.39
  -4  -3   4   12.00    0.37
   4   3  -4   12.10    0.39
   4   3  -4   12.05    0.40
  -4   3   4   11.98    0.36
  -4   3   4   12.48    0.40
  -4   3   4   12.04    0.40
  -3  -3   4   15.73    0.46
   3  -3  -4   16.00    0.47
  -3  -3   4   15.55    0.47
  -3   3   4   15.67    0.48
  -3   3   4   15.62    0.44
   3   3  -4   15.17    0.48
   3   3  -4   15.59    0.47
  -2  -3   4    0.01    0.01
   2  -3  -4    0.04    0.01
  -2  -3   4    0.00    0.00
   2   3  -4    0.02    0.01
   2   3  -4   -0.01    0.01
  -2   3   4    0.05    0.01
  -2   3   4    0.01    0.02
  -2   3   4    0.04    0.02
  -1  -3   4    2.46    0.09
   1   3  -4    2.39    0.09
   1   3  -4    2.49    0.09
  -1   3   4    2.19    0.10
  -1   3   4    2.36    0.07
  -1   3   4    2.49    0.09
   0  -3   4    0.07    0.01
   0  -3  -4    0.09    0.01
   0  -3   4    0.08    0.02
   0   3   4    0.11    0.01
   0   3   4    0.12    0.02
   0   3  -4    0.07    0.02
   1  -3   4    4.43    0.15
  -1  -3  -4    4.75    0.14
   1  -3   4    4.36    0.15
   1   3   4    4.78    0.15
  -1   3  -4    4.42    0.15
   1   3   4    4.70    0.15
  -1   3  -4    4.51    0.14
  -2  -3  -4    3.32    0.12
   2  -3   4    3.11    0.12
   2   3   4    3.07    0.13
  -2   3  -4    3.38    0.12
  -2   3  -4    3.20    0.10
   2   3   4    3.20    0.10
  -3  -3  -4    0.51    0.05
   3  -3   4    0.54    0.06
  -3   3  -4    0.64    0.05
   3   3   4    0.69    0.07
  -3   3  -4    0.62    0.03
   3   3   4    0.63    0.03
   4  -3   4   27.26    0.81
  -4  -3  -4   27.87    0.80
   4   3   4   26.94    0.82
  -4   3  -4   27.40    0.80
  -4   3  -4   27.80    0.77
   4   3   4   27.42    0.76
  -5  -3  -4    0.25    0.05
   5  -3   4    0.59    0.08
   5   3   4    0.13    0.04
  -5   3  -4    0.17    0.03
   5   3   4    0.22    0.02
  -5   3  -4    0.28    0.05
  -6  -3  -4    1.20    0.10
   6  -3   4    1.60    0.12
   6   3   4    1.65    0.13
  -6   3  -4    1.79    0.11
  -7  -3  -4    0.04    0.04
   7  -3   4    0.07    0.05
   7   3   4    0.02    0.05
  -7   3  -4    0.06    0.04
  -8  -3  -4    0.02    0.04
   8  -3   4    0.06    0.06
  -8   3  -4    0.01    0.04
   8   3   4    0.07    0.06
  -9  -3  -4    0.01    0.05
  -9   3  -4   -0.02    0.04
 -10  -3  -4    0.02    0.05
 -10   3  -4   -0.08    0.05
 -10  -4   4   -0.01    0.04
 -10   4   4   -0.02    0.05
  -9  -4   4    0.00    0.04
  -9   4   4    0.00    0.04
   9   4  -4    0.10    0.05
  -8  -4   4    0.12    0.04
  -8   4   4    0.12    0.04
   8   4  -4    0.07    0.04
  -7  -4   4    0.14    0.04
  -7   4   4    0.06    0.03
   7   4  -4    0.10    0.04
  -7   4   4    0.10    0.04
  -6  -4   4    1.56    0.09
   6   4  -4    1.64    0.10
  -6   4   4    1.39    0.09
  -6   4   4    1.66    0.11
   5  -4  -4    0.34    0.05
  -5  -4   4    0.41    0.05
   5   4  -4    0.43    0.06
   5   4  -4    0.41    0.07
  -5   4   4    0.42    0.06
  -5   4   4    0.41    0.04
  -4  -4   4    1.32    0.07
   4  -4  -4    1.36    0.08
  -4   4   4    1.35    0.09
   4   4  -4    1.50    0.09
  -4   4   4    1.36    0.07
   4   4  -4    1.38    0.09
  -3  -4   4   15.00    0.45
   3  -4  -4   15.91    0.46
  -3   4   4   15.01    0.47
   3   4  -4   15.20    0.46
  -3   4   4   15.39    0.43
   3   4  -4   15.08    0.47
  -2  -4   4    0.11    0.02
   2  -4  -4    0.18    0.03
  -2   4   4    0.14    0.03
   2   4  -4    0.08    0.02
   2   4  -4    0.05    0.02
  -2   4   4    0.15    0.03
  -2   4   4    0.14    0.01
  -1  -4   4    0.08    0.02
   1  -4  -4    0.07    0.01
   1   4  -4    0.04    0.02
  -1   4   4    0.05    0.02
  -1   4   4    0.06    0.01
   0  -4   4    8.91    0.26
   0  -4  -4    8.81    0.24
   0  -4   4    8.62    0.26
   0   4   4    8.50    0.27
   0   4  -4    8.58    0.26
   0   4   4    8.92    0.26
  -1  -4  -4    0.25    0.02
   1  -4   4    0.24    0.03
   1  -4   4    0.18    0.02
  -1   4  -4    0.24    0.02
   1   4   4    0.26    0.03
  -1   4  -4    0.25    0.03
   1   4   4    0.29    0.03
   2  -4   4    0.08    0.02
   2  -4   4    0.08    0.02
  -2  -4  -4    0.07    0.02
  -2   4  -4    0.05    0.02
  -2   4  -4    0.07    0.01
   2   4   4    0.06    0.01
   2   4   4    0.07    0.02
   3  -4   4    0.03    0.02
  -3  -4  -4    0.11    0.03
   3   4   4    0.16    0.04
   3   4   4    0.13    0.02
  -3   4  -4    0.10    0.02
  -3   4  -4    0.11    0.02
   4  -4   4    0.60    0.07
  -4  -4  -4    0.58    0.06
  -4   4  -4    0.61    0.06
   4   4   4    0.66    0.08
  -4   4  -4    0.61    0.04
   4   4   4    0.64    0.04
   5  -4   4    1.15    0.09
  -5  -4  -4    1.14    0.08
   5   4   4    1.16    0.05
  -5   4  -4    1.10    0.08
   5   4   4    1.52    0.14
  -5   4  -4    0.90    0.06
   6  -4   4    2.49    0.15
  -6  -4  -4    2.33    0.13
  -6   4  -4    2.37    0.13
   6   4   4    2.45    0.16
  -7  -4  -4    0.31    0.06
   7  -4   4    0.50    0.09
   7   4   4    0.40    0.09
  -7   4  -4    0.36    0.07
  -8  -4  -4    0.42    0.08
  -8   4  -4    0.47    0.08
   8   4   4    0.29    0.08
  -9  -4  -4   -0.08    0.04
  -9   4  -4   -0.06    0.04
 -10  -4  -4    0.01    0.06
 -10   4  -4   -0.11    0.05
 -10  -5   4    1.19    0.12
 -10   5   4    1.03    0.11
  -9  -5   4    0.06    0.04
  -9   5   4   -0.03    0.03
   9   5  -4    0.00    0.04
  -8  -5   4    0.30    0.06
   8   5  -4    0.43    0.07
  -8   5   4    0.50    0.07
  -8   5   4    0.48    0.08
  -7  -5   4    0.11    0.04
  -7   5   4    0.12    0.04
  -7   5   4    0.16    0.05
   7   5  -4    0.19    0.05
  -6  -5   4    0.31    0.05
  -6   5   4    0.30    0.04
  -6   5   4    0.38    0.07
   6   5  -4    0.44    0.06
  -5  -5   4    4.03    0.16
  -5   5   4    4.08    0.15
   5   5  -4    4.09    0.17
  -5   5   4    4.22    0.19
   5   5  -4    4.13    0.19
   4  -5  -4    3.82    0.16
  -4  -5   4    3.67    0.14
   4   5  -4    3.56    0.15
   4   5  -4    3.72    0.17
  -4   5   4    3.71    0.13
  -4   5   4    3.92    0.17
   3  -5  -4   12.93    0.39
  -3  -5   4   12.87    0.38
   3   5  -4   13.20    0.41
  -3   5   4   12.83    0.37
   3   5  -4   12.65    0.40
  -3   5   4   12.41    0.40
  -3   5   4   12.37    0.41
   2  -5  -4    0.72    0.05
  -2  -5   4    0.76    0.04
   2   5  -4    0.84    0.06
  -2   5   4    0.69    0.06
  -2   5   4    0.73    0.03
   2   5  -4    0.76    0.05
  -1  -5   4    0.05    0.01
   1  -5  -4    0.05    0.02
  -1   5   4    0.12    0.02
   1   5  -4    0.05    0.02
  -1   5   4    0.04    0.02
   0  -5   4    0.93    0.05
   0  -5  -4    1.03    0.03
   0  -5   4    0.90    0.05
   0   5  -4    1.06    0.05
   0   5   4    0.97    0.05
   0   5   4    0.92    0.05
  -1  -5  -4    0.10    0.02
   1  -5   4    0.18    0.03
   1  -5   4    0.15    0.02
  -1   5  -4    0.14    0.02
   1   5   4    0.10    0.02
   1   5   4    0.07    0.02
  -1   5  -4    0.15    0.02
   2  -5   4    0.25    0.03
   2  -5   4    0.36    0.04
  -2  -5  -4    0.32    0.03
   2   5   4    0.28    0.03
   2   5   4    0.32    0.04
  -2   5  -4    0.27    0.03
  -2   5  -4    0.26    0.03
  -3  -5  -4    3.51    0.13
   3  -5   4    3.38    0.14
   3   5   4    3.48    0.16
   3   5   4    3.51    0.12
  -3   5  -4    3.24    0.13
  -3   5  -4    3.28    0.12
  -4  -5  -4    0.02    0.02
   4  -5   4    0.04    0.03
   4   5   4    0.04    0.02
  -4   5  -4    0.01    0.02
  -4   5  -4    0.00    0.01
   4   5   4    0.06    0.04
   5  -5   4    0.15    0.05
  -5  -5  -4    0.07    0.03
   5   5   4    0.09    0.02
   5   5   4    0.00    0.04
  -5   5  -4    0.12    0.04
  -5   5  -4    0.07    0.02
   6  -5   4    0.24    0.06
  -6  -5  -4    0.29    0.05
  -6   5  -4    0.25    0.05
   6   5   4    0.29    0.08
  -7  -5  -4    0.08    0.05
   7  -5   4    0.06    0.04
   7   5   4    0.12    0.06
  -7   5  -4    0.10    0.05
  -8  -5  -4    0.11    0.05
   8   5   4    0.09    0.07
  -8   5  -4    0.06    0.05
  -9  -5  -4   -0.06    0.04
  -9   5  -4    0.03    0.05
 -10  -6   4    0.03    0.05
 -10   6   4   -0.07    0.04
  -9  -6   4    0.11    0.04
  -9   6   4    0.10    0.05
   9   6  -4    0.21    0.06
  -8  -6   4    0.40    0.06
  -8   6   4    0.29    0.06
  -8   6   4    0.38    0.08
   8   6  -4    0.41    0.07
  -7  -6   4    1.09    0.08
  -7   6   4    1.10    0.08
  -7   6   4    0.94    0.11
   7   6  -4    1.06    0.10
  -6  -6   4    0.50    0.06
   6   6  -4    0.81    0.08
  -6   6   4    0.63    0.06
  -6   6   4    0.57    0.08
  -5  -6   4    3.67    0.15
   5   6  -4    3.63    0.16
  -5   6   4    3.44    0.14
  -5   6   4    3.78    0.18
   4  -6  -4    8.55    0.29
  -4  -6   4    8.94    0.28
  -4   6   4    8.63    0.27
  -4   6   4    8.85    0.31
   4   6  -4    8.65    0.29
   4   6  -4    8.47    0.31
  -3  -6   4    0.37    0.04
   3  -6  -4    0.36    0.04
   3   6  -4    0.26    0.04
  -3   6   4    0.33    0.05
  -3   6   4    0.36    0.03
   3   6  -4    0.34    0.05
  -3   6   4    0.32    0.05
  -2  -6   4    5.90    0.20
   2  -6  -4    6.57    0.21
   2   6  -4    6.27    0.22
   2   6  -4    6.23    0.21
  -2   6   4    6.22    0.18
  -2   6   4    6.58    0.23
   1  -6  -4    8.08    0.25
  -1  -6   4    7.87    0.25
  -1   6   4    8.06    0.26
   1   6  -4    8.17    0.25
   0  -6  -4   10.06    0.28
   0  -6   4   10.16    0.31
   0  -6   4   10.17    0.30
   0   6   4    9.95    0.31
   0   6  -4   10.17    0.30
  -1  -6  -4    6.28    0.18
   1  -6   4    5.95    0.20
   1  -6   4    5.96    0.19
   1   6   4    6.12    0.21
   1   6   4    5.87    0.19
  -1   6  -4    6.02    0.19
   1   6   4    5.29    0.19
   2  -6   4   10.33    0.32
  -2  -6  -4   10.37    0.31
   2  -6   4   10.11    0.33
   2   6   4   10.99    0.32
  -2   6  -4   10.79    0.31
   2   6   4   10.70    0.34
  -2   6  -4   10.59    0.32
   3  -6   4   11.51    0.37
  -3  -6  -4   11.85    0.36
   3   6   4   11.72    0.35
  -3   6  -4   11.58    0.36
   3   6   4   11.55    0.39
  -3   6  -4   11.70    0.35
  -4  -6  -4    3.75    0.15
   4  -6   4    3.90    0.17
  -4   6  -4    3.62    0.14
   4   6   4    3.75    0.18
  -4   6  -4    3.79    0.15
   4   6   4    3.74    0.13
  -5  -6  -4    3.87    0.16
   5  -6   4    4.22    0.19
  -5   6  -4    3.87    0.15
   5   6   4    3.84    0.20
   5   6   4    3.97    0.14
  -5   6  -4    3.72    0.17
   6  -6   4    1.60    0.12
  -6  -6  -4    1.86    0.11
  -6   6  -4    1.60    0.11
   6   6   4    1.60    0.16
   7  -6   4    0.05    0.04
  -7  -6  -4    0.00    0.04
   7   6   4   -0.02    0.04
  -7   6  -4    0.07    0.04
  -8  -6  -4    0.09    0.05
   8   6   4    0.09    0.07
  -8   6  -4    0.08    0.05
  -9  -6  -4    0.06    0.06
  -9   6  -4    0.06    0.06
  -9  -7   4   -0.02    0.03
   9   7  -4   -0.01    0.04
  -9   7   4   -0.02    0.03
  -8  -7   4   -0.03    0.03
  -8   7   4    0.02    0.03
   8   7  -4    0.05    0.04
  -8   7   4    0.07    0.05
  -7  -7   4    0.01    0.03
   7   7  -4    0.09    0.04
  -7   7   4    0.04    0.03
  -7   7   4    0.06    0.04
  -6  -7   4    0.04    0.03
  -6   7   4   -0.05    0.02
  -6   7   4    0.04    0.04
   6   7  -4    0.01    0.03
  -5  -7   4    2.21    0.11
  -5   7   4    2.02    0.13
  -5   7   4    2.03    0.09
   5   7  -4    2.35    0.12
  -4  -7   4    1.24    0.07
   4  -7  -4    1.22    0.08
  -4   7   4    1.31    0.06
  -4   7   4    1.45    0.10
   4   7  -4    1.23    0.08
   4   7  -4    1.33    0.10
   3  -7  -4    0.48    0.05
  -3  -7   4    0.33    0.04
   3   7  -4    0.44    0.06
   3   7  -4    0.38    0.05
  -3   7   4    0.38    0.03
  -3   7   4    0.35    0.06
   2  -7  -4    3.14    0.12
  -2  -7   4    3.27    0.12
  -2   7   4    3.24    0.09
   2   7  -4    3.49    0.14
   2   7  -4    3.43    0.13
  -2   7   4    3.25    0.14
  -2   7   4    3.09    0.13
  -1  -7   4    1.52    0.07
   1  -7  -4    1.72    0.08
  -1   7   4    1.67    0.08
  -1   7   4    1.55    0.09
   1   7  -4    1.44    0.07
   0  -7  -4    5.69    0.16
   0  -7   4    5.38    0.18
   0  -7   4    5.32    0.19
   0   7   4    5.46    0.18
   0   7  -4    5.31    0.18
   0   7   4    5.51    0.19
   1  -7   4    0.17    0.03
   1  -7   4    0.16    0.03
  -1  -7  -4    0.24    0.02
   1   7   4    0.20    0.03
  -1   7  -4    0.21    0.03
   1   7   4    0.22    0.03
   1   7   4    0.23    0.03
   2  -7   4    1.63    0.07
  -2  -7  -4    1.40    0.07
   2  -7   4    1.59    0.08
   2   7   4    1.58    0.09
  -2   7  -4    1.47    0.07
   2   7   4    1.45    0.07
  -2   7  -4    1.45    0.07
  -3  -7  -4   18.89    0.55
   3  -7   4   19.10    0.57
  -3   7  -4   18.45    0.55
  -3   7  -4   18.70    0.56
   3   7   4   18.62    0.55
   3   7   4   19.41    0.59
   4  -7   4    0.50    0.07
  -4  -7  -4    0.46    0.05
   4   7   4    0.43    0.04
   4   7   4    0.42    0.07
  -4   7  -4    0.56    0.06
  -4   7  -4    0.53    0.05
  -5  -7  -4    0.65    0.07
   5  -7   4    0.69    0.08
  -5   7  -4    0.61    0.07
   5   7   4    0.68    0.05
   5   7   4    0.83    0.11
  -5   7  -4    0.61    0.06
  -6  -7  -4    0.02    0.03
   6  -7   4    0.05    0.04
   6   7   4    0.02    0.05
  -6   7  -4    0.04    0.04
   7  -7   4    0.08    0.04
  -7  -7  -4    0.12    0.05
   7   7   4    0.03    0.05
  -7   7  -4    0.07    0.05
  -8  -7  -4    0.18    0.06
  -8   7  -4    0.09    0.05
  -9  -7  -4    0.33    0.08
  -9   7  -4    0.22    0.07
  -9  -8   4    0.04    0.04
   9   8  -4   -0.02    0.04
  -8  -8   4    0.50    0.07
  -8   8   4    0.50    0.09
   8   8  -4    0.64    0.08
  -7  -8   4    1.89    0.12
   7   8  -4    2.27    0.13
  -7   8   4    2.16    0.11
  -7   8   4    2.29    0.15
  -6  -8   4    0.15    0.04
   6   8  -4    0.10    0.04
  -6   8   4    0.18    0.04
  -6   8   4    0.13    0.05
  -5  -8   4    0.67    0.07
  -5   8   4    0.80    0.09
  -5   8   4    0.64    0.05
   5   8  -4    0.77    0.08
  -4  -8   4    0.97    0.07
  -4   8   4    1.04    0.10
   4   8  -4    1.14    0.11
   4   8  -4    0.98    0.08
  -4   8   4    1.10    0.06
  -3  -8   4    0.29    0.04
   3  -8  -4    0.31    0.04
   3   8  -4    0.37    0.05
   3   8  -4    0.29    0.05
  -3   8   4    0.28    0.02
  -3   8   4    0.36    0.06
  -2  -8   4    0.38    0.04
   2  -8  -4    0.61    0.06
  -2   8   4    0.53    0.06
   2   8  -4    0.47    0.06
   2   8  -4    0.55    0.05
  -1  -8   4    1.77    0.08
   1  -8  -4    1.66    0.08
  -1   8   4    1.63    0.09
  -1   8   4    1.86    0.09
   1   8  -4    1.75    0.08
   0  -8  -4    0.85    0.03
   0  -8   4    0.86    0.05
   0  -8   4    0.83    0.06
   0   8  -4    0.71    0.05
   0   8   4    1.03    0.07
   0   8   4    0.82    0.05
  -1  -8  -4    0.07    0.01
   1  -8   4    0.06    0.02
   1  -8   4    0.04    0.02
   1   8   4    0.06    0.02
  -1   8  -4    0.01    0.02
   2  -8   4    1.14    0.07
   2  -8   4    1.06    0.06
  -2  -8  -4    1.04    0.05
   2   8   4    1.03    0.08
  -2   8  -4    1.11    0.06
  -2   8  -4    1.12    0.06
   2   8   4    1.24    0.07
  -3  -8  -4    3.51    0.13
   3  -8   4    3.41    0.15
   3   8   4    3.55    0.13
  -3   8  -4    3.51    0.14
  -3   8  -4    3.15    0.14
   3   8   4    3.51    0.17
   4  -8   4    1.34    0.09
  -4  -8  -4    1.15    0.08
   4   8   4    1.26    0.07
  -4   8  -4    1.43    0.08
  -4   8  -4    1.30    0.08
   4   8   4    1.16    0.11
   5  -8   4    1.71    0.12
  -5  -8  -4    1.94    0.11
   5   8   4    2.25    0.15
   5   8   4    1.60    0.08
  -5   8  -4    1.69    0.10
  -5   8  -4    1.87    0.10
   6  -8   4   -0.01    0.03
  -6  -8  -4   -0.01    0.03
   6   8   4    0.00    0.02
   6   8   4    0.00    0.04
  -6   8  -4    0.05    0.04
  -7  -8  -4    0.25    0.06
   7   8   4    0.19    0.07
  -7   8  -4    0.21    0.06
  -8  -8  -4    0.06    0.04
  -8   8  -4    0.09    0.05
  -9  -8  -4    0.11    0.06
  -9   8  -4    0.02    0.05
  -9  -9   4    0.01    0.04
   9   9  -4    0.00    0.04
  -8  -9   4    0.01    0.04
   8   9  -4   -0.03    0.04
  -8   9   4    0.05    0.06
  -7  -9   4    0.44    0.07
   7   9  -4    0.50    0.07
  -7   9   4    0.57    0.09
  -6  -9   4    1.33    0.09
   6   9  -4    1.42    0.10
  -6   9   4    1.04    0.12
  -5  -9   4   -0.02    0.02
  -5   9   4    0.01    0.03
   5   9  -4   -0.02    0.03
  -4  -9   4    3.14    0.13
   4   9  -4    2.87    0.14
  -4   9   4    2.76    0.15
  -3  -9   4    0.77    0.06
  -3   9   4    0.89    0.09
   3   9  -4    0.81    0.07
   3   9  -4    1.01    0.10
  -2  -9   4    0.12    0.03
   2  -9  -4    0.16    0.03
  -2   9   4    0.11    0.04
   2   9  -4    0.15    0.04
   2   9  -4    0.14    0.04
   1  -9  -4    0.09    0.02
  -1  -9   4    0.07    0.02
  -1   9   4    0.06    0.03
   1   9  -4    0.07    0.03
   0  -9   4    0.05    0.02
   0  -9  -4    0.06    0.01
   0  -9   4    0.13    0.03
   0   9   4    0.14    0.04
   0   9  -4    0.07    0.02
   1  -9   4    4.52    0.17
   1  -9   4    4.40    0.16
  -1  -9  -4    4.57    0.14
   1   9   4    4.37    0.17
  -1   9  -4    4.24    0.16
  -2  -9  -4    0.34    0.03
   2  -9   4    0.39    0.05
   2  -9   4    0.42    0.05
  -2   9  -4    0.39    0.04
   2   9   4    0.35    0.04
  -2   9  -4    0.34    0.04
   2   9   4    0.53    0.07
   3  -9   4    4.98    0.20
  -3  -9  -4    4.94    0.18
   3   9   4    5.62    0.23
   3   9   4    4.99    0.18
  -3   9  -4    5.33    0.19
  -3   9  -4    5.15    0.19
  -4  -9  -4    0.16    0.04
   4  -9   4    0.24    0.05
  -4   9  -4    0.24    0.04
   4   9   4    0.19    0.04
   4   9   4    0.18    0.06
  -4   9  -4    0.23    0.04
  -5  -9  -4   -0.01    0.02
   5  -9   4    0.01    0.03
  -5   9  -4   -0.02    0.02
   5   9   4    0.01    0.04
  -5   9  -4    0.04    0.03
   5   9   4    0.00    0.02
  -6  -9  -4    0.18    0.04
   6  -9   4    0.18    0.05
   6   9   4    0.20    0.04
  -6   9  -4    0.24    0.05
   6   9   4    0.30    0.08
  -7  -9  -4    0.02    0.04
  -7   9  -4    0.05    0.04
   7   9   4    0.19    0.08
  -8  -9  -4    0.05    0.05
  -8   9  -4    0.01    0.05
  -9  -9  -4    0.11    0.05
  -9   9  -4    0.07    0.06
  -9 -10   4    0.20    0.06
   9  10  -4    0.16    0.07
  -8 -10   4    0.76    0.09
  -8  10   4    0.97    0.13
   8  10  -4    0.80    0.09
  -7 -10   4    0.07    0.04
  -7  10   4    0.04    0.05
   7  10  -4    0.09    0.04
  -6 -10   4    1.67    0.10
   6  10  -4    1.44    0.11
  -6  10   4    1.85    0.14
  -5 -10   4    5.17    0.20
   5  10  -4    4.73    0.20
  -5  10   4    5.04    0.24
  -4 -10   4    0.31    0.04
   4  10  -4    0.35    0.06
  -4  10   4    0.25    0.06
  -3 -10   4    6.16    0.22
   3  10  -4    6.53    0.23
  -3  10   4    5.90    0.25
  -2 -10   4    6.02    0.20
   2  10  -4    5.62    0.23
   2  10  -4    6.13    0.21
  -2  10   4    5.46    0.23
   1 -10  -4    8.70    0.29
  -1 -10   4    8.35    0.27
  -1  10   4    8.48    0.30
   1  10  -4    8.67    0.28
   0 -10   4    0.63    0.07
   0 -10   4    0.52    0.05
   0  10   4    0.45    0.06
   0  10  -4    0.73    0.06
   1 -10   4    1.44    0.08
   1 -10   4    1.31    0.07
  -1 -10  -4    1.35    0.05
   1  10   4    1.39    0.08
  -1  10  -4    1.30    0.08
  -1  10  -4    1.38    0.07
   2 -10   4    0.07    0.03
  -2 -10  -4    0.07    0.02
   2 -10   4    0.07    0.02
  -2  10  -4    0.05    0.02
   2  10   4    0.04    0.03
   2  10   4    0.04    0.03
  -2  10  -4    0.05    0.02
   3 -10   4    2.11    0.12
  -3 -10  -4    2.18    0.09
  -3  10  -4    2.12    0.11
   3  10   4    2.32    0.14
   3  10   4    2.14    0.11
  -3  10  -4    2.16    0.11
   4 -10   4    0.02    0.03
  -4 -10  -4    0.03    0.02
   4  10   4    0.03    0.03
   4  10   4    0.07    0.05
  -4  10  -4    0.03    0.03
  -4  10  -4    0.06    0.03
   5 -10   4    1.90    0.12
  -5 -10  -4    2.02    0.11
   5  10   4    1.87    0.15
  -5  10  -4    1.90    0.12
  -5  10  -4    1.88    0.11
   5  10   4    1.94    0.10
   6 -10   4    0.45    0.08
  -6 -10  -4    0.51    0.07
   6  10   4    0.41    0.09
   6  10   4    0.32    0.05
  -6  10  -4    0.46    0.07
  -7 -10  -4    0.01    0.03
  -7  10  -4    0.03    0.04
   7  10   4   -0.03    0.05
  -8 -10  -4   -0.06    0.03
  -8  10  -4   -0.05    0.04
  -8 -11   4    0.05    0.04
  -8  11   4   -0.01    0.05
   8  11  -4   -0.03    0.04
  -7 -11   4    0.58    0.08
  -7  11   4    0.51    0.10
   7  11  -4    0.62    0.08
  -6 -11   4    0.37    0.06
   6  11  -4    0.29    0.06
  -6  11   4    0.46    0.09
  -5 -11   4    3.88    0.16
   5  11  -4    3.59    0.17
  -5  11   4    3.66    0.20
  -4 -11   4    0.01    0.02
   4  11  -4    0.04    0.04
  -4  11   4    0.05    0.04
  -3 -11   4    2.81    0.13
   3  11  -4    3.03    0.14
  -3  11   4    2.75    0.16
  -2 -11   4   29.68    0.86
   2  11  -4   29.97    0.87
  -2  11   4   30.12    0.90
  -1 -11   4    2.59    0.11
  -1  11   4    2.60    0.14
   1  11  -4    2.63    0.12
   0 -11   4    0.37    0.04
   0  11   4    0.32    0.06
   0  11  -4    0.36    0.05
   1 -11   4    3.62    0.14
   1 -11   4    3.53    0.16
   1  11   4    3.58    0.16
  -1  11  -4    3.81    0.14
  -1  11  -4    3.55    0.15
  -2 -11  -4    0.09    0.02
   2 -11   4    0.09    0.03
   2 -11   4    0.09    0.03
  -2  11  -4    0.08    0.03
   2  11   4    0.07    0.03
  -2  11  -4    0.07    0.03
   2  11   4    0.05    0.04
  -3 -11  -4    0.02    0.02
   3 -11   4    0.00    0.03
  -3  11  -4    0.04    0.02
  -3  11  -4    0.05    0.03
   3  11   4   -0.01    0.02
   3  11   4   -0.03    0.03
  -4 -11  -4    0.01    0.02
   4 -11   4   -0.02    0.03
   4  11   4    0.03    0.03
  -4  11  -4    0.04    0.03
  -4  11  -4    0.05    0.03
   4  11   4    0.07    0.05
  -5 -11  -4    1.02    0.08
   5 -11   4    1.04    0.10
   5  11   4    1.05    0.08
  -5  11  -4    1.15    0.09
  -5  11  -4    1.07    0.09
   5  11   4    0.95    0.13
  -6 -11  -4    0.39    0.06
   6  11   4    0.36    0.06
   6  11   4    0.33    0.09
  -6  11  -4    0.39    0.06
  -7 -11  -4   -0.01    0.03
  -7  11  -4   -0.03    0.04
  -8 -11  -4    0.01    0.04
  -8  11  -4   -0.04    0.05
  -8 -12   4    0.06    0.04
   8  12  -4   -0.01    0.04
  -8  12   4    0.11    0.07
  -7 -12   4    0.98    0.10
   7  12  -4    1.22    0.11
  -7  12   4    0.91    0.13
  -6 -12   4    0.58    0.07
   6  12  -4    0.65    0.08
  -6  12   4    0.68    0.11
  -5 -12   4    1.27    0.09
   5  12  -4    1.06    0.10
  -5  12   4    1.21    0.14
  -4 -12   4    4.44    0.18
   4  12  -4    4.44    0.19
  -4  12   4    4.36    0.22
  -3 -12   4    0.17    0.04
   3  12  -4    0.28    0.05
  -3  12   4    0.20    0.06
  -2 -12   4    0.48    0.06
   2  12  -4    0.49    0.06
  -2  12   4    0.53    0.08
  -1 -12   4    0.04    0.02
   1  12  -4    0.03    0.03
  -1  12   4   -0.01    0.03
   0 -12   4    0.03    0.02
   0  12   4    0.02    0.03
   0  12  -4    0.04    0.03
   1 -12   4    0.05    0.02
   1 -12   4    0.02    0.03
  -1  12  -4    0.01    0.02
  -1  12  -4    0.04    0.03
   1  12   4    0.01    0.03
   2 -12   4    0.37    0.05
   2 -12   4    0.34    0.05
   2  12   4    0.43    0.07
  -2  12  -4    0.43    0.05
  -2  12  -4    0.46    0.06
   2  12   4    0.48    0.06
   3 -12   4    1.52    0.10
   3  12   4    1.68    0.10
  -3  12  -4    1.37    0.09
   3  12   4    1.49    0.14
  -3  12  -4    1.31    0.08
   4 -12   4   -0.05    0.02
  -4 -12  -4    0.02    0.02
  -4  12  -4    0.01    0.02
   4  12   4   -0.03    0.02
  -4  12  -4   -0.02    0.03
   4  12   4    0.07    0.05
  -5 -12  -4   -0.02    0.02
  -5  12  -4    0.04    0.04
   5  12   4   -0.02    0.03
   5  12   4    0.00    0.04
  -5  12  -4   -0.01    0.02
  -6 -12  -4    0.09    0.04
   6  12   4    0.28    0.05
  -6  12  -4    0.27    0.06
   6  12   4    0.28    0.09
  -7 -12  -4    0.06    0.04
  -7  12  -4    0.19    0.08
  -8 -12  -4    0.17    0.06
  -7 -13   4    0.42    0.07
   7  13  -4    0.42    0.08
  -7  13   4    0.34    0.09
  -6 -13   4    0.87    0.09
   6  13  -4    0.85    0.09
  -6  13   4    0.69    0.11
  -5 -13   4    0.63    0.07
   5  13  -4    0.60    0.08
  -5  13   4    0.71    0.11
  -4 -13   4   -0.01    0.02
  -4  13   4   -0.01    0.04
   4  13  -4    0.02    0.03
  -3 -13   4    0.64    0.06
   3  13  -4    0.54    0.07
  -3  13   4    0.51    0.09
  -2 -13   4    8.22    0.28
   2  13  -4    8.30    0.29
  -2  13   4    8.62    0.33
  -1 -13   4    1.27    0.08
  -1  13   4    1.04    0.11
   1  13  -4    1.35    0.09
   0 -13   4    0.83    0.06
   0  13   4    0.77    0.09
   0  13  -4    0.75    0.07
   1 -13   4    0.44    0.06
   1 -13   4    0.65    0.06
   1  13   4    0.57    0.08
  -1  13  -4    0.57    0.07
  -1  13  -4    0.56    0.06
   2 -13   4    0.66    0.06
   2 -13   4    0.43    0.06
  -2  13  -4    0.48    0.07
  -2  13  -4    0.52    0.06
   2  13   4    0.62    0.07
   2  13   4    0.71    0.10
   3 -13   4    0.24    0.05
   3  13   4    0.27    0.05
  -3  13  -4    0.26    0.05
   3  13   4    0.31    0.07
  -3  13  -4    0.29    0.05
   4 -13   4   -0.01    0.03
  -4  13  -4   -0.04    0.03
  -4  13  -4    0.00    0.02
   4  13   4    0.13    0.06
   4  13   4   -0.01    0.03
   5  13   4    0.26    0.06
   5  13   4    0.10    0.07
  -5  13  -4    0.21    0.06
  -6 -13  -4    0.08    0.04
   6  13   4    0.06    0.04
  -7 -13  -4   -0.01    0.03
  -7 -14   4    0.01    0.04
   7  14  -4    0.00    0.05
  -7  14   4    0.09    0.07
  -6 -14   4    0.13    0.05
  -6  14   4    0.17    0.07
   6  14  -4    0.10    0.05
  -5 -14   4    0.35    0.06
  -5  14   4    0.31    0.08
   5  14  -4    0.34    0.07
  -4 -14   4   -0.02    0.02
  -4  14   4    0.09    0.05
   4  14  -4    0.00    0.04
  -3 -14   4    2.72    0.13
  -3  14   4    3.05    0.18
   3  14  -4    2.71    0.14
  -2 -14   4    0.06    0.03
  -2  14   4    0.03    0.04
   2  14  -4    0.03    0.03
  -1 -14   4    0.27    0.04
   1  14  -4    0.19    0.05
  -1  14   4    0.23    0.06
   0 -14   4    0.34    0.05
   0  14  -4    0.31    0.06
   0  14   4    0.29    0.06
   1 -14   4    1.54    0.11
   1 -14   4    1.37    0.08
  -1  14  -4    1.52    0.09
  -1  14  -4    1.64    0.11
   1  14   4    1.75    0.12
   2 -14   4    0.03    0.03
   2  14   4   -0.02    0.03
  -2  14  -4    0.03    0.03
  -2  14  -4   -0.01    0.02
   2  14   4   -0.02    0.04
   3 -14   4    0.07    0.04
   3  14   4    0.09    0.04
   3  14   4    0.00    0.04
  -3  14  -4    0.05    0.04
   4  14   4   -0.02    0.03
   4  14   4    0.07    0.06
  -4  14  -4    0.00    0.04
   5  14   4    0.19    0.05
  -5  14  -4    0.18    0.06
   5  14   4    0.12    0.06
   6  14   4    0.00    0.04
  -6 -15   4    0.29    0.06
  -6  15   4    0.19    0.08
   6  15  -4    0.46    0.08
  -5 -15   4    0.56    0.07
   5  15  -4    0.45    0.08
  -5  15   4    0.39    0.09
  -4 -15   4    1.61    0.10
   4  15  -4    1.86    0.12
  -4  15   4    1.81    0.17
  -3 -15   4    0.32    0.05
  -3  15   4    0.21    0.06
   3  15  -4    0.29    0.06
  -2 -15   4    0.14    0.04
   2  15  -4    0.11    0.05
  -2  15   4    0.15    0.05
  -1 -15   4    0.20    0.04
  -1  15   4    0.11    0.05
   1  15  -4    0.16    0.05
   0  15   4    0.19    0.06
   0  15  -4    0.17    0.05
   1  15   4    0.02    0.04
  -1  15  -4    0.03    0.03
   1  15   4    0.04    0.04
  -2  15  -4    0.84    0.09
   2  15   4    1.12    0.13
   2  15   4    0.84    0.10
  -3  15  -4    0.01    0.04
   3  15   4    0.08    0.06
   3  15   4    0.06    0.04
   4  15   4   -0.03    0.04
   4  15   4    0.05    0.06
  -4  15  -4   -0.03    0.04
   5  15   4    0.02    0.04
  -5  15  -4    0.06    0.05
   6  15   4    0.17    0.06
  -6 -16   4    0.00    0.03
   6  16  -4   -0.03    0.05
  -6  16   4   -0.01    0.06
  -5 -16   4    0.22    0.05
   5  16  -4    0.13    0.05
  -5  16   4    0.13    0.07
  -4 -16   4    0.03    0.03
   4  16  -4   -0.02    0.04
  -4  16   4    0.02    0.05
  -3  16   4   -0.01    0.04
   3  16  -4    0.03    0.04
  -2  16   4    0.28    0.07
   2  16  -4    0.22    0.05
  -1  16   4    0.07    0.05
   1  16  -4    0.02    0.04
   0  16  -4    0.42    0.07
   0  16   4    0.56    0.09
   1  16   4    0.08    0.05
  -1  16  -4    0.01    0.04
   1  16   4    0.17    0.06
   2  16   4    0.17    0.07
  -2  16  -4    0.19    0.06
   2  16   4    0.21    0.06
  -3  16  -4    0.00    0.04
   3  16   4   -0.01    0.04
   3  16   4    0.05    0.06
   4  16   4   -0.02    0.04
  -4  16  -4   -0.02    0.04
   5  16   4    0.02    0.05
  -5  16  -4    0.08    0.07
  -5  17   4    0.01    0.05
   5  17  -4    0.05    0.05
   4  17  -4    0.01    0.05
  -4  17   4    0.15    0.07
   3  17  -4    0.00    0.04
  -3  17   4    0.03    0.06
   2  17  -4   -0.04    0.03
  -2  17   4    0.04    0.05
  -1  17   4   -0.03    0.04
   1  17  -4    0.00    0.04
   0  17  -4    0.04    0.05
   0  17   4    0.15    0.06
   1  17   4    0.04    0.04
   1  17   4    0.02    0.05
  -1  17  -4    0.04    0.04
   2  17   4    0.39    0.09
  -2  17  -4    0.33    0.07
   2  17   4    0.20    0.06
  -3  17  -4    0.14    0.06
   3  17   4    0.14    0.06
  -4  17  -4    0.10    0.06
   4  17   4    0.11    0.05
   4  18  -4    0.02    0.05
  -4  18   4    0.02    0.06
  -3  18   4    0.37    0.09
   3  18  -4    0.32    0.07
  -2  18   4    1.06    0.14
   2  18  -4    0.88    0.11
   1  18  -4   -0.07    0.03
  -1  18   4   -0.02    0.04
   0  18  -4    0.47    0.08
   0  18   4    1.02    0.13
  -1  18  -4    0.07    0.05
   1  18   4   -0.05    0.04
  -2  18  -4    0.02    0.04
   2  18   4    0.01    0.04
  -3  18  -4    0.00    0.05
   3  18   4    0.03    0.05
  -2  19   4    0.41    0.10
   2  19  -4    0.25    0.07
   1  19  -4    0.13    0.06
  -1  19   4    0.00    0.06
   0  19   4    0.24    0.07
   0  19  -4    0.40    0.08
  -1  19  -4    0.06    0.05
   1  19   4    0.09    0.06
  -2  19  -4    0.07    0.05
   2  19   4    0.06    0.06
 -10   0   5   -0.03    0.04
   9   0  -5    0.03    0.04
  -9   0   5   -0.05    0.03
   8   0  -5    0.01    0.04
  -8   0   5   -0.03    0.03
  -7   0   5   -0.02    0.02
   7   0  -5    0.00    0.03
  -6   0   5   -0.01    0.02
  -5   0   5    0.02    0.02
   5   0  -5    0.02    0.02
   4   0  -5   -0.02    0.02
  -4   0   5    0.01    0.01
  -4   0   5   -0.01    0.01
   3   0  -5    0.01    0.02
  -3   0   5    0.00    0.01
  -3   0   5    0.00    0.01
  -2   0   5   -0.01    0.01
  -2   0   5   -0.01    0.01
  -2   0   5    0.00    0.01
  -1   0   5   -0.01    0.01
  -1   0   5    0.01    0.01
  -1   0   5    0.00    0.01
   0   0   5    0.04    0.01
  -1   0  -5    0.00    0.01
   1   0   5    0.03    0.01
   1   0   5    0.00    0.01
   2   0   5    0.03    0.02
  -2   0  -5    0.06    0.02
   3   0   5    0.03    0.02
  -3   0  -5   -0.01    0.02
  -4   0  -5    0.03    0.03
   4   0   5    0.01    0.03
   5   0   5    0.21    0.04
   6   0   5   -0.07    0.04
  -6   0  -5    0.05    0.04
   7   0   5    0.04    0.05
  -7   0  -5    0.01    0.04
   8   0   5    0.06    0.06
  -8   0  -5   -0.03    0.04
  -9   0  -5    0.03    0.05
 -10   0  -5    0.00    0.06
 -10  -1   5    0.10    0.05
 -10   1   5    0.13    0.05
   9  -1  -5    0.01    0.04
  -9  -1   5   -0.01    0.04
  -9   1   5    0.13    0.05
   9   1  -5    0.12    0.05
  -8  -1   5    0.27    0.06
   8   1  -5    0.27    0.07
  -8   1   5    0.19    0.05
  -7  -1   5    0.21    0.04
  -7   1   5    0.13    0.04
   7   1  -5    0.14    0.05
  -6  -1   5    0.46    0.05
  -6   1   5    0.46    0.05
   6   1  -5    0.58    0.08
  -5  -1   5    0.06    0.02
   5  -1  -5    0.01    0.02
  -5   1   5    0.02    0.02
  -5   1   5    0.04    0.04
   5   1  -5    0.01    0.02
  -4  -1   5    5.61    0.19
   4  -1  -5    5.61    0.21
  -4   1   5    5.57    0.22
  -4   1   5    5.67    0.19
   4   1  -5    5.76    0.21
   3  -1  -5    0.17    0.03
  -3  -1   5    0.16    0.03
  -3  -1   5    0.14    0.02
  -3   1   5    0.21    0.02
  -3   1   5    0.15    0.03
  -3   1   5    0.20    0.04
   3   1  -5    0.11    0.03
  -2  -1   5    0.24    0.02
  -2  -1   5    0.29    0.03
  -2   1   5    0.23    0.04
  -2   1   5    0.23    0.02
  -2   1   5    0.32    0.03
  -1  -1   5    4.55    0.15
  -1   1   5    4.64    0.16
  -1   1   5    4.65    0.14
  -1   1   5    4.75    0.14
   0  -1   5    0.47    0.02
   0  -1   5    0.51    0.03
   0   1   5    0.45    0.03
   0   1   5    0.46    0.02
   0   1   5    0.51    0.03
  -1  -1  -5    1.94    0.07
   1  -1   5    2.02    0.08
   1  -1   5    1.96    0.07
   1   1   5    1.89    0.08
   1   1   5    1.95    0.07
  -1   1  -5    1.99    0.08
  -1   1  -5    1.96    0.07
   2  -1   5    4.34    0.15
  -2  -1  -5    4.17    0.15
   2   1   5    4.27    0.13
  -2   1  -5    4.43    0.15
   2   1   5    4.13    0.15
   3  -1   5    5.57    0.20
  -3  -1  -5    5.29    0.19
  -3   1  -5    5.27    0.19
   3   1   5    5.62    0.20
   4  -1   5    7.78    0.28
  -4  -1  -5    8.03    0.27
  -4   1  -5    7.69    0.27
   4   1   5    7.91    0.29
  -5  -1  -5    0.45    0.06
   5  -1   5    0.38    0.07
   5   1   5    0.38    0.06
  -5   1  -5    0.53    0.06
  -6  -1  -5    7.63    0.29
   6  -1   5    7.54    0.31
  -6   1  -5    7.82    0.29
   6   1   5    7.48    0.32
   7  -1   5    0.10    0.05
  -7  -1  -5    0.01    0.04
   7   1   5    0.13    0.06
  -7   1  -5    0.16    0.05
   8  -1   5    0.13    0.06
  -8  -1  -5    0.17    0.06
  -8   1  -5    0.18    0.06
   8   1   5    0.13    0.07
  -9  -1  -5    0.02    0.05
  -9   1  -5   -0.10    0.04
 -10  -1  -5    0.06    0.06
 -10   1  -5   -0.10    0.04
 -10  -2   5    0.05    0.05
 -10   2   5    0.02    0.04
   9  -2  -5    0.04    0.05
  -9  -2   5    0.04    0.04
  -9   2   5    0.13    0.05
   9   2  -5    0.17    0.06
  -8  -2   5    0.06    0.04
   8   2  -5    0.03    0.04
  -8   2   5    0.07    0.04
  -7  -2   5    0.58    0.07
  -7   2   5    0.62    0.07
   7   2  -5    0.77    0.09
  -6  -2   5    0.17    0.04
  -6   2   5    0.14    0.03
   6   2  -5    0.21    0.05
   5  -2  -5    1.10    0.08
  -5  -2   5    1.08    0.07
  -5   2   5    1.22    0.09
   5   2  -5    1.16    0.09
  -5   2   5    1.04    0.06
   5   2  -5    0.80    0.08
  -4  -2   5    0.02    0.02
   4  -2  -5    0.01    0.02
  -4  -2   5   -0.01    0.02
  -4   2   5    0.04    0.02
  -4   2   5    0.02    0.02
   4   2  -5    0.03    0.02
   4   2  -5    0.03    0.03
  -4   2   5    0.00    0.01
  -3  -2   5    0.20    0.03
  -3  -2   5    0.19    0.03
   3  -2  -5    0.23    0.03
   3   2  -5    0.17    0.03
  -3   2   5    0.24    0.03
  -3   2   5    0.17    0.03
   3   2  -5    0.20    0.03
  -3   2   5    0.20    0.04
  -2  -2   5    0.42    0.03
  -2  -2   5    0.40    0.03
   2   2  -5    0.45    0.05
  -2   2   5    0.40    0.05
  -2   2   5    0.44    0.03
  -2   2   5    0.38    0.04
  -1  -2   5    4.05    0.13
  -1   2   5    3.88    0.12
   1   2  -5    4.07    0.14
  -1   2   5    3.91    0.12
  -1   2   5    3.82    0.14
   0  -2  -5   17.08    0.48
   0  -2   5   16.94    0.48
   0  -2   5   16.91    0.49
   0   2   5   17.72    0.50
   0   2   5   17.54    0.48
   0   2  -5   17.14    0.49
   0   2   5   17.10    0.47
   0   2   5   17.06    0.48
  -1  -2  -5    0.71    0.04
   1  -2   5    0.69    0.04
   1  -2   5    0.72    0.04
   1   2   5    0.69    0.04
  -1   2  -5    0.73    0.04
   1   2   5    0.71    0.04
  -1   2  -5    0.70    0.03
  -2  -2  -5    0.77    0.05
   2  -2   5    0.75    0.05
  -2   2  -5    0.73    0.03
   2   2   5    0.77    0.03
   2   2   5    0.82    0.05
  -2   2  -5    0.68    0.04
   3  -2   5    0.07    0.03
  -3  -2  -5    0.11    0.03
  -3   2  -5    0.08    0.02
   3   2   5    0.11    0.01
  -3   2  -5    0.09    0.01
   3   2   5    0.08    0.03
  -4  -2  -5    4.23    0.16
   4  -2   5    3.99    0.18
   4   2   5    4.28    0.19
  -4   2  -5    4.06    0.16
   4   2   5    4.07    0.12
  -5  -2  -5    0.02    0.03
   5  -2   5    0.05    0.03
  -5   2  -5    0.06    0.03
   5   2   5    0.02    0.03
   6  -2   5   22.05    0.69
  -6  -2  -5   20.87    0.66
   6   2   5   21.07    0.70
  -6   2  -5   21.34    0.66
   7  -2   5    0.79    0.11
  -7  -2  -5    0.66    0.08
   7   2   5    0.84    0.12
  -7   2  -5    0.60    0.08
  -8  -2  -5    0.42    0.08
   8  -2   5    0.66    0.11
  -8   2  -5    0.38    0.08
   8   2   5    0.54    0.11
  -9  -2  -5    0.03    0.04
  -9   2  -5   -0.03    0.04
 -10  -2  -5   -0.05    0.04
 -10   2  -5    0.03    0.06
 -10  -3   5    0.23    0.06
 -10   3   5    0.25    0.06
  -9  -3   5    0.27    0.06
   9   3  -5    0.25    0.06
  -9   3   5    0.21    0.05
  -8  -3   5    0.53    0.07
  -8   3   5    0.66    0.08
   8   3  -5    0.75    0.09
  -7  -3   5    0.18    0.04
  -7   3   5    0.20    0.04
   7   3  -5    0.21    0.05
  -6  -3   5    1.47    0.09
   6   3  -5    1.49    0.10
  -6   3   5    1.46    0.11
  -6   3   5    1.41    0.08
   5  -3  -5    0.24    0.05
  -5  -3   5    0.31    0.04
  -5   3   5    0.27    0.04
   5   3  -5    0.24    0.05
   5   3  -5    0.26    0.06
  -5   3   5    0.23    0.05
  -4  -3   5   10.29    0.32
  -4  -3   5   10.00    0.34
   4  -3  -5   10.59    0.34
  -4   3   5   10.45    0.35
   4   3  -5   10.32    0.35
   4   3  -5   10.21    0.34
  -4   3   5   10.14    0.31
   3  -3  -5   21.80    0.64
  -3  -3   5   22.48    0.63
   3   3  -5   21.42    0.65
  -3   3   5   22.57    0.66
  -3   3   5   22.36    0.62
  -3   3   5   21.58    0.65
   3   3  -5   22.44    0.66
  -2  -3   5    4.61    0.16
  -2  -3   5    4.71    0.15
  -2   3   5    4.73    0.16
   2   3  -5    4.70    0.16
  -2   3   5    4.82    0.18
  -2   3   5    4.59    0.14
   2   3  -5    4.56    0.17
  -1  -3   5   10.79    0.32
   1   3  -5   11.09    0.33
  -1   3   5   11.18    0.32
  -1   3   5   10.72    0.30
  -1   3   5   10.81    0.34
   0  -3  -5    0.51    0.03
   0  -3   5    0.53    0.03
   0  -3   5    0.55    0.03
   0   3  -5    0.45    0.03
   0   3   5    0.56    0.03
   0   3   5    0.56    0.04
   0   3   5    0.52    0.02
   1  -3   5    2.09    0.08
   1  -3   5    2.19    0.08
  -1  -3  -5    2.12    0.08
  -1   3  -5    2.21    0.09
  -1   3  -5    2.21    0.07
   1   3   5    2.08    0.08
   1   3   5    1.94    0.08
  -2  -3  -5    1.13    0.06
   2  -3   5    1.20    0.07
   2  -3   5    1.26    0.06
   2   3   5    1.17    0.07
   2   3   5    1.22    0.05
  -2   3  -5    1.21    0.04
  -2   3  -5    1.21    0.06
   3  -3   5   13.11    0.41
  -3  -3  -5   13.63    0.40
  -3   3  -5   13.19    0.40
  -3   3  -5   13.05    0.37
   3   3   5   13.13    0.37
   3   3   5   12.98    0.42
  -4  -3  -5    7.04    0.24
   4  -3   5    6.87    0.25
   4   3   5    6.98    0.26
  -4   3  -5    6.83    0.24
  -4   3  -5    6.72    0.20
   4   3   5    6.68    0.20
  -5  -3  -5    0.87    0.08
   5  -3   5    0.90    0.09
  -5   3  -5    1.12    0.08
   5   3   5    0.79    0.10
   5   3   5    0.84    0.04
  -6  -3  -5    1.11    0.10
   6  -3   5    1.11    0.12
   6   3   5    0.93    0.12
  -6   3  -5    0.98    0.10
  -7  -3  -5    0.29    0.06
   7  -3   5    0.36    0.08
  -7   3  -5    0.45    0.07
   7   3   5    0.32    0.08
  -8  -3  -5    0.12    0.05
   8  -3   5    0.06    0.05
   8   3   5    0.11    0.07
  -8   3  -5    0.10    0.05
  -9  -3  -5    0.08    0.05
  -9   3  -5    0.03    0.06
 -10  -4   5    0.08    0.04
 -10   4   5   -0.03    0.04
  -9  -4   5    0.28    0.06
  -9   4   5    0.35    0.06
   9   4  -5    0.27    0.06
  -8  -4   5   -0.01    0.03
   8   4  -5   -0.04    0.03
  -8   4   5   -0.01    0.03
  -7  -4   5    0.15    0.04
   7   4  -5    0.14    0.05
  -7   4   5    0.32    0.07
  -7   4   5    0.18    0.04
  -6  -4   5    0.01    0.02
   6   4  -5    0.02    0.03
  -6   4   5    0.08    0.04
  -6   4   5    0.02    0.02
  -5  -4   5    0.36    0.05
  -5   4   5    0.33    0.06
   5   4  -5    0.17    0.05
  -5   4   5    0.31    0.04
   5   4  -5    0.28    0.05
  -4  -4   5    6.74    0.23
   4  -4  -5    7.01    0.24
  -4   4   5    6.74    0.21
   4   4  -5    6.74    0.25
   4   4  -5    6.68    0.25
  -4   4   5    6.95    0.26
   3  -4  -5   35.39    0.96
  -3  -4   5   33.71    0.95
  -3   4   5   33.72    0.93
  -3   4   5   33.86    0.98
  -3   4   5   33.10    0.97
   3   4  -5   34.30    0.97
   3   4  -5   32.46    0.97
  -2  -4   5   53.06    1.47
  -2   4   5   54.48    1.48
   2   4  -5   54.17    1.49
   2   4  -5   52.32    1.48
  -2   4   5   53.75    1.50
  -2   4   5   52.94    1.47
  -1  -4   5    0.14    0.02
  -1   4   5    0.14    0.01
   1   4  -5    0.11    0.02
  -1   4   5    0.17    0.02
  -1   4   5    0.12    0.03
   0  -4   5    0.71    0.04
   0  -4  -5    0.67    0.03
   0  -4   5    0.69    0.04
   0   4   5    0.66    0.05
   0   4  -5    0.58    0.04
   0   4   5    0.65    0.03
  -1  -4  -5    0.33    0.03
   1  -4   5    0.41    0.03
   1  -4   5    0.34    0.03
   1   4   5    0.35    0.04
   1   4   5    0.36    0.03
  -1   4  -5    0.38    0.04
  -1   4  -5    0.38    0.03
   2  -4   5    0.15    0.03
  -2  -4  -5    0.20    0.03
   2  -4   5    0.19    0.03
   2   4   5    0.24    0.03
  -2   4  -5    0.19    0.03
   2   4   5    0.22    0.04
  -2   4  -5    0.20    0.02
  -3  -4  -5    2.05    0.10
   3  -4   5    2.35    0.11
  -3   4  -5    2.25    0.08
   3   4   5    2.07    0.11
  -3   4  -5    2.25    0.10
   3   4   5    2.06    0.08
   4  -4   5    4.05    0.17
  -4  -4  -5    3.96    0.16
  -4   4  -5    3.88    0.16
   4   4   5    4.06    0.18
  -4   4  -5    3.87    0.13
   4   4   5    3.92    0.13
   5  -4   5    0.49    0.07
  -5  -4  -5    0.46    0.06
   5   4   5    0.40    0.08
  -5   4  -5    0.33    0.06
   5   4   5    0.37    0.03
   6  -4   5    3.18    0.18
  -6  -4  -5    3.18    0.16
   6   4   5    3.19    0.19
  -6   4  -5    3.08    0.16
  -7  -4  -5   -0.02    0.04
   7  -4   5    0.04    0.04
  -7   4  -5    0.05    0.04
   7   4   5    0.04    0.05
   8  -4   5    0.78    0.11
  -8  -4  -5    1.02    0.11
   8   4   5    0.86    0.13
  -8   4  -5    0.66    0.09
  -9  -4  -5    0.14    0.06
  -9   4  -5    0.10    0.05
 -10  -5   5   -0.02    0.03
 -10   5   5   -0.12    0.03
  -9  -5   5    0.03    0.04
   9   5  -5    0.06    0.04
  -9   5   5    0.00    0.03
  -8  -5   5    0.65    0.08
   8   5  -5    0.68    0.09
  -8   5   5    0.67    0.08
  -8   5   5    0.69    0.10
  -7  -5   5    0.11    0.04
  -7   5   5    0.05    0.04
  -7   5   5    0.12    0.03
   7   5  -5   -0.02    0.03
  -6  -5   5    1.59    0.09
  -6   5   5    1.68    0.12
  -6   5   5    1.65    0.09
   6   5  -5    1.63    0.11
  -5  -5   5    0.59    0.06
  -5   5   5    0.67    0.08
   5   5  -5    0.65    0.07
  -5   5   5    0.63    0.05
   4  -5  -5    7.97    0.26
  -4  -5   5    7.82    0.25
  -4   5   5    7.47    0.28
   4   5  -5    7.78    0.27
  -4   5   5    7.73    0.28
   4   5  -5    7.25    0.28
  -4   5   5    7.49    0.24
  -3  -5   5    3.03    0.13
  -3  -5   5    3.34    0.12
   3  -5  -5    3.19    0.13
   3   5  -5    3.15    0.14
  -3   5   5    3.20    0.11
   3   5  -5    3.35    0.14
  -3   5   5    3.19    0.15
  -2  -5   5   14.98    0.43
   2  -5  -5   14.72    0.43
   2   5  -5   14.47    0.44
  -2   5   5   14.48    0.40
  -2   5   5   14.66    0.44
  -2   5   5   14.15    0.45
   2   5  -5   14.60    0.44
  -1  -5   5    0.26    0.03
  -1   5   5    0.26    0.03
   1   5  -5    0.24    0.03
  -1   5   5    0.22    0.04
   0  -5   5    0.41    0.03
   0  -5  -5    0.48    0.02
   0  -5   5    0.39    0.03
   0   5   5    0.44    0.04
   0   5   5    0.43    0.03
   0   5  -5    0.47    0.04
   1  -5   5   12.77    0.39
   1  -5   5   13.02    0.39
  -1  -5  -5   13.48    0.37
   1   5   5   12.86    0.39
  -1   5  -5   12.94    0.38
   1   5   5   12.99    0.39
  -1   5  -5   13.27    0.39
   2  -5   5    0.65    0.04
  -2  -5  -5    0.61    0.04
   2  -5   5    0.72    0.05
   2   5   5    0.56    0.06
  -2   5  -5    0.61    0.04
   2   5   5    0.57    0.04
  -2   5  -5    0.60    0.04
  -3  -5  -5    2.39    0.10
   3  -5   5    2.34    0.11
   3   5   5    2.45    0.09
   3   5   5    2.39    0.12
  -3   5  -5    2.24    0.09
  -3   5  -5    2.30    0.11
   4  -5   5    0.43    0.06
  -4  -5  -5    0.31    0.05
  -4   5  -5    0.41    0.05
   4   5   5    0.38    0.06
  -4   5  -5    0.27    0.03
   4   5   5    0.34    0.03
  -5  -5  -5    2.00    0.11
   5  -5   5    2.01    0.12
   5   5   5    1.87    0.13
  -5   5  -5    1.88    0.11
   5   5   5    1.93    0.08
  -6  -5  -5    0.32    0.06
   6  -5   5    0.38    0.07
  -6   5  -5    0.20    0.05
   6   5   5    0.26    0.07
   7  -5   5    1.33    0.14
  -7  -5  -5    0.95    0.10
  -7   5  -5    1.05    0.11
   7   5   5    1.17    0.14
   8  -5   5   -0.01    0.05
  -8  -5  -5    0.05    0.05
   8   5   5    0.05    0.06
  -8   5  -5    0.07    0.05
  -9  -5  -5    0.29    0.07
  -9   5  -5    0.34    0.08
 -10  -6   5    0.35    0.07
 -10   6   5    0.36    0.07
  -9  -6   5    0.13    0.05
  -9   6   5    0.11    0.05
   9   6  -5    0.19    0.06
  -8  -6   5    0.01    0.03
  -8   6   5    0.01    0.04
   8   6  -5    0.04    0.04
  -8   6   5    0.00    0.03
  -7  -6   5    1.06    0.08
  -7   6   5    1.19    0.08
   7   6  -5    1.37    0.10
  -7   6   5    1.14    0.12
  -6  -6   5   -0.02    0.02
  -6   6   5    0.02    0.02
   6   6  -5    0.00    0.03
  -6   6   5    0.09    0.04
  -5  -6   5    1.63    0.09
   5   6  -5    1.52    0.10
  -5   6   5    1.53    0.11
  -5   6   5    1.49    0.08
   4  -6  -5    0.10    0.03
  -4  -6   5    0.12    0.03
  -4   6   5    0.11    0.04
  -4   6   5    0.12    0.02
   4   6  -5    0.12    0.04
   4   6  -5    0.11    0.04
  -3  -6   5    2.94    0.11
   3  -6  -5    2.94    0.12
   3   6  -5    2.83    0.13
  -3   6   5    2.61    0.13
  -3   6   5    2.68    0.09
   3   6  -5    2.76    0.13
   2  -6  -5    3.45    0.12
  -2  -6   5    3.32    0.12
  -2   6   5    3.52    0.15
  -2   6   5    3.23    0.10
   2   6  -5    3.32    0.13
  -2   6   5    3.32    0.13
   2   6  -5    3.14    0.14
  -1  -6   5    3.60    0.13
   1  -6  -5    3.88    0.13
  -1   6   5    3.91    0.14
   1   6  -5    3.51    0.14
  -1   6   5    3.76    0.15
   0  -6  -5    6.92    0.19
   0  -6   5    6.82    0.22
   0  -6   5    6.78    0.22
   0   6   5    6.84    0.23
   0   6   5    6.81    0.22
   0   6  -5    6.96    0.22
   1  -6   5    0.08    0.02
   1  -6   5    0.12    0.02
  -1  -6  -5    0.09    0.02
  -1   6  -5    0.13    0.02
   1   6   5    0.05    0.02
   1   6   5    0.10    0.03
   1   6   5    0.09    0.02
   2  -6   5    4.99    0.18
   2  -6   5    5.10    0.18
  -2  -6  -5    4.94    0.17
   2   6   5    5.06    0.19
   2   6   5    5.15    0.17
  -2   6  -5    5.12    0.16
  -2   6  -5    5.31    0.18
   3  -6   5    2.03    0.10
  -3  -6  -5    1.99    0.09
   3   6   5    1.88    0.08
  -3   6  -5    2.06    0.08
  -3   6  -5    1.96    0.10
   3   6   5    2.10    0.12
   4  -6   5    0.23    0.04
  -4  -6  -5    0.20    0.04
   4   6   5    0.26    0.06
  -4   6  -5    0.28    0.04
   4   6   5    0.29    0.03
  -4   6  -5    0.21    0.04
  -5  -6  -5    3.98    0.17
   5  -6   5    3.79    0.18
   5   6   5    3.95    0.20
   5   6   5    3.99    0.14
  -5   6  -5    4.30    0.18
  -6  -6  -5    0.27    0.05
   6  -6   5    0.30    0.07
  -6   6  -5    0.31    0.06
   6   6   5    0.29    0.08
   7  -6   5    0.27    0.07
  -7  -6  -5    0.19    0.05
   7   6   5    0.30    0.08
  -7   6  -5    0.25    0.06
  -8  -6  -5    0.31    0.07
  -8   6  -5    0.39    0.08
   8   6   5    0.46    0.11
  -9  -6  -5    0.21    0.06
  -9   6  -5    0.11    0.07
  -9  -7   5    0.03    0.04
   9   7  -5    0.08    0.05
  -8  -7   5    0.87    0.09
  -8   7   5    0.84    0.11
   8   7  -5    1.08    0.11
  -8   7   5    1.03    0.09
  -7  -7   5    0.33    0.06
  -7   7   5    0.34    0.05
   7   7  -5    0.30    0.06
  -7   7   5    0.43    0.08
  -6  -7   5    6.83    0.25
  -6   7   5    6.81    0.29
   6   7  -5    6.40    0.25
  -6   7   5    6.38    0.23
  -5  -7   5   -0.01    0.02
   5   7  -5   -0.01    0.03
  -5   7   5    0.01    0.02
  -5   7   5   -0.05    0.02
  -4  -7   5    0.29    0.04
  -4   7   5    0.37    0.06
   4   7  -5    0.30    0.06
   4   7  -5    0.22    0.05
  -4   7   5    0.28    0.03
   3  -7  -5    0.48    0.05
  -3  -7   5    0.47    0.05
  -3   7   5    0.49    0.06
   3   7  -5    0.52    0.06
  -3   7   5    0.41    0.06
   3   7  -5    0.65    0.07
  -3   7   5    0.52    0.03
   2  -7  -5    1.59    0.08
  -2  -7   5    1.67    0.08
   2   7  -5    1.50    0.09
   2   7  -5    1.63    0.08
  -2   7   5    1.53    0.09
   1  -7  -5    0.73    0.05
  -1  -7   5    0.73    0.05
  -1   7   5    0.65    0.05
  -1   7   5    0.91    0.07
   1   7  -5    0.62    0.05
   0  -7   5    6.22    0.20
   0  -7   5    6.12    0.21
   0   7  -5    6.42    0.20
   0   7   5    5.81    0.21
  -1  -7  -5    3.43    0.11
   1  -7   5    3.34    0.13
   1  -7   5    3.67    0.13
   1   7   5    3.53    0.14
  -1   7  -5    3.32    0.12
   1   7   5    3.58    0.14
   2  -7   5    0.01    0.02
  -2  -7  -5    0.02    0.02
   2  -7   5    0.00    0.01
  -2   7  -5    0.05    0.02
   2   7   5    0.00    0.02
  -2   7  -5   -0.01    0.01
   2   7   5   -0.02    0.01
   3  -7   5    3.43    0.15
  -3  -7  -5    3.14    0.13
  -3   7  -5    3.22    0.12
   3   7   5    3.49    0.16
   3   7   5    3.11    0.12
  -3   7  -5    3.28    0.14
   4  -7   5    0.15    0.04
  -4  -7  -5    0.18    0.04
  -4   7  -5    0.17    0.04
   4   7   5    0.16    0.03
  -4   7  -5    0.13    0.03
   4   7   5    0.20    0.05
  -5  -7  -5    0.87    0.08
   5  -7   5    0.79    0.09
   5   7   5    1.06    0.12
   5   7   5    0.79    0.05
  -5   7  -5    0.71    0.07
   6  -7   5    0.23    0.06
  -6  -7  -5    0.24    0.05
   6   7   5    0.18    0.06
  -6   7  -5    0.37    0.06
   7  -7   5    0.06    0.05
  -7  -7  -5    0.04    0.04
   7   7   5    0.09    0.06
  -7   7  -5    0.03    0.04
  -8  -7  -5    0.32    0.07
  -8   7  -5    0.25    0.07
   8   7   5    0.19    0.09
  -9  -7  -5    0.02    0.05
  -9   7  -5    0.08    0.06
  -9  -8   5   -0.02    0.04
   9   8  -5    0.02    0.04
  -8  -8   5    0.03    0.03
   8   8  -5    0.13    0.05
  -8   8   5    0.05    0.05
  -7  -8   5    0.21    0.05
   7   8  -5    0.22    0.06
  -7   8   5    0.32    0.08
  -6  -8   5    1.43    0.09
  -6   8   5    1.06    0.12
   6   8  -5    1.31    0.10
  -6   8   5    1.28    0.09
  -5  -8   5    4.20    0.17
   5   8  -5    4.36    0.19
  -5   8   5    4.35    0.15
  -5   8   5    4.14    0.20
  -4  -8   5    3.02    0.13
  -4   8   5    3.35    0.17
  -4   8   5    2.96    0.11
   4   8  -5    2.97    0.14
  -3  -8   5    0.10    0.02
   3   8  -5    0.13    0.04
  -3   8   5    0.15    0.02
  -3   8   5    0.18    0.05
   3   8  -5    0.09    0.03
   2  -8  -5    3.02    0.12
  -2  -8   5    2.74    0.11
   2   8  -5    2.94    0.13
  -2   8   5    2.56    0.12
   2   8  -5    2.79    0.12
  -2   8   5    3.06    0.14
  -1  -8   5    1.16    0.06
   1  -8  -5    1.33    0.07
  -1   8   5    1.06    0.08
   1   8  -5    1.23    0.07
   0  -8   5    0.12    0.02
   0  -8   5    0.07    0.02
   0   8  -5    0.11    0.03
   0   8   5    0.12    0.03
   1  -8   5    0.06    0.02
  -1  -8  -5    0.07    0.01
   1  -8   5    0.06    0.02
   1   8   5    0.05    0.02
   1   8   5    0.02    0.02
  -1   8  -5    0.03    0.02
   1   8   5    0.07    0.02
  -2  -8  -5    0.26    0.03
   2  -8   5    0.28    0.04
   2  -8   5    0.26    0.04
  -2   8  -5    0.26    0.04
  -2   8  -5    0.22    0.04
   2   8   5    0.35    0.04
   2   8   5    0.29    0.05
   3  -8   5    0.05    0.03
  -3  -8  -5    0.04    0.02
  -3   8  -5    0.00    0.02
  -3   8  -5    0.03    0.02
   3   8   5    0.03    0.02
   3   8   5   -0.01    0.03
  -4  -8  -5    1.96    0.10
   4  -8   5    1.94    0.11
   4   8   5    1.57    0.12
   4   8   5    1.76    0.09
  -4   8  -5    1.88    0.09
  -4   8  -5    1.99    0.10
  -5  -8  -5    0.06    0.03
   5  -8   5   -0.01    0.03
  -5   8  -5    0.07    0.03
   5   8   5    0.01    0.04
   5   8   5    0.04    0.02
  -6  -8  -5    0.14    0.05
   6  -8   5    0.11    0.05
  -6   8  -5    0.16    0.05
   6   8   5    0.17    0.07
  -7  -8  -5    0.06    0.04
   7  -8   5    0.08    0.05
   7   8   5    0.00    0.06
  -7   8  -5    0.11    0.05
  -8  -8  -5    0.21    0.06
  -8   8  -5    0.24    0.07
   8   8   5    0.17    0.09
  -9  -8  -5   -0.02    0.04
  -9   8  -5    0.00    0.05
  -9  -9   5    0.08    0.05
   9   9  -5    0.09    0.05
  -8  -9   5    0.28    0.06
   8   9  -5    0.19    0.06
  -8   9   5    0.22    0.07
  -7  -9   5    1.08    0.10
   7   9  -5    1.01    0.10
  -7   9   5    0.82    0.12
  -6  -9   5    2.08    0.12
  -6   9   5    1.91    0.14
   6   9  -5    1.97    0.13
  -5  -9   5    2.17    0.12
  -5   9   5    2.71    0.16
   5   9  -5    2.29    0.13
  -4  -9   5    1.16    0.08
   4   9  -5    1.07    0.09
  -4   9   5    1.41    0.12
  -3  -9   5    0.37    0.04
  -3   9   5    0.37    0.06
   3   9  -5    0.31    0.05
  -2  -9   5    0.75    0.05
  -2   9   5    0.65    0.08
   2   9  -5    0.72    0.07
   2   9  -5    0.89    0.09
  -1  -9   5    0.41    0.04
   1  -9  -5    0.43    0.05
  -1   9   5    0.39    0.06
  -1   9   5    0.44    0.07
   1   9  -5    0.45    0.05
   0  -9   5    6.58    0.23
   0  -9   5    6.52    0.21
   0   9   5    6.35    0.23
   0   9  -5    6.27    0.21
   0   9   5    6.26    0.22
   1  -9   5    1.27    0.08
   1  -9   5    1.30    0.07
  -1  -9  -5    1.21    0.05
   1   9   5    1.26    0.08
  -1   9  -5    1.21    0.07
   1   9   5    1.27    0.08
  -2  -9  -5    0.04    0.01
   2  -9   5    0.01    0.02
   2  -9   5    0.02    0.02
   2   9   5    0.01    0.02
   2   9   5    0.02    0.03
  -2   9  -5    0.00    0.02
  -2   9  -5    0.01    0.02
   3  -9   5    0.63    0.07
  -3  -9  -5    0.68    0.05
  -3   9  -5    0.72    0.07
   3   9   5    0.75    0.09
   3   9   5    0.57    0.06
  -3   9  -5    0.56    0.06
   4  -9   5    1.55    0.10
  -4  -9  -5    1.42    0.08
  -4   9  -5    1.62    0.09
   4   9   5    1.46    0.12
   4   9   5    1.53    0.08
  -4   9  -5    1.42    0.09
   5  -9   5    1.75    0.12
  -5  -9  -5    1.68    0.10
  -5   9  -5    1.62    0.11
   5   9   5    1.84    0.14
   5   9   5    1.77    0.09
  -6  -9  -5    0.45    0.07
   6  -9   5    0.29    0.06
   6   9   5    0.49    0.10
  -6   9  -5    0.47    0.07
  -7  -9  -5    0.14    0.05
  -7   9  -5    0.18    0.06
   7   9   5    0.19    0.08
  -8  -9  -5    0.00    0.04
  -8   9  -5    0.03    0.05
  -9 -10   5    0.08    0.04
   9  10  -5    0.06    0.05
  -8 -10   5   -0.03    0.03
   8  10  -5    0.07    0.05
  -8  10   5    0.07    0.06
  -7 -10   5    0.08    0.04
  -7  10   5    0.02    0.05
   7  10  -5    0.09    0.05
  -6 -10   5    0.09    0.04
   6  10  -5    0.08    0.04
  -6  10   5    0.13    0.06
  -5 -10   5    1.17    0.08
   5  10  -5    1.20    0.10
  -5  10   5    1.28    0.13
  -4 -10   5    0.27    0.04
   4  10  -5    0.26    0.05
  -4  10   5    0.34    0.07
  -3 -10   5    1.09    0.07
   3  10  -5    1.14    0.08
  -3  10   5    0.77    0.09
  -2 -10   5    0.05    0.02
  -2  10   5    0.06    0.04
   2  10  -5    0.04    0.03
  -1 -10   5    0.63    0.06
  -1  10   5    0.68    0.08
   1  10  -5    0.65    0.06
   0 -10   5    5.29    0.20
   0 -10   5    5.15    0.18
   0  10   5    5.00    0.20
   0  10  -5    4.71    0.18
   1 -10   5    0.02    0.02
   1 -10   5   -0.01    0.02
   1  10   5   -0.01    0.02
  -1  10  -5    0.02    0.02
   1  10   5    0.01    0.02
   2 -10   5    1.96    0.11
  -2 -10  -5    2.08    0.08
   2 -10   5    1.86    0.09
  -2  10  -5    1.87    0.10
   2  10   5    2.13    0.13
   2  10   5    2.13    0.11
  -2  10  -5    2.16    0.10
   3 -10   5    0.39    0.06
  -3 -10  -5    0.39    0.04
  -3  10  -5    0.33    0.05
  -3  10  -5    0.34    0.05
   3  10   5    0.30    0.05
   3  10   5    0.37    0.07
  -4 -10  -5    0.05    0.03
   4 -10   5    0.00    0.02
  -4  10  -5    0.01    0.02
   4  10   5   -0.01    0.04
  -4  10  -5    0.00    0.02
   4  10   5   -0.01    0.02
  -5 -10  -5    0.54    0.06
   5 -10   5    0.60    0.08
  -5  10  -5    0.56    0.07
   5  10   5    0.56    0.06
   5  10   5    0.56    0.10
  -6 -10  -5    0.00    0.03
   6 -10   5   -0.01    0.03
   6  10   5    0.03    0.05
  -6  10  -5    0.06    0.04
  -7 -10  -5    0.05    0.04
  -7  10  -5    0.02    0.04
   7  10   5    0.11    0.07
  -8 -10  -5    0.09    0.05
  -8  10  -5   -0.01    0.05
  -8 -11   5    0.00    0.04
   8  11  -5   -0.04    0.04
  -8  11   5   -0.04    0.05
  -7 -11   5    0.08    0.04
  -7  11   5    0.20    0.07
   7  11  -5    0.14    0.05
  -6 -11   5   -0.01    0.03
  -6  11   5   -0.02    0.04
   6  11  -5   -0.02    0.04
  -5 -11   5    5.08    0.20
   5  11  -5    5.24    0.22
  -5  11   5    4.75    0.24
  -4 -11   5    1.65    0.10
  -4  11   5    1.73    0.13
   4  11  -5    1.46    0.10
  -3 -11   5    2.91    0.13
   3  11  -5    3.08    0.14
  -3  11   5    2.92    0.16
  -2 -11   5   15.64    0.48
   2  11  -5   15.49    0.49
  -2  11   5   16.14    0.52
  -1 -11   5    6.47    0.23
  -1  11   5    6.78    0.26
   1  11  -5    6.58    0.23
   0 -11   5    2.07    0.10
   0  11   5    2.08    0.12
   0  11  -5    1.93    0.10
   1 -11   5    0.26    0.04
   1 -11   5    0.21    0.04
  -1  11  -5    0.28    0.05
   1  11   5    0.35    0.06
   1  11   5    0.26    0.05
  -1  11  -5    0.22    0.04
   2 -11   5    0.17    0.03
   2 -11   5    0.21    0.05
   2  11   5    0.22    0.05
  -2  11  -5    0.22    0.04
   2  11   5    0.19    0.05
  -2  11  -5    0.22    0.04
   3 -11   5    0.07    0.03
  -3 -11  -5    0.04    0.02
   3  11   5    0.06    0.03
   3  11   5    0.06    0.04
  -3  11  -5    0.08    0.03
  -3  11  -5    0.02    0.03
   4 -11   5    0.04    0.03
  -4 -11  -5    0.01    0.02
   4  11   5    0.05    0.05
  -4  11  -5    0.08    0.04
   4  11   5    0.05    0.03
  -4  11  -5    0.05    0.03
   5 -11   5    0.33    0.06
  -5 -11  -5    0.30    0.05
   5  11   5    0.28    0.08
   5  11   5    0.36    0.06
  -5  11  -5    0.32    0.06
  -6 -11  -5    0.02    0.03
  -6  11  -5    0.04    0.04
   6  11   5    0.01    0.05
  -7 -11  -5   -0.02    0.03
   7  11   5    0.03    0.06
  -7  11  -5    0.01    0.04
  -8 -11  -5    0.52    0.08
  -8  11  -5    0.54    0.09
  -8 -12   5   -0.01    0.04
   8  12  -5   -0.01    0.04
  -8  12   5    0.00    0.06
  -7 -12   5    0.22    0.05
  -7  12   5    0.06    0.06
   7  12  -5    0.15    0.06
  -6 -12   5    0.38    0.06
   6  12  -5    0.41    0.07
  -6  12   5    0.38    0.09
  -5 -12   5    0.43    0.06
   5  12  -5    0.59    0.08
  -5  12   5    0.45    0.09
  -4 -12   5    3.16    0.14
   4  12  -5    2.99    0.15
  -4  12   5    2.87    0.17
  -3 -12   5    4.84    0.19
  -3  12   5    4.84    0.23
   3  12  -5    5.03    0.20
  -2 -12   5    0.25    0.04
   2  12  -5    0.34    0.06
  -2  12   5    0.22    0.06
  -1 -12   5   15.74    0.48
   1  12  -5   15.39    0.49
  -1  12   5   16.52    0.53
   0 -12   5    3.19    0.14
   0  12   5    3.21    0.16
   0  12  -5    3.45    0.15
   1 -12   5    1.58    0.09
   1 -12   5    1.75    0.11
   1  12   5    1.73    0.12
   1  12   5    1.73    0.11
  -1  12  -5    1.86    0.10
  -1  12  -5    1.60    0.09
   2 -12   5    0.08    0.03
   2 -12   5    0.12    0.04
  -2  12  -5    0.12    0.04
  -2  12  -5    0.06    0.03
   2  12   5    0.07    0.04
   2  12   5    0.06    0.03
   3 -12   5    0.19    0.05
  -3  12  -5    0.17    0.04
   3  12   5    0.18    0.05
  -3  12  -5    0.20    0.04
   3  12   5    0.13    0.05
   4 -12   5    0.19    0.05
   4  12   5    0.13    0.04
  -4  12  -5    0.20    0.04
  -4  12  -5    0.23    0.05
   4  12   5    0.16    0.06
  -5 -12  -5    0.13    0.04
   5 -12   5    0.13    0.05
   5  12   5    0.24    0.08
   5  12   5    0.24    0.05
  -5  12  -5    0.18    0.05
  -6 -12  -5   -0.01    0.03
  -6  12  -5   -0.02    0.03
   6  12   5    0.01    0.06
  -7 -12  -5    0.12    0.05
  -7  12  -5    0.14    0.06
  -7 -13   5    0.28    0.06
   7  13  -5    0.25    0.07
  -7  13   5    0.42    0.09
  -6 -13   5    0.39    0.07
   6  13  -5    0.39    0.07
  -6  13   5    0.37    0.09
  -5 -13   5    0.73    0.08
   5  13  -5    0.80    0.09
  -5  13   5    0.82    0.12
  -4 -13   5    0.13    0.04
   4  13  -5    0.12    0.04
  -4  13   5    0.14    0.06
  -3 -13   5    0.02    0.03
  -3  13   5    0.02    0.04
   3  13  -5    0.00    0.03
  -2 -13   5    4.12    0.16
   2  13  -5    3.72    0.17
  -2  13   5    4.07    0.20
  -1 -13   5   12.73    0.40
  -1  13   5   12.72    0.44
   1  13  -5   12.68    0.41
   0 -13   5    0.41    0.05
   0  13   5    0.31    0.06
   0  13  -5    0.26    0.05
   1 -13   5    0.07    0.04
   1 -13   5    0.09    0.03
   1  13   5    0.01    0.03
  -1  13  -5    0.04    0.03
  -1  13  -5    0.05    0.03
   1  13   5    0.01    0.04
   2 -13   5    3.67    0.17
   2 -13   5    3.51    0.15
  -2  13  -5    3.45    0.16
   2  13   5    3.52    0.17
  -2  13  -5    3.34    0.15
   2  13   5    3.59    0.19
   3 -13   5    0.00    0.03
   3  13   5    0.05    0.05
   3  13   5   -0.01    0.03
  -3  13  -5   -0.02    0.03
  -3  13  -5    0.00    0.02
   4 -13   5   -0.02    0.03
  -4  13  -5   -0.05    0.03
   4  13   5   -0.02    0.03
  -4  13  -5    0.04    0.03
   4  13   5    0.02    0.05
   5  13   5   -0.03    0.05
   5  13   5    0.07    0.04
  -5  13  -5    0.05    0.03
   6  13   5    0.36    0.10
  -7 -14   5   -0.02    0.04
   7  14  -5    0.00    0.05
  -7  14   5    0.09    0.07
  -6 -14   5    0.52    0.07
   6  14  -5    0.58    0.09
  -6  14   5    0.45    0.10
  -5 -14   5    0.19    0.04
   5  14  -5    0.28    0.06
  -5  14   5    0.12    0.07
  -4 -14   5    0.06    0.03
   4  14  -5    0.02    0.04
  -4  14   5    0.08    0.05
  -3 -14   5    0.31    0.05
   3  14  -5    0.30    0.06
  -3  14   5    0.26    0.07
  -2 -14   5    0.59    0.06
   2  14  -5    0.60    0.07
  -2  14   5    0.59    0.09
  -1 -14   5    0.14    0.03
  -1  14   5    0.13    0.05
   1  14  -5    0.11    0.04
   0 -14   5    0.88    0.07
   0  14   5    0.75    0.09
   0  14  -5    0.91    0.09
   1 -14   5   -0.02    0.03
   1 -14   5    0.04    0.03
  -1  14  -5    0.06    0.04
  -1  14  -5    0.03    0.02
   1  14   5    0.02    0.04
   1  14   5    0.03    0.04
   2 -14   5    0.38    0.05
   2 -14   5    0.29    0.06
   2  14   5    0.34    0.08
   2  14   5    0.24    0.06
  -2  14  -5    0.31    0.06
  -2  14  -5    0.30    0.05
   3 -14   5    0.01    0.03
   3  14   5    0.01    0.05
  -3  14  -5    0.00    0.03
   3  14   5    0.05    0.04
  -3  14  -5    0.11    0.04
   4  14   5    1.06    0.14
   4  14   5    0.97    0.10
  -4  14  -5    0.97    0.10
   5  14   5   -0.05    0.04
   5  14   5   -0.04    0.03
  -6 -15   5    0.00    0.03
   6  15  -5   -0.04    0.04
  -6  15   5   -0.03    0.05
  -5 -15   5    0.27    0.06
   5  15  -5    0.21    0.06
  -5  15   5    0.30    0.08
  -4 -15   5    0.12    0.04
   4  15  -5    0.09    0.04
  -4  15   5    0.02    0.05
  -3 -15   5    0.23    0.05
  -3  15   5    0.21    0.06
   3  15  -5    0.25    0.06
  -2 -15   5   -0.03    0.02
   2  15  -5    0.00    0.04
  -2  15   5    0.00    0.04
  -1 -15   5    0.30    0.05
  -1  15   5    0.25    0.07
   1  15  -5    0.26    0.05
   0 -15   5    0.13    0.03
   0  15   5    0.13    0.05
   0  15  -5    0.10    0.04
   1  15   5    0.62    0.09
   1  15   5    0.49    0.09
  -1  15  -5    0.63    0.08
   2 -15   5    0.96    0.10
  -2  15  -5    1.21    0.11
   2  15   5    1.03    0.11
   2  15   5    0.72    0.11
   3  15   5    1.00    0.13
   3  15   5    0.94    0.11
  -3  15  -5    0.88    0.10
   4  15   5    0.01    0.06
   4  15   5    0.09    0.05
  -4  15  -5    0.06    0.05
   5  15   5    0.05    0.05
   5  15   5    0.02    0.06
  -6 -16   5    0.02    0.04
  -6  16   5    0.08    0.07
   6  16  -5   -0.10    0.04
  -5 -16   5    0.16    0.05
  -5  16   5    0.14    0.07
   5  16  -5    0.13    0.06
  -4 -16   5    0.73    0.08
   4  16  -5    0.58    0.09
  -4  16   5    0.52    0.10
  -3 -16   5    0.01    0.03
   3  16  -5   -0.02    0.03
  -3  16   5    0.00    0.04
   2  16  -5    0.08    0.05
  -2  16   5    0.12    0.06
   1  16  -5    0.08    0.04
  -1  16   5    0.11    0.05
   0  16  -5    0.11    0.05
   0  16   5    0.20    0.06
   1  16   5    0.01    0.04
   1  16   5    0.04    0.05
  -1  16  -5    0.05    0.04
   2  16   5    0.17    0.07
   2  16   5    0.14    0.05
  -2  16  -5    0.22    0.06
   3  16   5    0.98    0.11
   3  16   5    0.81    0.13
  -3  16  -5    0.92    0.10
   4  16   5    0.11    0.05
   4  16   5    0.18    0.07
  -4  16  -5    0.15    0.06
   5  16   5    0.20    0.07
   5  17  -5    0.01    0.04
  -5  17   5   -0.05    0.04
   4  17  -5    0.76    0.10
  -4  17   5    0.64    0.11
  -3  17   5    0.11    0.06
   3  17  -5    0.10    0.05
   2  17  -5   -0.03    0.04
  -2  17   5    0.02    0.04
  -1  17   5    0.39    0.09
   1  17  -5    0.32    0.07
   0  17   5    0.13    0.06
   0  17  -5    0.02    0.04
  -1  17  -5    0.31    0.07
   1  17   5    0.22    0.06
   1  17   5    0.24    0.08
   2  17   5    0.40    0.10
   2  17   5    0.43    0.08
  -2  17  -5    0.35    0.07
   3  17   5    0.48    0.10
  -3  17  -5    0.50    0.09
   3  17   5    0.67    0.10
   4  17   5    0.26    0.07
  -4  17  -5    0.11    0.06
  -4  18   5   -0.06    0.06
   4  18  -5    0.03    0.05
  -3  18   5    0.12    0.07
   3  18  -5    0.12    0.06
  -2  18   5    0.12    0.07
   2  18  -5    0.02    0.05
   1  18  -5   -0.01    0.04
  -1  18   5    0.10    0.05
   0  18  -5    0.07    0.05
   0  18   5   -0.04    0.04
  -1  18  -5    0.04    0.05
   1  18   5    0.09    0.06
   1  18   5    0.20    0.08
   2  18   5   -0.04    0.04
  -2  18  -5    0.05    0.05
   2  18   5   -0.05    0.05
   3  18   5   -0.01    0.05
  -3  18  -5    0.08    0.06
  -2  19   5    0.31    0.09
   2  19  -5    0.48    0.08
   1  19  -5    0.18    0.07
  -1  19   5    0.31    0.10
   0  19  -5    0.62    0.10
   0  19   5    0.61    0.11
  -1  19  -5    0.32    0.07
   1  19   5    0.35    0.09
 -10   0   6    0.02    0.04
   9   0  -6    1.66    0.15
  -9   0   6    1.59    0.11
   8   0  -6   -0.02    0.04
  -8   0   6    0.06    0.04
  -7   0   6    1.02    0.08
  -6   0   6    2.74    0.12
  -5   0   6    3.41    0.13
  -4   0   6    0.89    0.05
  -4   0   6    0.80    0.08
   4   0  -6    0.83    0.08
  -3   0   6   17.19    0.50
  -3   0   6   16.71    0.49
  -2   0   6    0.25    0.03
  -2   0   6    0.26    0.04
  -2   0   6    0.37    0.03
  -1   0   6    0.15    0.03
  -1   0   6    0.14    0.02
  -1   0   6    0.14    0.01
   0   0   6    5.88    0.16
   0   0   6    5.86    0.18
   0   0   6    5.80    0.19
   1   0   6   38.20    1.07
  -1   0  -6   39.01    1.07
   1   0   6   38.68    1.07
   2   0   6    1.09    0.06
  -2   0  -6    1.16    0.04
  -2   0  -6    1.11    0.06
   3   0   6   11.39    0.37
  -3   0  -6   11.30    0.35
  -4   0  -6   23.94    0.71
   4   0   6   23.97    0.73
   5   0   6   13.24    0.46
  -5   0  -6   13.83    0.44
   6   0   6   28.43    0.84
  -6   0  -6   24.93    0.80
   7   0   6    0.02    0.04
  -7   0  -6    0.03    0.04
  -8   0  -6    3.71    0.20
   8   0   6    3.97    0.23
  -9   0  -6    0.17    0.07
 -10  -1   6   -0.01    0.04
 -10   1   6   -0.01    0.04
   9  -1  -6    1.02    0.13
  -9  -1   6    0.81    0.09
  -9   1   6    1.00    0.10
   9   1  -6    1.06    0.12
  -8  -1   6    0.29    0.05
  -8   1   6    0.30    0.05
   8   1  -6    0.26    0.07
  -7  -1   6    2.75    0.13
  -7   1   6    2.75    0.13
   7   1  -6    2.61    0.16
  -6  -1   6    2.03    0.10
  -6   1   6    2.07    0.10
   6   1  -6    1.97    0.12
  -5  -1   6    0.26    0.04
  -5   1   6    0.25    0.04
  -4  -1   6    8.16    0.28
  -4  -1   6    8.06    0.26
   4  -1  -6    8.10    0.28
  -4   1   6    8.41    0.26
  -4   1   6    7.87    0.29
   4   1  -6    8.25    0.28
  -4   1   6    8.14    0.28
  -3  -1   6    3.51    0.13
  -3  -1   6    3.38    0.12
  -3   1   6    3.41    0.12
  -3   1   6    3.45    0.14
  -3   1   6    3.26    0.15
  -2  -1   6   -0.02    0.01
  -2  -1   6   -0.01    0.01
  -2   1   6   -0.02    0.01
  -2   1   6   -0.01    0.01
  -2   1   6   -0.03    0.01
  -1  -1   6    4.37    0.14
  -1   1   6    4.28    0.13
  -1   1   6    4.09    0.16
  -1   1   6    4.22    0.13
   0  -1   6    6.54    0.20
   0  -1   6    6.16    0.18
   0   1   6    5.99    0.20
   0   1   6    6.63    0.18
   0   1   6    6.30    0.19
  -1  -1  -6    2.03    0.08
   1  -1   6    1.99    0.08
   1  -1   6    1.88    0.08
   1   1   6    1.98    0.08
   1   1   6    2.09    0.08
  -1   1  -6    2.15    0.07
  -1   1  -6    2.14    0.08
   1   1   6    1.89    0.08
   2  -1   6   -0.02    0.01
  -2  -1  -6    0.00    0.01
   2   1   6    0.01    0.01
   2   1   6    0.02    0.02
  -2   1  -6    0.00    0.00
  -2   1  -6   -0.01    0.01
   3  -1   6    2.05    0.10
  -3  -1  -6    2.08    0.10
   3   1   6    2.11    0.11
  -3   1  -6    2.03    0.10
   4  -1   6    1.52    0.10
  -4  -1  -6    1.49    0.09
   4   1   6    1.36    0.10
  -4   1  -6    1.41    0.09
  -5  -1  -6    1.10    0.08
   5  -1   6    1.17    0.11
  -5   1  -6    1.18    0.08
   5   1   6    1.09    0.11
  -6  -1  -6    6.03    0.24
   6  -1   6    6.21    0.27
   6   1   6    5.82    0.27
  -6   1  -6    6.09    0.24
   7  -1   6    0.00    0.04
  -7  -1  -6    0.08    0.04
  -7   1  -6    0.11    0.05
   7   1   6    0.04    0.05
   8  -1   6    0.10    0.06
  -8  -1  -6    0.12    0.06
  -8   1  -6    0.06    0.05
   8   1   6    0.07    0.06
  -9  -1  -6    0.36    0.08
  -9   1  -6    0.23    0.07
 -10  -2   6    0.01    0.04
 -10   2   6    0.03    0.04
  -9  -2   6    2.75    0.15
   9   2  -6    2.80    0.17
  -9   2   6    2.72    0.15
  -8  -2   6    0.02    0.03
  -8   2   6   -0.02    0.03
   8   2  -6    0.05    0.04
  -7  -2   6    0.69    0.07
  -7   2   6    0.54    0.06
   7   2  -6    0.57    0.08
  -6  -2   6    0.43    0.05
  -6   2   6    0.62    0.06
   6   2  -6    0.40    0.07
  -5  -2   6    0.65    0.06
  -5   2   6    0.66    0.05
  -5   2   6    0.62    0.08
   5   2  -6    0.56    0.07
  -4  -2   6    0.17    0.04
   4  -2  -6    0.19    0.04
  -4  -2   6    0.26    0.03
   4   2  -6    0.11    0.03
  -4   2   6    0.21    0.03
  -4   2   6    0.15    0.04
   4   2  -6    0.16    0.04
  -4   2   6    0.31    0.05
  -3  -2   6   41.28    1.17
  -3  -2   6   42.16    1.16
   3   2  -6   41.28    1.19
  -3   2   6   41.28    1.15
  -3   2   6   42.56    1.20
  -3   2   6   42.54    1.18
  -2  -2   6    4.48    0.15
  -2  -2   6    4.22    0.14
  -2   2   6    4.14    0.17
  -2   2   6    4.44    0.14
  -2   2   6    4.54    0.15
   2   2  -6    4.18    0.16
  -1  -2   6    0.49    0.03
   1   2  -6    0.53    0.04
  -1   2   6    0.48    0.03
  -1   2   6    0.48    0.03
  -1   2   6    0.53    0.05
   0  -2  -6   13.63    0.39
   0  -2   6   14.04    0.38
   0  -2   6   13.07    0.39
   0   2   6   13.73    0.38
   0   2   6   13.42    0.38
   0   2  -6   13.45    0.40
   0   2   6   13.69    0.38
   0   2   6   13.42    0.40
   1  -2   6    2.97    0.10
  -1  -2  -6    3.09    0.10
   1  -2   6    2.73    0.11
  -1   2  -6    2.95    0.10
  -1   2  -6    2.79    0.11
   1   2   6    2.78    0.10
   1   2   6    2.97    0.11
   2  -2   6    0.10    0.02
  -2  -2  -6    0.11    0.02
   2  -2   6    0.08    0.02
   2   2   6    0.12    0.02
  -2   2  -6    0.09    0.02
   2   2   6    0.12    0.03
  -2   2  -6    0.05    0.01
  -3  -2  -6    2.90    0.12
   3  -2   6    2.81    0.13
   3   2   6    2.93    0.13
   3   2   6    2.89    0.09
  -3   2  -6    2.79    0.12
  -4  -2  -6    3.70    0.16
   4  -2   6    4.00    0.17
   4   2   6    3.94    0.18
  -4   2  -6    3.70    0.16
   4   2   6    3.68    0.11
  -5  -2  -6    0.99    0.09
   5  -2   6    1.00    0.11
  -5   2  -6    0.84    0.08
   5   2   6    1.18    0.11
  -6  -2  -6    1.05    0.10
   6  -2   6    1.37    0.13
   6   2   6    1.34    0.14
  -6   2  -6    1.40    0.10
   7  -2   6    0.09    0.06
  -7  -2  -6    0.10    0.05
  -7   2  -6    0.05    0.04
   7   2   6    0.11    0.06
  -8  -2  -6    0.09    0.05
   8  -2   6    0.04    0.06
  -8   2  -6    0.02    0.04
   8   2   6    0.10    0.07
  -9  -2  -6   -0.03    0.05
  -9   2  -6    0.03    0.06
 -10  -3   6    0.04    0.04
 -10   3   6   -0.05    0.04
  -9  -3   6   -0.03    0.03
  -9   3   6   -0.01    0.04
   9   3  -6    0.03    0.05
  -8  -3   6    0.24    0.05
  -8   3   6    0.29    0.05
   8   3  -6    0.30    0.07
  -7  -3   6    1.29    0.09
   7   3  -6    1.50    0.11
  -7   3   6    1.38    0.09
  -6  -3   6    0.31    0.05
   6   3  -6    0.31    0.06
  -6   3   6    0.39    0.07
  -6   3   6    0.38    0.05
  -5  -3   6    0.08    0.03
  -5   3   6    0.07    0.03
   5   3  -6    0.07    0.03
  -5   3   6    0.09    0.02
   4  -3  -6    9.47    0.32
  -4  -3   6    9.96    0.31
  -4   3   6    9.42    0.33
  -4   3   6    9.81    0.29
   4   3  -6    9.90    0.33
   4   3  -6    9.51    0.33
  -4   3   6    9.71    0.34
  -3  -3   6    0.96    0.06
  -3  -3   6    0.86    0.05
  -3   3   6    0.81    0.04
   3   3  -6    0.88    0.07
  -3   3   6    1.02    0.07
   3   3  -6    0.94    0.06
  -3   3   6    0.88    0.07
  -2  -3   6    9.75    0.30
  -2   3   6   10.18    0.30
  -2   3   6   10.29    0.29
  -2   3   6   10.34    0.33
   2   3  -6    9.31    0.32
  -1  -3   6   40.40    1.15
  -1   3   6   41.92    1.13
  -1   3   6   41.75    1.17
  -1   3   6   42.44    1.14
   1   3  -6   41.13    1.16
   0  -3   6   13.40    0.39
   0  -3   6   13.74    0.39
   0  -3  -6   13.60    0.38
   0   3   6   13.85    0.38
   0   3  -6   13.08    0.40
   0   3   6   13.40    0.38
   0   3   6   13.60    0.41
   1  -3   6    0.03    0.01
  -1  -3  -6    0.01    0.01
   1  -3   6    0.02    0.01
   1   3   6    0.02    0.01
  -1   3  -6    0.03    0.01
   1   3   6    0.02    0.01
  -1   3  -6    0.01    0.01
   2  -3   6    3.39    0.13
  -2  -3  -6    3.29    0.12
   2  -3   6    3.32    0.12
   2   3   6    2.97    0.11
   2   3   6    3.23    0.13
  -2   3  -6    3.36    0.13
  -2   3  -6    3.30    0.10
   3  -3   6    0.65    0.06
  -3  -3  -6    0.61    0.06
  -3   3  -6    0.65    0.03
   3   3   6    0.63    0.03
  -3   3  -6    0.57    0.05
   3   3   6    0.57    0.06
   4  -3   6    0.06    0.03
  -4  -3  -6    0.01    0.03
   4   3   6    0.04    0.01
   4   3   6    0.00    0.03
  -4   3  -6    0.01    0.02
  -4   3  -6    0.01    0.01
   5  -3   6    2.57    0.14
  -5  -3  -6    2.79    0.14
  -5   3  -6    2.48    0.13
   5   3   6    2.78    0.16
   6  -3   6   15.45    0.49
  -6  -3  -6   11.85    0.44
  -6   3  -6   12.22    0.45
   6   3   6   16.01    0.51
  -7  -3  -6    0.29    0.06
   7  -3   6    0.33    0.08
   7   3   6    0.38    0.09
  -7   3  -6    0.33    0.07
  -8  -3  -6    0.00    0.04
   8  -3   6   -0.01    0.04
   8   3   6    0.00    0.05
  -8   3  -6   -0.01    0.04
  -9  -3  -6    0.35    0.08
  -9   3  -6    0.45    0.09
 -10  -4   6    0.27    0.06
 -10   4   6    0.43    0.08
  -9  -4   6    0.06    0.04
  -9   4   6    0.05    0.04
   9   4  -6    0.07    0.05
  -8  -4   6    1.20    0.09
  -8   4   6    1.18    0.09
   8   4  -6    1.16    0.12
  -7  -4   6   -0.01    0.02
  -7   4   6    0.02    0.04
  -7   4   6    0.00    0.02
   7   4  -6   -0.02    0.03
  -6  -4   6    0.33    0.05
  -6   4   6    0.40    0.05
   6   4  -6    0.25    0.06
  -6   4   6    0.30    0.06
  -5  -4   6    2.80    0.12
  -5   4   6    2.67    0.11
   5   4  -6    2.44    0.13
  -5   4   6    2.54    0.14
  -4  -4   6    3.22    0.13
   4  -4  -6    2.89    0.13
   4   4  -6    3.17    0.14
  -4   4   6    3.00    0.11
  -4   4   6    3.05    0.15
   4   4  -6    3.09    0.15
  -4   4   6    2.76    0.14
  -3  -4   6    0.87    0.06
  -3  -4   6    0.90    0.05
   3   4  -6    0.86    0.07
  -3   4   6    0.81    0.04
  -3   4   6    0.79    0.06
   3   4  -6    0.88    0.06
  -3   4   6    0.96    0.08
  -2  -4   6   32.51    0.92
  -2   4   6   33.11    0.89
  -2   4   6   32.98    0.94
   2   4  -6   31.90    0.93
  -2   4   6   32.42    0.92
  -1  -4   6   24.50    0.69
  -1   4   6   24.43    0.69
  -1   4   6   24.23    0.71
  -1   4   6   24.21    0.67
   1   4  -6   25.13    0.71
   0  -4   6    3.94    0.13
   0  -4  -6    3.70    0.12
   0  -4   6    3.77    0.13
   0   4   6    3.77    0.14
   0   4  -6    3.90    0.13
   0   4   6    3.54    0.12
   1  -4   6    1.64    0.07
  -1  -4  -6    1.63    0.07
   1  -4   6    1.52    0.07
   1   4   6    1.48    0.07
   1   4   6    1.48    0.07
  -1   4  -6    1.69    0.08
  -1   4  -6    1.61    0.06
  -2  -4  -6    0.51    0.04
   2  -4   6    0.46    0.04
   2  -4   6    0.63    0.05
  -2   4  -6    0.47    0.05
   2   4   6    0.55    0.06
   2   4   6    0.45    0.03
  -2   4  -6    0.48    0.03
   3  -4   6    0.08    0.03
  -3  -4  -6    0.15    0.03
  -3   4  -6    0.09    0.03
   3   4   6    0.08    0.03
   3   4   6    0.13    0.02
  -3   4  -6    0.16    0.02
  -4  -4  -6    0.17    0.04
   4  -4   6    0.17    0.04
   4   4   6    0.16    0.02
  -4   4  -6    0.23    0.03
  -4   4  -6    0.15    0.04
   4   4   6    0.13    0.04
   5  -4   6    3.91    0.19
  -5  -4  -6    4.18    0.18
  -5   4  -6    4.09    0.18
   5   4   6    4.28    0.20
  -6  -4  -6    6.41    0.26
   6  -4   6    6.49    0.28
   6   4   6    6.60    0.29
  -6   4  -6    6.75    0.26
   7  -4   6    0.24    0.07
  -7  -4  -6    0.29    0.06
   7   4   6    0.33    0.08
  -7   4  -6    0.27    0.06
   8  -4   6    0.30    0.08
  -8  -4  -6    0.22    0.06
   8   4   6    0.26    0.09
  -8   4  -6    0.26    0.07
  -9  -4  -6   -0.11    0.04
  -9   4  -6   -0.07    0.05
 -10  -5   6    0.01    0.04
 -10   5   6   -0.05    0.03
  -9  -5   6    0.01    0.03
  -9   5   6    0.01    0.04
   9   5  -6    0.07    0.05
  -8  -5   6    0.47    0.07
  -8   5   6    0.56    0.07
  -8   5   6    0.67    0.10
   8   5  -6    0.57    0.09
  -7  -5   6    0.00    0.02
   7   5  -6   -0.04    0.03
  -7   5   6   -0.03    0.04
  -7   5   6    0.02    0.02
  -6  -5   6    1.37    0.09
  -6   5   6    1.26    0.13
  -6   5   6    1.42    0.08
   6   5  -6    1.21    0.10
  -5  -5   6    0.05    0.02
   5   5  -6    0.11    0.04
  -5   5   6    0.04    0.02
  -5   5   6    0.03    0.03
  -4  -5   6    1.08    0.09
   4  -5  -6    1.01    0.07
  -4  -5   6    0.95    0.06
   4   5  -6    0.95    0.08
  -4   5   6    1.02    0.08
  -4   5   6    1.04    0.05
  -4   5   6    0.89    0.09
   4   5  -6    0.67    0.07
  -3  -5   6    2.15    0.09
  -3   5   6    1.98    0.07
  -3   5   6    1.96    0.11
  -3   5   6    2.00    0.10
   3   5  -6    2.20    0.11
   3   5  -6    2.26    0.11
  -2  -5   6   24.05    0.69
  -2   5   6   23.95    0.66
  -2   5   6   24.29    0.69
  -2   5   6   23.96    0.72
   2   5  -6   24.59    0.70
   2   5  -6   24.20    0.71
  -1  -5   6   15.99    0.47
   1  -5  -6   16.44    0.44
   1   5  -6   16.34    0.48
  -1   5   6   15.98    0.44
  -1   5   6   16.08    0.49
  -1   5   6   16.28    0.47
   0  -5   6    0.35    0.04
   0  -5  -6    0.41    0.02
   0  -5   6    0.42    0.03
   0   5  -6    0.34    0.03
   0   5   6    0.40    0.03
   0   5   6    0.40    0.04
   1  -5   6    0.60    0.04
   1  -5   6    0.54    0.04
  -1  -5  -6    0.68    0.04
  -1   5  -6    0.61    0.04
   1   5   6    0.54    0.04
   1   5   6    0.60    0.05
  -1   5  -6    0.60    0.04
   2  -5   6    5.98    0.20
   2  -5   6    5.78    0.20
  -2  -5  -6    6.11    0.20
   2   5   6    5.81    0.21
   2   5   6    5.85    0.19
  -2   5  -6    5.83    0.20
  -2   5  -6    6.16    0.18
   3  -5   6    0.44    0.05
  -3  -5  -6    0.41    0.05
  -3   5  -6    0.49    0.05
   3   5   6    0.43    0.03
  -3   5  -6    0.48    0.03
   3   5   6    0.41    0.06
   4  -5   6    1.71    0.10
  -4  -5  -6    1.65    0.09
   4   5   6    1.54    0.11
  -4   5  -6    1.57    0.07
  -4   5  -6    1.38    0.09
   4   5   6    1.69    0.07
  -5  -5  -6    3.98    0.18
   5  -5   6    4.15    0.19
   5   5   6    4.17    0.21
  -5   5  -6    4.49    0.19
   6  -5   6    0.06    0.04
  -6  -5  -6    0.11    0.05
   6   5   6   -0.02    0.04
  -6   5  -6    0.09    0.04
   7  -5   6   -0.02    0.04
  -7  -5  -6    0.00    0.04
   7   5   6   -0.04    0.04
  -7   5  -6    0.02    0.04
  -8  -5  -6    1.30    0.13
   8  -5   6    1.30    0.14
  -8   5  -6    1.18    0.13
   8   5   6    1.57    0.18
  -9  -5  -6    0.07    0.05
  -9   5  -6    0.05    0.06
  -9  -6   6    0.14    0.05
  -9   6   6    0.09    0.04
   9   6  -6    0.11    0.05
  -8  -6   6    1.67    0.11
   8   6  -6    1.71    0.13
  -8   6   6    1.38    0.15
  -8   6   6    1.52    0.10
  -7  -6   6    0.42    0.06
  -7   6   6    0.56    0.06
  -7   6   6    0.59    0.09
   7   6  -6    0.44    0.07
  -6  -6   6    0.24    0.05
  -6   6   6    0.31    0.04
   6   6  -6    0.31    0.06
  -6   6   6    0.27    0.07
  -5  -6   6    0.06    0.03
   5   6  -6    0.04    0.03
  -5   6   6    0.06    0.02
  -5   6   6    0.04    0.04
  -4  -6   6    0.09    0.03
   4   6  -6    0.07    0.04
  -4   6   6    0.03    0.03
  -4   6   6    0.06    0.02
   3  -6  -6    0.80    0.05
  -3  -6   6    0.82    0.05
   3   6  -6    0.85    0.08
  -3   6   6    0.84    0.06
   3   6  -6    0.69    0.07
  -3   6   6    0.77    0.08
  -3   6   6    0.83    0.04
  -2  -6   6    8.37    0.27
  -2   6   6    8.29    0.28
   2   6  -6    8.66    0.28
   2   6  -6    8.78    0.28
  -2   6   6    8.35    0.24
  -2   6   6    8.87    0.30
  -1  -6   6    7.78    0.25
  -1   6   6    7.64    0.27
  -1   6   6    7.65    0.25
   1   6  -6    8.04    0.25
   0  -6   6    1.54    0.07
   0  -6  -6    1.44    0.05
   0  -6   6    1.45    0.07
   0   6  -6    1.59    0.07
   0   6   6    1.48    0.07
   0   6   6    1.58    0.08
  -1  -6  -6    1.17    0.05
   1  -6   6    1.22    0.06
   1  -6   6    1.27    0.06
   1   6   6    1.23    0.07
   1   6   6    1.22    0.07
  -1   6  -6    1.19    0.06
   1   6   6    1.18    0.06
   2  -6   6    3.51    0.14
  -2  -6  -6    3.92    0.13
   2  -6   6    3.80    0.14
  -2   6  -6    3.72    0.12
   2   6   6    3.54    0.13
   2   6   6    3.55    0.15
  -2   6  -6    3.38    0.14
  -3  -6  -6    1.92    0.09
   3  -6   6    1.99    0.10
   3   6   6    1.81    0.08
  -3   6  -6    1.96    0.10
  -3   6  -6    1.83    0.08
   3   6   6    2.21    0.12
   4  -6   6    0.00    0.02
  -4  -6  -6    0.04    0.03
  -4   6  -6    0.00    0.02
   4   6   6    0.04    0.02
  -4   6  -6    0.02    0.02
   4   6   6    0.05    0.04
  -5  -6  -6    0.38    0.06
   5  -6   6    0.60    0.08
   5   6   6    0.41    0.08
   5   6   6    0.58    0.05
  -5   6  -6    0.51    0.06
  -6  -6  -6    0.42    0.07
   6  -6   6    0.51    0.08
  -6   6  -6    0.41    0.06
   6   6   6    0.50    0.09
   7  -6   6    0.48    0.08
  -7  -6  -6    0.38    0.07
  -7   6  -6    0.44    0.08
   7   6   6    0.56    0.11
   8  -6   6    0.02    0.05
  -8  -6  -6    0.02    0.05
  -8   6  -6   -0.04    0.05
   8   6   6    0.01    0.06
  -9  -6  -6    0.01    0.05
  -9   6  -6   -0.06    0.04
  -9  -7   6    0.05    0.04
   9   7  -6    0.01    0.04
  -9   7   6    0.10    0.06
  -8  -7   6    0.01    0.03
  -8   7   6    0.02    0.05
   8   7  -6    0.10    0.05
  -7  -7   6    0.31    0.05
  -7   7   6    0.31    0.05
   7   7  -6    0.15    0.05
  -7   7   6    0.23    0.07
  -6  -7   6    0.40    0.06
  -6   7   6    0.53    0.09
   6   7  -6    0.43    0.07
  -6   7   6    0.51    0.05
  -5  -7   6    2.83    0.13
   5   7  -6    2.87    0.15
  -5   7   6    2.80    0.11
  -5   7   6    2.73    0.16
  -4  -7   6    1.10    0.07
  -4   7   6    1.24    0.05
   4   7  -6    1.05    0.08
  -4   7   6    0.96    0.10
  -3  -7   6    7.04    0.23
   3  -7  -6    6.59    0.26
   3   7  -6    6.76    0.24
  -3   7   6    6.68    0.20
  -3   7   6    7.02    0.25
  -3   7   6    6.78    0.26
  -2  -7   6    1.03    0.06
   2  -7  -6    1.12    0.06
   2   7  -6    1.20    0.08
  -2   7   6    1.09    0.08
  -2   7   6    1.10    0.07
   2   7  -6    1.19    0.07
  -1  -7   6    0.43    0.04
   1   7  -6    0.41    0.05
  -1   7   6    0.48    0.05
  -1   7   6    0.39    0.05
   0  -7  -6    3.78    0.11
   0  -7   6    3.67    0.14
   0  -7   6    3.63    0.14
   0   7   6    3.77    0.14
   0   7   6    3.74    0.15
   0   7  -6    3.60    0.14
   1  -7   6    0.16    0.03
   1  -7   6    0.16    0.03
  -1  -7  -6    0.28    0.03
   1   7   6    0.16    0.03
  -1   7  -6    0.21    0.03
   1   7   6    0.17    0.03
   1   7   6    0.22    0.04
   2  -7   6    0.07    0.02
   2  -7   6    0.05    0.02
  -2  -7  -6    0.07    0.02
   2   7   6    0.10    0.03
  -2   7  -6    0.05    0.02
  -2   7  -6    0.07    0.02
   2   7   6    0.14    0.04
   3  -7   6    0.67    0.07
  -3  -7  -6    0.70    0.06
   3   7   6    0.63    0.08
   3   7   6    0.72    0.05
  -3   7  -6    0.62    0.05
  -3   7  -6    0.67    0.06
   4  -7   6    0.35    0.06
  -4  -7  -6    0.33    0.05
   4   7   6    0.32    0.04
   4   7   6    0.31    0.06
  -4   7  -6    0.25    0.04
  -4   7  -6    0.35    0.05
   5  -7   6    0.64    0.09
  -5  -7  -6    0.53    0.07
   5   7   6    0.58    0.09
  -5   7  -6    0.43    0.06
   5   7   6    0.59    0.05
  -6  -7  -6    0.34    0.06
   6  -7   6    0.47    0.08
  -6   7  -6    0.44    0.07
   6   7   6    0.23    0.07
  -7  -7  -6    0.09    0.05
   7  -7   6    0.11    0.05
  -7   7  -6    0.18    0.06
   7   7   6    0.17    0.07
  -8  -7  -6    0.26    0.07
  -8   7  -6    0.23    0.07
   8   7   6    0.13    0.08
  -9  -7  -6   -0.04    0.04
  -9   7  -6    0.00    0.05
  -9  -8   6    0.02    0.04
  -9   8   6    0.01    0.06
   9   8  -6    0.06    0.05
  -8  -8   6    0.26    0.06
  -8   8   6    0.15    0.07
   8   8  -6    0.38    0.07
  -7  -8   6    0.33    0.06
  -7   8   6    0.41    0.08
   7   8  -6    0.39    0.07
  -6  -8   6   -0.02    0.02
   6   8  -6    0.01    0.04
  -6   8   6    0.00    0.04
  -5  -8   6    0.24    0.04
  -5   8   6    0.18    0.06
   5   8  -6    0.21    0.05
  -4  -8   6    0.30    0.04
  -4   8   6    0.50    0.08
   4   8  -6    0.45    0.06
  -3  -8   6    4.23    0.16
   3   8  -6    4.56    0.18
  -3   8   6    4.33    0.20
   2  -8  -6    2.66    0.12
  -2  -8   6    2.47    0.11
  -2   8   6    2.27    0.13
  -2   8   6    2.34    0.11
   2   8  -6    2.46    0.12
   2   8  -6    2.44    0.11
  -1  -8   6    0.34    0.04
   1  -8  -6    0.27    0.04
  -1   8   6    0.31    0.04
  -1   8   6    0.23    0.04
   1   8  -6    0.31    0.04
   0  -8   6    1.44    0.08
   0  -8   6    1.39    0.07
   0   8  -6    1.32    0.07
   0   8   6    1.33    0.07
   0   8   6    1.44    0.09
   1  -8   6    3.51    0.14
  -1  -8  -6    3.52    0.11
   1  -8   6    3.41    0.13
   1   8   6    3.47    0.15
  -1   8  -6    3.47    0.13
   1   8   6    3.57    0.15
  -2  -8  -6    0.00    0.01
   2  -8   6   -0.02    0.02
   2  -8   6    0.00    0.02
  -2   8  -6    0.01    0.02
   2   8   6    0.03    0.02
   2   8   6    0.02    0.03
  -2   8  -6    0.00    0.02
   3  -8   6    1.94    0.11
  -3  -8  -6    2.05    0.09
   3   8   6    2.04    0.10
  -3   8  -6    1.91    0.10
  -3   8  -6    1.87    0.09
   3   8   6    1.77    0.12
  -4  -8  -6    3.28    0.14
   4  -8   6    3.02    0.15
   4   8   6    3.24    0.13
   4   8   6    3.14    0.17
  -4   8  -6    3.24    0.13
  -4   8  -6    3.36    0.15
  -5  -8  -6    3.37    0.15
   5  -8   6    3.39    0.17
  -5   8  -6    3.17    0.15
   5   8   6    3.55    0.20
   5   8   6    3.15    0.13
   6  -8   6    0.17    0.06
  -6  -8  -6    0.09    0.04
  -6   8  -6    0.14    0.05
   6   8   6    0.04    0.06
  -7  -8  -6    0.44    0.07
   7  -8   6    0.43    0.08
   7   8   6    0.51    0.11
  -7   8  -6    0.48    0.08
  -8  -8  -6   -0.05    0.04
   8   8   6    0.01    0.06
  -8   8  -6   -0.02    0.05
  -9  -8  -6   -0.02    0.04
  -9   8  -6    0.05    0.06
  -9  -9   6    0.09    0.05
   9   9  -6    0.04    0.05
  -9   9   6    0.20    0.08
  -8  -9   6    0.52    0.08
   8   9  -6    0.68    0.09
  -8   9   6    0.56    0.11
  -7  -9   6    0.06    0.03
   7   9  -6    0.14    0.05
  -7   9   6    0.01    0.04
  -6  -9   6    2.40    0.13
   6   9  -6    2.21    0.14
  -6   9   6    2.66    0.17
  -5  -9   6    2.86    0.14
  -5   9   6    3.06    0.18
   5   9  -6    3.08    0.15
  -4  -9   6    0.05    0.03
  -4   9   6    0.01    0.04
   4   9  -6    0.05    0.04
  -3  -9   6    1.89    0.10
  -3   9   6    1.84    0.12
   3   9  -6    1.80    0.11
  -2  -9   6    1.01    0.06
  -2   9   6    1.13    0.10
   2   9  -6    1.02    0.08
  -1  -9   6    0.56    0.05
  -1   9   6    0.44    0.06
   1   9  -6    0.47    0.06
   0  -9   6    0.63    0.05
   0  -9   6    0.72    0.06
   0   9  -6    0.56    0.06
   0   9   6    0.63    0.07
   1  -9   6    0.11    0.03
   1  -9   6    0.14    0.03
  -1  -9  -6    0.16    0.02
   1   9   6    0.14    0.04
   1   9   6    0.18    0.04
  -1   9  -6    0.11    0.03
   2  -9   6    0.02    0.02
   2  -9   6    0.00    0.02
  -2  -9  -6    0.00    0.01
   2   9   6    0.02    0.03
  -2   9  -6    0.04    0.02
  -2   9  -6    0.03    0.02
   2   9   6    0.01    0.03
  -3  -9  -6    1.32    0.07
   3  -9   6    1.35    0.09
   3   9   6    1.72    0.11
  -3   9  -6    1.22    0.08
   3   9   6    1.32    0.08
  -3   9  -6    1.25    0.07
   4  -9   6    0.13    0.04
  -4  -9  -6    0.09    0.03
  -4   9  -6    0.05    0.03
   4   9   6    0.03    0.02
   4   9   6    0.07    0.05
  -5  -9  -6    0.23    0.05
   5  -9   6    0.30    0.06
   5   9   6    0.22    0.04
  -5   9  -6    0.18    0.04
   5   9   6    0.24    0.07
   6  -9   6    0.25    0.06
  -6  -9  -6    0.23    0.05
   6   9   6    0.19    0.07
  -6   9  -6    0.36    0.06
   7  -9   6    0.28    0.07
  -7  -9  -6    0.22    0.06
   7   9   6    0.40    0.10
  -7   9  -6    0.29    0.07
  -8  -9  -6   -0.05    0.04
   8   9   6    0.00    0.06
  -8   9  -6   -0.07    0.04
  -8 -10   6    0.05    0.04
  -8  10   6    0.28    0.09
   8  10  -6    0.18    0.06
  -7 -10   6    0.18    0.05
   7  10  -6    0.14    0.05
  -7  10   6    0.06    0.06
  -6 -10   6    0.10    0.04
   6  10  -6    0.10    0.05
  -6  10   6    0.09    0.06
  -5 -10   6    0.12    0.04
  -5  10   6    0.09    0.05
   5  10  -6    0.10    0.05
  -4 -10   6    9.16    0.31
   4  10  -6    9.13    0.32
  -4  10   6    9.36    0.36
  -3 -10   6    0.18    0.04
   3  10  -6    0.09    0.04
  -3  10   6    0.09    0.04
  -2 -10   6    0.43    0.05
  -2  10   6    0.40    0.07
   2  10  -6    0.42    0.06
  -1 -10   6    7.41    0.25
   1  10  -6    7.39    0.25
  -1  10   6    6.93    0.27
   0 -10   6    3.64    0.15
   0 -10   6    3.64    0.16
   0  10   6    4.07    0.17
   0  10  -6    3.46    0.15
   1 -10   6    0.83    0.06
   1 -10   6    0.88    0.07
  -1  10  -6    0.82    0.06
   1  10   6    0.93    0.09
   1  10   6    0.99    0.07
  -1  10  -6    0.85    0.06
  -2 -10  -6    0.40    0.04
   2 -10   6    0.46    0.05
   2 -10   6    0.48    0.06
   2  10   6    0.50    0.07
  -2  10  -6    0.45    0.05
  -2  10  -6    0.43    0.05
   2  10   6    0.58    0.07
  -3 -10  -6    1.78    0.09
   3 -10   6    1.91    0.11
   3  10   6    2.01    0.13
   3  10   6    1.85    0.10
  -3  10  -6    1.73    0.10
  -3  10  -6    1.85    0.10
   4 -10   6    0.01    0.03
  -4 -10  -6    0.05    0.03
   4  10   6   -0.03    0.03
   4  10   6    0.01    0.02
  -4  10  -6    0.02    0.02
  -4  10  -6    0.03    0.03
   5 -10   6    0.33    0.06
   5  10   6    0.28    0.08
   5  10   6    0.27    0.05
  -5  10  -6    0.19    0.05
  -6 -10  -6    0.10    0.04
   6 -10   6    0.09    0.05
  -6  10  -6    0.06    0.04
   6  10   6    0.08    0.06
  -7 -10  -6    0.02    0.04
  -7  10  -6    0.04    0.05
   7  10   6   -0.02    0.05
  -8 -10  -6    0.11    0.05
  -8  10  -6    0.08    0.06
  -8 -11   6    0.19    0.05
  -8  11   6    0.11    0.07
   8  11  -6    0.09    0.05
  -7 -11   6    0.12    0.04
   7  11  -6    0.10    0.05
  -7  11   6    0.23    0.08
  -6 -11   6    0.67    0.08
  -6  11   6    0.69    0.11
   6  11  -6    0.70    0.09
  -5 -11   6    5.24    0.21
  -5  11   6    5.11    0.26
   5  11  -6    5.06    0.22
  -4 -11   6    0.66    0.07
  -4  11   6    0.73    0.10
   4  11  -6    0.61    0.08
  -3 -11   6   11.12    0.36
   3  11  -6   10.98    0.37
  -3  11   6   11.48    0.41
  -2 -11   6    7.25    0.25
  -2  11   6    7.37    0.29
   2  11  -6    7.23    0.26
  -1 -11   6    2.13    0.10
  -1  11   6    1.89    0.12
   1  11  -6    2.34    0.11
   0 -11   6    9.25    0.30
   0  11   6    9.07    0.33
   0  11  -6    9.30    0.30
   1 -11   6    4.39    0.17
   1 -11   6    5.02    0.19
   1  11   6    4.61    0.20
   1  11   6    4.49    0.19
  -1  11  -6    4.39    0.18
  -1  11  -6    4.35    0.17
   2 -11   6    1.34    0.09
   2 -11   6    1.38    0.08
  -2  11  -6    1.24    0.08
   2  11   6    1.24    0.09
   2  11   6    1.04    0.10
  -2  11  -6    1.25    0.08
   3 -11   6    0.16    0.04
  -3  11  -6    0.26    0.04
  -3  11  -6    0.18    0.04
   3  11   6    0.13    0.04
   3  11   6    0.16    0.06
  -4 -11  -6    0.11    0.03
   4 -11   6    0.08    0.04
   4  11   6    0.06    0.05
  -4  11  -6    0.09    0.04
   4  11   6    0.10    0.04
  -4  11  -6    0.06    0.03
   5 -11   6    1.09    0.11
  -5 -11  -6    1.18    0.08
   5  11   6    0.90    0.12
   5  11   6    1.04    0.08
  -5  11  -6    1.17    0.10
  -6 -11  -6   -0.02    0.03
   6 -11   6   -0.02    0.03
   6  11   6   -0.07    0.04
  -6  11  -6    0.02    0.04
  -7 -11  -6    0.43    0.07
   7  11   6    0.41    0.11
  -7  11  -6    0.46    0.08
  -8 -11  -6    0.21    0.06
  -8  11  -6    0.46    0.09
  -8 -12   6    0.09    0.05
   8  12  -6    0.15    0.06
  -8  12   6    0.02    0.06
  -7 -12   6    0.00    0.03
  -7  12   6    0.04    0.06
   7  12  -6    0.07    0.05
  -6 -12   6    0.07    0.04
   6  12  -6    0.04    0.04
  -6  12   6    0.05    0.05
  -5 -12   6    0.27    0.05
   5  12  -6    0.38    0.07
  -5  12   6    0.37    0.08
  -4 -12   6    0.84    0.08
  -4  12   6    0.93    0.12
   4  12  -6    0.91    0.09
  -3 -12   6    3.93    0.17
  -3  12   6    4.29    0.21
   3  12  -6    3.90    0.17
  -2 -12   6    0.22    0.04
  -2  12   6    0.29    0.07
   2  12  -6    0.25    0.05
  -1 -12   6    3.31    0.14
  -1  12   6    3.59    0.18
   1  12  -6    3.16    0.15
   0 -12   6   22.73    0.66
   0  12   6   22.03    0.69
   0  12  -6   22.12    0.66
   1 -12   6    3.55    0.16
   1 -12   6    3.62    0.15
   1  12   6    2.94    0.16
   1  12   6    3.30    0.17
  -1  12  -6    3.87    0.16
  -1  12  -6    3.69    0.15
   2 -12   6    0.04    0.03
   2 -12   6    0.16    0.04
  -2  12  -6    0.13    0.03
   2  12   6    0.15    0.05
  -2  12  -6    0.08    0.04
   2  12   6    0.11    0.05
   3 -12   6    1.26    0.10
  -3  12  -6    1.27    0.09
   3  12   6    1.30    0.13
  -3  12  -6    1.28    0.09
   3  12   6    1.17    0.10
   4 -12   6    0.60    0.08
   4  12   6    0.65    0.08
  -4  12  -6    0.62    0.07
  -4  12  -6    0.59    0.07
   4  12   6    0.54    0.10
   5 -12   6    0.17    0.05
  -5  12  -6    0.30    0.05
   5  12   6    0.22    0.05
   5  12   6    0.22    0.08
  -6 -12  -6    0.01    0.03
  -6  12  -6    0.07    0.04
   6  12   6    0.04    0.06
  -7 -12  -6    0.53    0.08
  -7  12  -6    0.48    0.08
   7  12   6    0.57    0.12
  -7 -13   6    0.52    0.08
  -7  13   6    0.71    0.12
   7  13  -6    0.59    0.09
  -6 -13   6    0.20    0.05
   6  13  -6    0.18    0.06
  -6  13   6    0.33    0.09
  -5 -13   6    0.05    0.03
   5  13  -6    0.06    0.05
  -5  13   6    0.12    0.06
  -4 -13   6    0.55    0.07
  -4  13   6    0.51    0.09
   4  13  -6    0.50    0.07
  -3 -13   6    2.02    0.11
   3  13  -6    1.68    0.11
  -3  13   6    1.88    0.14
  -2 -13   6    3.41    0.15
  -2  13   6    3.28    0.18
   2  13  -6    3.06    0.15
  -1 -13   6    0.99    0.07
  -1  13   6    0.98    0.11
   1  13  -6    1.02    0.08
   0 -13   6    0.27    0.04
   0  13  -6    0.28    0.05
   0  13   6    0.39    0.07
   1 -13   6    0.12    0.04
   1 -13   6    0.09    0.03
   1  13   6    0.06    0.05
  -1  13  -6    0.09    0.04
  -1  13  -6    0.06    0.03
   1  13   6    0.08    0.04
   2 -13   6    0.28    0.05
   2 -13   6    0.47    0.06
   2  13   6    0.52    0.08
  -2  13  -6    0.43    0.06
   2  13   6    0.37    0.08
  -2  13  -6    0.28    0.05
   3 -13   6    0.15    0.04
  -3  13  -6    0.29    0.05
   3  13   6    0.12    0.06
  -3  13  -6    0.12    0.04
   3  13   6    0.25    0.06
   4 -13   6    0.04    0.04
  -4  13  -6    0.05    0.04
  -4  13  -6    0.12    0.04
   4  13   6    0.05    0.04
   4  13   6    0.00    0.05
   5 -13   6    0.00    0.03
  -5  13  -6    0.03    0.03
   5  13   6   -0.03    0.03
   5  13   6   -0.03    0.05
   6  13   6    0.03    0.06
  -6  13  -6    0.03    0.04
  -7 -14   6    0.10    0.05
   7  14  -6    0.07    0.06
  -7  14   6    0.04    0.06
  -6 -14   6    0.10    0.05
  -6  14   6    0.10    0.06
   6  14  -6    0.07    0.05
  -5 -14   6    0.11    0.04
   5  14  -6    0.02    0.05
  -5  14   6    0.04    0.05
  -4 -14   6    0.45    0.06
   4  14  -6    0.47    0.07
  -4  14   6    0.38    0.08
  -3 -14   6    0.38    0.05
   3  14  -6    0.41    0.07
  -3  14   6    0.38    0.08
  -2 -14   6    0.23    0.04
   2  14  -6    0.32    0.06
  -2  14   6    0.29    0.07
  -1 -14   6    0.52    0.06
  -1  14   6    0.41    0.08
   1  14  -6    0.43    0.06
   0 -14   6    1.03    0.07
   0  14   6    0.93    0.11
   0  14  -6    0.93    0.09
   1 -14   6    0.29    0.05
   1 -14   6    0.36    0.06
  -1  14  -6    0.24    0.05
  -1  14  -6    0.29    0.05
   1  14   6    0.23    0.06
   1  14   6    0.23    0.06
   2 -14   6    0.02    0.03
   2 -14   6    0.03    0.03
  -2  14  -6    0.00    0.02
   2  14   6    0.00    0.04
   2  14   6    0.04    0.04
  -2  14  -6   -0.03    0.03
   3 -14   6    0.13    0.05
   3  14   6    0.06    0.06
  -3  14  -6    0.17    0.04
   3  14   6    0.09    0.05
  -3  14  -6    0.11    0.05
   4 -14   6    0.05    0.04
   4  14   6    0.02    0.04
  -4  14  -6    0.04    0.04
   4  14   6    0.13    0.06
  -4  14  -6    0.03    0.03
   5  14   6   -0.01    0.05
   5  14   6    0.00    0.04
   6  14   6    0.01    0.06
  -6 -15   6    0.15    0.05
   6  15  -6    0.18    0.06
  -6  15   6    0.17    0.08
  -5 -15   6    0.07    0.04
   5  15  -6    0.04    0.05
  -5  15   6    0.04    0.06
  -4 -15   6    0.02    0.03
  -4  15   6    0.01    0.04
   4  15  -6    0.01    0.04
  -3 -15   6    0.43    0.06
  -3  15   6    0.50    0.09
   3  15  -6    0.44    0.07
  -2 -15   6    0.35    0.05
   2  15  -6    0.37    0.06
  -2  15   6    0.35    0.08
  -1 -15   6    0.51    0.06
  -1  15   6    0.52    0.09
   1  15  -6    0.46    0.07
   0 -15   6    0.70    0.07
   0  15  -6    0.56    0.07
   0  15   6    0.67    0.09
   1 -15   6    0.04    0.03
  -1  15  -6    0.01    0.03
   1  15   6    0.04    0.05
   1  15   6   -0.03    0.03
  -1  15  -6    0.00    0.02
   2 -15   6    0.04    0.04
   2 -15   6    0.08    0.05
  -2  15  -6    0.02    0.04
   2  15   6    0.06    0.04
  -2  15  -6    0.09    0.04
   2  15   6    0.06    0.05
   3 -15   6   -0.03    0.03
   3  15   6    0.05    0.05
   3  15   6    0.01    0.04
  -3  15  -6    0.02    0.04
   4  15   6    0.57    0.09
  -4  15  -6    0.56    0.08
   4  15   6    0.51    0.10
   5  15   6   -0.01    0.04
   5  15   6    0.12    0.08
  -5 -16   6   -0.01    0.03
   5  16  -6   -0.04    0.04
  -5  16   6   -0.07    0.05
  -4 -16   6    0.16    0.05
  -4  16   6    0.16    0.07
   4  16  -6    0.12    0.06
  -3 -16   6   -0.01    0.03
   3  16  -6   -0.06    0.03
  -3  16   6    0.01    0.05
  -2 -16   6    0.28    0.05
  -2  16   6    0.21    0.07
   2  16  -6    0.19    0.05
  -1 -16   6    0.10    0.04
   1  16  -6    0.10    0.05
  -1  16   6    0.17    0.06
   0  16   6    0.15    0.06
   0  16  -6    0.29    0.06
   1  16   6    0.01    0.04
   1  16   6    0.02    0.04
  -1  16  -6   -0.04    0.03
   2 -16   6    0.17    0.07
  -2  16  -6    0.09    0.05
   2  16   6    0.12    0.06
   2  16   6    0.18    0.06
   3  16   6    0.17    0.06
   3  16   6    0.14    0.07
  -3  16  -6    0.14    0.06
   4  16   6   -0.04    0.06
  -4  16  -6    0.02    0.04
   4  16   6    0.03    0.04
   5  16   6    0.05    0.05
   5  16   6    0.07    0.07
  -4 -17   6    0.00    0.04
   4  17  -6    0.00    0.04
  -4  17   6    0.02    0.06
  -3  17   6   -0.05    0.05
   3  17  -6    0.01    0.04
  -2  17   6   -0.03    0.04
   2  17  -6    0.00    0.04
  -1  17   6    0.05    0.05
   1  17  -6    0.02    0.04
   0  17  -6    0.18    0.06
   0  17   6    0.27    0.08
   1  17   6    0.06    0.06
   1  17   6    0.05    0.05
  -1  17  -6   -0.05    0.03
  -2  17  -6    0.03    0.04
   2  17   6    0.03    0.06
   2  17   6    0.01    0.04
   3  17   6    0.03    0.06
   3  17   6    0.04    0.05
  -3  17  -6   -0.03    0.04
   4  17   6    0.02    0.06
  -4  17  -6   -0.02    0.04
   4  17   6    0.01    0.05
   3  18  -6   -0.05    0.04
  -3  18   6    0.05    0.06
   2  18  -6   -0.05    0.04
  -2  18   6    0.03    0.05
  -1  18   6    0.11    0.06
   1  18  -6    0.06    0.05
   0  18  -6    0.48    0.09
   0  18   6    0.66    0.11
   1  18   6    0.01    0.06
  -1  18  -6   -0.02    0.04
   1  18   6   -0.02    0.04
   2  18   6    0.23    0.07
   2  18   6    0.21    0.08
  -2  18  -6    0.18    0.06
   3  18   6    0.14    0.08
   3  18   6    0.13    0.06
  -3  18  -6    0.11    0.06
  -1  19   6    0.95    0.14
   1  19  -6    0.65    0.10
   0  19   6    0.33    0.09
   0  19   6    0.27    0.08
   0  19  -6    0.29    0.07
   1  19   6    0.01    0.07
 -10   0   7    0.02    0.04
  -9   0   7   -0.01    0.04
   9   0  -7    0.00    0.05
   8   0  -7    0.03    0.05
  -8   0   7   -0.01    0.03
  -7   0   7   -0.04    0.02
  -6   0   7    0.02    0.02
  -5   0   7    0.03    0.02
  -4   0   7   -0.02    0.01
  -4   0   7    0.01    0.01
  -3   0   7    0.04    0.01
  -3   0   7    0.05    0.02
  -2   0   7    0.03    0.01
  -2   0   7    0.01    0.01
  -1   0   7    0.00    0.01
  -1   0   7   -0.02    0.01
   1   0   7    0.01    0.01
  -1   0  -7    0.01    0.01
   1   0   7    0.01    0.01
  -2   0  -7    0.01    0.01
  -2   0  -7    0.00    0.01
   2   0   7    0.00    0.01
   3   0   7    0.00    0.02
  -3   0  -7   -0.03    0.01
   4   0   7    0.02    0.03
  -4   0  -7    0.04    0.03
   5   0   7    0.09    0.04
  -5   0  -7   -0.02    0.03
   6   0   7    0.00    0.04
  -6   0  -7    0.04    0.04
   8   0   7    0.04    0.06
  -8   0  -7    0.00    0.05
  -9   0  -7   -0.02    0.04
   9   0   7    0.01    0.05
 -10  -1   7    0.10    0.05
  10   1  -7    0.17    0.11
 -10   1   7    0.29    0.07
  -9  -1   7    1.91    0.13
   9  -1  -7    1.53    0.16
  -9   1   7    1.91    0.12
   9   1  -7    2.17    0.16
  -8  -1   7    0.24    0.05
   8   1  -7    0.28    0.07
  -8   1   7    0.21    0.05
  -7  -1   7   -0.04    0.02
  -7   1   7    0.01    0.03
   7   1  -7    0.12    0.05
  -6  -1   7   -0.01    0.02
  -6   1   7    0.03    0.03
   6   1  -7    0.01    0.03
  -5  -1   7    0.27    0.04
  -5   1   7    0.30    0.04
  -4  -1   7    0.12    0.03
  -4  -1   7    0.10    0.02
  -4   1   7    0.08    0.02
  -4   1   7    0.07    0.03
  -4   1   7    0.05    0.02
  -3  -1   7    7.13    0.22
  -3  -1   7    6.89    0.23
  -3   1   7    6.73    0.25
  -3   1   7    6.86    0.23
  -3   1   7    6.82    0.22
  -2  -1   7    3.64    0.13
  -2  -1   7    3.88    0.13
  -2   1   7    3.90    0.13
  -2   1   7    3.84    0.13
  -2   1   7    3.70    0.16
  -1  -1   7    0.05    0.02
  -1   1   7    0.04    0.01
  -1   1   7    0.04    0.01
  -1   1   7    0.06    0.02
   0  -1   7    0.37    0.02
   0  -1   7    0.43    0.03
   0   1   7    0.36    0.03
   0   1   7    0.36    0.04
  -1  -1  -7    3.46    0.12
   1  -1   7    3.34    0.12
   1  -1   7    3.40    0.11
  -1   1  -7    3.49    0.12
  -1   1  -7    3.59    0.13
   1   1   7    3.37    0.12
   1   1   7    3.45    0.12
   1   1   7    3.31    0.12
   2  -1   7    3.72    0.14
  -2  -1  -7    3.70    0.14
  -2   1  -7    3.91    0.11
   2   1   7    3.83    0.12
  -2   1  -7    3.80    0.14
   2   1   7    3.78    0.14
  -3  -1  -7    0.05    0.02
   3  -1   7    0.06    0.03
  -3   1  -7    0.04    0.02
   3   1   7    0.05    0.02
  -4  -1  -7    0.96    0.07
   4  -1   7    1.09    0.08
  -4   1  -7    1.02    0.07
   4   1   7    1.11    0.09
   5  -1   7    0.21    0.05
  -5  -1  -7    0.29    0.06
  -5   1  -7    0.26    0.05
   5   1   7    0.40    0.07
  -6  -1  -7    0.07    0.05
   6  -1   7    0.12    0.05
  -6   1  -7    0.06    0.04
   6   1   7    0.10    0.05
   7  -1   7    0.06    0.05
  -7  -1  -7    0.00    0.04
   7   1   7    0.02    0.05
  -7   1  -7   -0.03    0.03
  -8  -1  -7    0.15    0.06
   8  -1   7    0.16    0.07
   8   1   7    0.35    0.09
  -8   1  -7    0.41    0.08
  -9  -1  -7    0.06    0.06
   9  -1   7    0.06    0.06
   9   1   7    0.02    0.06
  -9   1  -7    0.00    0.05
 -10  -2   7    0.47    0.08
  10   2  -7    0.46    0.11
 -10   2   7    0.42    0.07
  -9  -2   7   -0.02    0.03
  -9   2   7    0.04    0.04
   9   2  -7    0.09    0.06
  -8  -2   7    0.21    0.05
  -8   2   7    0.27    0.05
   8   2  -7    0.24    0.06
  -7  -2   7    0.13    0.04
   7   2  -7    0.12    0.05
  -7   2   7    0.12    0.03
  -6  -2   7    0.04    0.02
   6   2  -7    0.09    0.04
  -6   2   7    0.03    0.02
  -5  -2   7    0.89    0.06
   5   2  -7    0.90    0.09
  -5   2   7    0.90    0.06
  -5   2   7    0.66    0.08
  -4  -2   7    0.18    0.03
  -4  -2   7    0.10    0.03
   4   2  -7    0.22    0.05
  -4   2   7    0.18    0.04
  -4   2   7    0.15    0.04
  -4   2   7    0.17    0.02
  -3  -2   7    1.88    0.09
  -3  -2   7    1.81    0.08
  -3   2   7    2.10    0.11
  -3   2   7    1.94    0.08
  -3   2   7    1.98    0.09
   3   2  -7    2.08    0.11
  -2  -2   7   38.13    1.04
  -2  -2   7   37.11    1.04
  -2   2   7   37.07    1.08
  -2   2   7   38.36    1.03
  -2   2   7   36.68    1.04
   2   2  -7   37.20    1.07
  -1  -2   7    0.19    0.02
  -1   2   7    0.18    0.02
   1   2  -7    0.26    0.04
  -1   2   7    0.23    0.02
  -1   2   7    0.17    0.03
   0  -2   7    6.16    0.18
   0  -2  -7    6.29    0.19
   0  -2   7    6.40    0.20
   0   2   7    6.23    0.18
   0   2   7    6.23    0.18
   0   2   7    5.95    0.21
   0   2   7    6.09    0.19
   0   2  -7    6.14    0.20
   1  -2   7    7.27    0.22
  -1  -2  -7    6.88    0.22
   1  -2   7    7.01    0.23
   1   2   7    7.02    0.23
  -1   2  -7    7.27    0.22
   1   2   7    6.99    0.22
  -1   2  -7    7.53    0.23
   2  -2   7    0.04    0.02
  -2  -2  -7    0.06    0.02
   2  -2   7    0.05    0.02
  -2   2  -7    0.02    0.02
  -2   2  -7    0.05    0.01
   2   2   7    0.05    0.01
   2   2   7    0.05    0.02
  -3  -2  -7    2.04    0.10
   3  -2   7    1.87    0.10
  -3   2  -7    1.82    0.09
   3   2   7    1.95    0.10
   3   2   7    1.97    0.07
   4  -2   7    0.49    0.06
  -4  -2  -7    0.43    0.05
  -4   2  -7    0.55    0.06
   4   2   7    0.47    0.07
   5  -2   7    0.06    0.04
  -5  -2  -7    0.00    0.03
  -5   2  -7    0.05    0.03
   5   2   7    0.03    0.03
   6  -2   7    5.39    0.25
  -6  -2  -7    5.64    0.23
   6   2   7    5.39    0.25
  -6   2  -7    5.25    0.23
  -7  -2  -7    0.11    0.05
   7  -2   7    0.10    0.05
   7   2   7    0.09    0.05
  -7   2  -7    0.09    0.05
   8  -2   7    2.95    0.20
  -8  -2  -7    2.57    0.17
  -8   2  -7    2.51    0.16
   8   2   7    2.44    0.19
   9  -2   7    0.03    0.06
  -9  -2  -7    0.12    0.06
  -9   2  -7    0.04    0.05
   9   2   7    0.04    0.06
 -10  -3   7   -0.01    0.04
  10   3  -7    0.12    0.06
 -10   3   7    0.03    0.04
  -9  -3   7    1.88    0.13
   9   3  -7    1.99    0.15
  -9   3   7    1.64    0.11
  -8  -3   7    0.45    0.07
  -8   3   7    0.29    0.05
   8   3  -7    0.29    0.07
  -7  -3   7    0.13    0.04
  -7   3   7    0.09    0.03
   7   3  -7    0.14    0.05
  -6  -3   7    0.02    0.02
  -6   3   7    0.00    0.02
  -6   3   7    0.01    0.04
   6   3  -7    0.01    0.03
  -5  -3   7    0.01    0.02
   5   3  -7    0.09    0.04
  -5   3   7    0.07    0.04
  -5   3   7    0.06    0.02
  -4  -3   7    0.09    0.02
  -4  -3   7    0.12    0.03
  -4   3   7    0.09    0.04
  -4   3   7    0.10    0.02
   4   3  -7    0.12    0.03
   4   3  -7    0.14    0.04
  -4   3   7    0.11    0.03
  -3  -3   7    0.10    0.02
  -3  -3   7    0.12    0.02
  -3   3   7    0.14    0.03
  -3   3   7    0.15    0.04
  -3   3   7    0.11    0.02
   3   3  -7    0.18    0.04
  -2  -3   7   20.51    0.60
  -2   3   7   21.03    0.60
  -2   3   7   21.41    0.64
   2   3  -7   20.93    0.63
  -2   3   7   21.42    0.59
  -1  -3   7    2.67    0.10
  -1   3   7    2.83    0.09
  -1   3   7    2.71    0.12
  -1   3   7    2.89    0.09
   1   3  -7    2.55    0.11
   0  -3  -7   15.45    0.44
   0  -3   7   15.46    0.44
   0   3   7   15.66    0.44
   0   3   7   15.16    0.46
   0   3   7   15.67    0.44
   0   3  -7   15.75    0.46
   0   3   7   15.39    0.43
   1  -3   7    1.05    0.05
  -1  -3  -7    1.10    0.05
  -1   3  -7    0.89    0.05
   1   3   7    1.13    0.06
   1   3   7    0.99    0.06
  -1   3  -7    0.98    0.06
   2  -3   7    0.20    0.03
  -2  -3  -7    0.26    0.03
   2  -3   7    0.20    0.03
  -2   3  -7    0.25    0.02
   2   3   7    0.38    0.05
   2   3   7    0.27    0.03
  -2   3  -7    0.19    0.03
  -3  -3  -7    0.34    0.04
   3  -3   7    0.40    0.05
   3   3   7    0.41    0.06
  -3   3  -7    0.25    0.04
   3   3   7    0.40    0.03
  -3   3  -7    0.33    0.02
   4  -3   7    0.03    0.03
  -4  -3  -7    0.02    0.03
   4   3   7    0.02    0.01
   4   3   7    0.00    0.03
  -4   3  -7    0.00    0.02
   5  -3   7    0.15    0.05
  -5  -3  -7    0.27    0.05
   5   3   7    0.21    0.06
  -5   3  -7    0.19    0.05
  -6  -3  -7    0.04    0.04
   6  -3   7    0.01    0.04
   6   3   7    0.10    0.06
  -6   3  -7    0.11    0.04
   7  -3   7    0.10    0.06
  -7  -3  -7    0.14    0.05
   7   3   7    0.17    0.07
  -7   3  -7    0.20    0.06
  -8  -3  -7    4.22    0.21
   8  -3   7    3.96    0.23
   8   3   7    4.23    0.25
  -8   3  -7    4.35    0.22
  -9  -3  -7    0.13    0.06
  -9   3  -7    0.19    0.07
   9   3   7    0.01    0.06
 -10  -4   7    0.28    0.06
 -10   4   7    0.33    0.07
  10   4  -7    0.33    0.08
  -9  -4   7    0.40    0.07
   9   4  -7    0.30    0.07
  -9   4   7    0.58    0.07
  -8  -4   7    0.02    0.03
   8   4  -7    0.08    0.05
  -8   4   7   -0.01    0.03
  -7  -4   7    0.01    0.02
   7   4  -7    0.06    0.04
  -7   4   7    0.04    0.03
  -7   4   7    0.00    0.04
  -6  -4   7    0.10    0.03
  -6   4   7    0.16    0.03
   6   4  -7    0.08    0.04
  -6   4   7    0.08    0.04
  -5  -4   7    0.39    0.05
  -5   4   7    0.40    0.07
   5   4  -7    0.48    0.07
  -5   4   7    0.44    0.04
  -4  -4   7    0.86    0.06
  -4  -4   7    0.81    0.06
   4   4  -7    0.80    0.08
  -4   4   7    0.93    0.07
   4   4  -7    0.74    0.08
  -4   4   7    0.82    0.09
  -4   4   7    0.81    0.05
  -3  -4   7    1.67    0.08
  -3  -4   7    1.74    0.08
   3   4  -7    1.80    0.10
  -3   4   7    1.88    0.09
  -3   4   7    1.77    0.07
  -3   4   7    1.74    0.11
  -2  -4   7    2.83    0.11
  -2   4   7    2.95    0.14
   2   4  -7    2.83    0.13
  -2   4   7    2.94    0.11
  -2   4   7    3.02    0.10
  -1  -4   7   31.55    0.89
  -1   4   7   32.35    0.92
   1   4  -7   31.95    0.91
  -1   4   7   31.35    0.87
  -1   4   7   31.81    0.88
   0  -4  -7    0.11    0.02
   0  -4   7    0.07    0.02
   0  -4   7    0.09    0.02
   0   4  -7    0.12    0.02
   0   4   7    0.05    0.02
   0   4   7    0.10    0.02
   1  -4   7    3.66    0.13
   1  -4   7    3.69    0.14
  -1  -4  -7    3.64    0.13
   1   4   7    3.97    0.14
  -1   4  -7    3.70    0.14
   1   4   7    3.73    0.14
  -1   4  -7    3.66    0.13
   2  -4   7    2.00    0.09
  -2  -4  -7    2.08    0.09
   2  -4   7    2.11    0.09
   2   4   7    1.88    0.10
  -2   4  -7    1.90    0.09
  -2   4  -7    2.03    0.07
   2   4   7    2.04    0.08
   3  -4   7    0.06    0.02
  -3  -4  -7    0.11    0.03
   3   4   7    0.13    0.02
  -3   4  -7    0.07    0.03
  -3   4  -7    0.10    0.02
   3   4   7    0.12    0.04
   4  -4   7    0.26    0.05
  -4  -4  -7    0.23    0.04
   4   4   7    0.20    0.05
  -4   4  -7    0.14    0.04
   4   4   7    0.21    0.03
  -5  -4  -7    0.88    0.09
   5  -4   7    0.74    0.09
   5   4   7    0.69    0.09
  -5   4  -7    0.77    0.08
   6  -4   7    0.09    0.05
  -6  -4  -7    0.06    0.04
  -6   4  -7    0.04    0.04
   6   4   7    0.10    0.05
  -7  -4  -7   -0.02    0.04
   7  -4   7   -0.01    0.04
  -7   4  -7    0.01    0.04
   7   4   7   -0.08    0.04
  -8  -4  -7    0.42    0.08
   8  -4   7    0.41    0.09
  -8   4  -7    0.28    0.07
   8   4   7    0.32    0.09
  -9  -4  -7    0.16    0.07
   9   4   7    0.14    0.08
  -9   4  -7    0.01    0.05
 -10  -5   7    0.03    0.04
 -10   5   7   -0.02    0.04
  -9  -5   7    0.00    0.03
   9   5  -7    0.09    0.05
  -9   5   7   -0.03    0.03
  -8  -5   7    0.56    0.08
  -8   5   7    0.64    0.11
  -8   5   7    0.43    0.06
   8   5  -7    0.56    0.09
  -7  -5   7    0.12    0.04
  -7   5   7    0.13    0.06
  -7   5   7    0.08    0.03
   7   5  -7    0.06    0.04
  -6  -5   7    0.24    0.04
   6   5  -7    0.30    0.06
  -6   5   7    0.27    0.04
  -6   5   7    0.20    0.06
  -5  -5   7    0.04    0.02
  -5   5   7    0.00    0.01
  -5   5   7    0.01    0.03
   5   5  -7    0.04    0.03
  -4  -5   7    0.30    0.04
  -4   5   7    0.28    0.03
   4   5  -7    0.25    0.05
  -4   5   7    0.35    0.06
  -4   5   7    0.22    0.05
  -3  -5   7    8.33    0.27
  -3   5   7    8.10    0.28
   3   5  -7    8.28    0.28
  -3   5   7    8.44    0.24
  -3   5   7    8.05    0.30
   3   5  -7    8.04    0.29
  -2  -5   7    0.06    0.02
  -2   5   7    0.02    0.02
   2   5  -7    0.07    0.03
  -2   5   7    0.08    0.01
  -2   5   7    0.07    0.02
   1  -5  -7   14.17    0.40
  -1  -5   7   14.14    0.43
   1   5  -7   14.32    0.43
  -1   5   7   14.57    0.40
  -1   5   7   14.61    0.45
  -1   5   7   14.20    0.42
   0  -5   7   31.16    0.85
   0  -5   7   29.92    0.85
   0  -5  -7   30.17    0.83
   0   5  -7   29.91    0.85
   0   5   7   30.01    0.87
   0   5   7   29.84    0.84
   1  -5   7    2.78    0.11
   1  -5   7    2.56    0.10
  -1  -5  -7    2.71    0.10
  -1   5  -7    2.54    0.11
   1   5   7    2.55    0.11
  -1   5  -7    2.69    0.10
   1   5   7    2.48    0.11
   2  -5   7    0.52    0.05
   2  -5   7    0.45    0.05
  -2  -5  -7    0.38    0.04
  -2   5  -7    0.36    0.03
   2   5   7    0.40    0.05
  -2   5  -7    0.36    0.04
   2   5   7    0.49    0.05
   3  -5   7    1.02    0.07
  -3  -5  -7    0.94    0.07
  -3   5  -7    1.07    0.05
   3   5   7    1.09    0.08
   3   5   7    0.98    0.05
  -3   5  -7    1.03    0.07
  -4  -5  -7    0.05    0.03
   4  -5   7    0.05    0.03
  -4   5  -7    0.04    0.03
   4   5   7    0.02    0.03
   4   5   7    0.06    0.02
  -5  -5  -7    0.06    0.04
   5  -5   7    0.11    0.04
  -5   5  -7    0.13    0.04
   5   5   7    0.12    0.05
   6  -5   7    0.15    0.05
  -6  -5  -7    0.12    0.04
  -6   5  -7    0.05    0.04
   6   5   7    0.09    0.05
  -7  -5  -7    0.13    0.05
   7  -5   7    0.11    0.05
  -7   5  -7    0.10    0.06
   7   5   7    0.02    0.06
  -8  -5  -7    0.26    0.07
   8  -5   7    0.21    0.07
  -8   5  -7    0.40    0.08
   8   5   7    0.25    0.09
  -9  -5  -7    0.18    0.06
   9   5   7    0.20    0.08
  -9   5  -7    0.23    0.08
  -9  -6   7    0.30    0.06
   9   6  -7    0.18    0.06
  -8  -6   7    0.13    0.04
  -8   6   7    0.11    0.06
  -8   6   7    0.13    0.04
   8   6  -7    0.08    0.05
  -7  -6   7    0.03    0.03
   7   6  -7    0.08    0.05
  -7   6   7    0.01    0.04
  -7   6   7    0.05    0.03
  -6  -6   7    1.00    0.08
  -6   6   7    1.02    0.06
  -6   6   7    1.03    0.12
   6   6  -7    1.09    0.11
  -5  -6   7    0.05    0.03
   5   6  -7   -0.01    0.03
  -5   6   7    0.01    0.01
  -5   6   7    0.02    0.04
  -4  -6   7    6.91    0.24
  -4   6   7    7.11    0.21
  -4   6   7    6.66    0.27
   4   6  -7    7.11    0.26
  -3  -6   7    0.43    0.05
  -3   6   7    0.40    0.05
  -3   6   7    0.39    0.02
   3   6  -7    0.44    0.06
  -3   6   7    0.48    0.07
   3   6  -7    0.39    0.06
  -2  -6   7    0.66    0.05
   2   6  -7    0.62    0.06
  -2   6   7    0.67    0.03
  -2   6   7    0.67    0.05
  -2   6   7    0.79    0.08
   2   6  -7    0.72    0.06
   1  -6  -7   17.65    0.47
  -1  -6   7   17.43    0.51
   1   6  -7   17.15    0.52
  -1   6   7   17.37    0.54
  -1   6   7   17.08    0.50
   0  -6   7    4.39    0.15
   0  -6   7    4.36    0.16
   0  -6  -7    4.20    0.13
   0   6  -7    4.30    0.15
   0   6   7    4.19    0.14
   0   6   7    4.21    0.17
   1  -6   7    0.04    0.02
  -1  -6  -7    0.03    0.01
   1  -6   7    0.01    0.02
  -1   6  -7    0.00    0.01
  -1   6  -7    0.01    0.02
   1   6   7    0.02    0.01
   1   6   7    0.02    0.02
   1   6   7    0.02    0.02
  -2  -6  -7    1.98    0.09
   2  -6   7    2.13    0.10
   2  -6   7    2.05    0.10
   2   6   7    2.03    0.09
  -2   6  -7    2.16    0.10
  -2   6  -7    2.05    0.08
   2   6   7    1.92    0.11
  -3  -6  -7    2.97    0.13
   3  -6   7    2.99    0.13
  -3   6  -7    3.01    0.11
   3   6   7    2.92    0.12
   3   6   7    3.03    0.15
  -3   6  -7    2.93    0.13
  -4  -6  -7    0.54    0.06
   4  -6   7    0.50    0.06
   4   6   7    0.59    0.08
  -4   6  -7    0.59    0.07
   4   6   7    0.59    0.05
  -5  -6  -7    3.51    0.16
   5  -6   7    3.69    0.18
   5   6   7    3.60    0.19
  -5   6  -7    3.59    0.17
  -6  -6  -7   -0.04    0.03
   6  -6   7    0.00    0.03
  -6   6  -7    0.04    0.04
   6   6   7    0.08    0.05
  -7  -6  -7    2.04    0.13
   7  -6   7    1.98    0.14
  -7   6  -7    1.65    0.13
   7   6   7    1.88    0.19
   8  -6   7    0.04    0.05
  -8  -6  -7   -0.01    0.05
   8   6   7   -0.03    0.06
  -8   6  -7    0.06    0.05
  -9  -6  -7    0.01    0.05
  -9   6  -7    0.00    0.06
   9   6   7    0.11    0.08
  -9  -7   7    0.07    0.04
   9   7  -7    0.04    0.04
  -9   7   7    0.19    0.08
  -8  -7   7    1.02    0.10
  -8   7   7    1.30    0.15
   8   7  -7    1.29    0.12
  -7  -7   7    0.10    0.04
  -7   7   7    0.12    0.06
   7   7  -7    0.10    0.05
  -6  -7   7    0.14    0.04
  -6   7   7    0.08    0.05
   6   7  -7    0.11    0.05
  -6   7   7    0.13    0.03
  -5  -7   7    4.00    0.17
   5   7  -7    4.03    0.19
  -5   7   7    4.41    0.21
  -5   7   7    4.16    0.14
  -4  -7   7    0.05    0.02
  -4   7   7    0.01    0.01
  -4   7   7    0.00    0.03
   4   7  -7    0.04    0.03
  -3  -7   7    0.08    0.02
  -3   7   7    0.04    0.02
  -3   7   7    0.06    0.01
   3   7  -7    0.01    0.03
  -3   7   7    0.10    0.04
  -2  -7   7    0.01    0.02
   2   7  -7    0.03    0.02
  -2   7   7    0.00    0.01
   2   7  -7    0.03    0.02
  -2   7   7    0.02    0.02
  -1  -7   7    0.25    0.04
  -1   7   7    0.19    0.04
   1   7  -7    0.19    0.04
  -1   7   7    0.24    0.03
   0  -7   7    0.05    0.02
   0  -7  -7    0.04    0.01
   0  -7   7    0.04    0.02
   0   7   7    0.11    0.03
   0   7   7    0.08    0.02
   0   7  -7    0.04    0.02
   1  -7   7    0.39    0.04
  -1  -7  -7    0.35    0.03
   1  -7   7    0.35    0.04
   1   7   7    0.36    0.05
   1   7   7    0.39    0.04
   1   7   7    0.41    0.05
  -1   7  -7    0.40    0.04
   2  -7   7    0.43    0.05
   2  -7   7    0.54    0.06
  -2  -7  -7    0.46    0.04
  -2   7  -7    0.37    0.05
   2   7   7    0.59    0.06
   2   7   7    0.49    0.06
  -2   7  -7    0.51    0.04
  -3  -7  -7    0.10    0.03
   3  -7   7    0.07    0.03
   3   7   7    0.06    0.02
  -3   7  -7    0.05    0.02
  -3   7  -7    0.11    0.03
   3   7   7    0.08    0.04
   4  -7   7    0.06    0.03
  -4  -7  -7    0.00    0.03
  -4   7  -7    0.03    0.03
   4   7   7   -0.01    0.03
  -4   7  -7    0.02    0.02
   4   7   7    0.02    0.02
   5  -7   7    0.00    0.03
  -5  -7  -7   -0.07    0.03
  -5   7  -7    0.03    0.03
   5   7   7    0.01    0.04
  -6  -7  -7    0.38    0.06
   6  -7   7    0.36    0.07
  -6   7  -7    0.35    0.07
   6   7   7    0.33    0.08
  -7  -7  -7    0.25    0.06
   7  -7   7    0.30    0.07
   7   7   7    0.30    0.09
  -7   7  -7    0.21    0.06
   8  -7   7    0.06    0.06
  -8  -7  -7    0.04    0.05
   8   7   7    0.11    0.08
  -8   7  -7    0.06    0.05
  -9  -7  -7    0.01    0.05
  -9   7  -7    0.05    0.06
  -9  -8   7    0.19    0.06
  -9   8   7    0.24    0.09
   9   8  -7    0.12    0.05
  -8  -8   7    0.02    0.03
   8   8  -7    0.00    0.04
  -8   8   7    0.05    0.05
  -7  -8   7    0.26    0.05
   7   8  -7    0.29    0.07
  -7   8   7    0.25    0.07
  -6  -8   7    1.11    0.09
  -6   8   7    1.34    0.14
   6   8  -7    1.13    0.11
  -5  -8   7    0.15    0.04
  -5   8   7    0.10    0.05
   5   8  -7    0.14    0.05
  -4  -8   7   12.01    0.38
  -4   8   7   12.03    0.43
   4   8  -7   11.87    0.40
  -3  -8   7    0.60    0.06
   3   8  -7    0.69    0.07
  -3   8   7    0.63    0.08
  -2  -8   7    0.72    0.05
  -2   8   7    0.84    0.09
  -2   8   7    0.74    0.07
   2   8  -7    0.74    0.07
  -1  -8   7    1.48    0.08
  -1   8   7    1.37    0.09
  -1   8   7    1.17    0.07
   1   8  -7    1.41    0.08
   0  -8   7    1.08    0.07
   0  -8   7    0.98    0.06
   0   8  -7    1.08    0.06
   0   8   7    1.15    0.06
   0   8   7    1.16    0.08
   1  -8   7    0.69    0.06
   1  -8   7    0.55    0.05
  -1  -8  -7    0.48    0.03
  -1   8  -7    0.55    0.05
   1   8   7    0.65    0.07
   1   8   7    0.59    0.05
   1   8   7    0.52    0.06
   2  -8   7    0.73    0.06
  -2  -8  -7    0.69    0.05
   2  -8   7    0.69    0.06
   2   8   7    0.69    0.08
   2   8   7    0.74    0.07
  -2   8  -7    0.59    0.06
  -2   8  -7    0.68    0.05
   3  -8   7    1.78    0.10
  -3  -8  -7    1.66    0.09
  -3   8  -7    1.52    0.08
   3   8   7    1.45    0.11
   3   8   7    1.62    0.09
  -3   8  -7    1.53    0.09
   4  -8   7    0.11    0.04
  -4  -8  -7    0.29    0.05
   4   8   7    0.22    0.06
  -4   8  -7    0.22    0.04
  -4   8  -7    0.16    0.04
   4   8   7    0.23    0.04
  -5  -8  -7    0.80    0.08
   5  -8   7    0.76    0.09
   5   8   7    0.90    0.12
  -5   8  -7    0.84    0.09
  -6  -8  -7   -0.04    0.03
   6  -8   7   -0.01    0.03
  -6   8  -7    0.05    0.04
   6   8   7   -0.04    0.04
  -7  -8  -7    0.12    0.05
   7  -8   7    0.10    0.05
  -7   8  -7    0.07    0.05
   7   8   7    0.06    0.07
  -8  -8  -7    0.06    0.05
   8   8   7    0.21    0.09
  -8   8  -7    0.04    0.05
  -9  -9   7    0.03    0.04
  -9   9   7    0.07    0.06
   9   9  -7    0.04    0.05
  -8  -9   7    0.03    0.04
  -8   9   7    0.04    0.06
   8   9  -7    0.02    0.05
  -7  -9   7    0.10    0.04
  -7   9   7    0.07    0.06
   7   9  -7    0.03    0.04
  -6  -9   7    0.14    0.04
   6   9  -7    0.09    0.05
  -6   9   7    0.20    0.07
  -5  -9   7    0.25    0.05
  -5   9   7    0.21    0.06
   5   9  -7    0.22    0.06
  -4  -9   7    0.44    0.06
  -4   9   7    0.51    0.09
   4   9  -7    0.52    0.07
  -3  -9   7    8.08    0.28
   3   9  -7    8.12    0.29
  -3   9   7    8.08    0.31
  -2  -9   7    3.52    0.14
   2   9  -7    3.32    0.15
  -2   9   7    3.64    0.17
  -1  -9   7    0.03    0.02
   1   9  -7    0.06    0.03
  -1   9   7   -0.04    0.02
   0  -9   7    1.48    0.08
   0  -9   7    1.43    0.08
   0   9  -7    1.47    0.08
   0   9   7    1.28    0.09
   1  -9   7    2.94    0.13
   1  -9   7    2.78    0.13
   1   9   7    2.86    0.14
  -1   9  -7    2.87    0.12
   1   9   7    2.87    0.13
   2  -9   7    0.75    0.07
  -2  -9  -7    0.63    0.04
   2  -9   7    0.58    0.06
  -2   9  -7    0.73    0.07
  -2   9  -7    0.65    0.05
   2   9   7    0.78    0.07
   2   9   7    0.76    0.08
  -3  -9  -7    0.04    0.02
   3  -9   7    0.00    0.02
   3  -9   7    0.01    0.03
   3   9   7    0.05    0.03
   3   9   7    0.06    0.04
  -3   9  -7    0.01    0.02
  -3   9  -7    0.02    0.03
   4  -9   7    1.43    0.10
  -4  -9  -7    1.35    0.08
   4   9   7    1.09    0.12
  -4   9  -7    1.26    0.08
   4   9   7    1.22    0.08
  -4   9  -7    1.10    0.08
   5  -9   7    0.03    0.03
  -5  -9  -7    0.01    0.03
   5   9   7   -0.02    0.04
  -5   9  -7    0.01    0.03
   6  -9   7    0.19    0.06
  -6  -9  -7    0.15    0.05
  -6   9  -7    0.28    0.06
   6   9   7    0.20    0.08
   7  -9   7   -0.04    0.03
  -7  -9  -7   -0.02    0.04
  -7   9  -7   -0.02    0.04
   7   9   7   -0.01    0.06
  -8  -9  -7   -0.04    0.04
   8   9   7    0.00    0.06
  -8   9  -7    0.01    0.05
  -8 -10   7    0.18    0.05
  -8  10   7    0.26    0.09
   8  10  -7    0.21    0.07
  -7 -10   7    0.04    0.04
   7  10  -7    0.01    0.04
  -7  10   7   -0.04    0.04
  -6 -10   7    0.16    0.04
   6  10  -7    0.16    0.05
  -6  10   7    0.20    0.07
  -5 -10   7    1.07    0.08
  -5  10   7    0.93    0.11
   5  10  -7    1.14    0.11
  -4 -10   7    0.72    0.07
  -4  10   7    0.91    0.11
   4  10  -7    0.73    0.08
  -3 -10   7   10.87    0.36
  -3  10   7   11.34    0.41
   3  10  -7   10.87    0.37
  -2 -10   7    1.28    0.08
   2  10  -7    1.12    0.09
  -2  10   7    1.10    0.11
  -1 -10   7    5.83    0.22
  -1  10   7    6.27    0.25
   1  10  -7    6.26    0.22
   0 -10   7    1.70    0.09
   0  10  -7    1.59    0.09
   0  10   7    1.84    0.11
   1 -10   7    6.24    0.22
   1 -10   7    6.10    0.22
  -1  10  -7    5.95    0.21
   1  10   7    6.03    0.24
  -1  10  -7    6.04    0.22
   1  10   7    6.16    0.24
   2 -10   7    7.05    0.26
   2 -10   7    7.58    0.27
   2  10   7    7.65    0.27
  -2  10  -7    7.59    0.26
  -2  10  -7    7.33    0.25
   2  10   7    7.22    0.28
   3 -10   7    0.94    0.09
  -3 -10  -7    0.80    0.06
   3 -10   7    0.76    0.08
  -3  10  -7    0.89    0.06
   3  10   7    0.81    0.10
   3  10   7    0.80    0.08
  -3  10  -7    0.78    0.08
  -4 -10  -7    0.21    0.04
   4 -10   7    0.05    0.04
  -4  10  -7    0.04    0.03
  -4  10  -7    0.10    0.03
   4  10   7    0.16    0.06
   4  10   7    0.18    0.04
  -5 -10  -7    0.26    0.05
   5 -10   7    0.35    0.07
  -5  10  -7    0.32    0.06
   5  10   7    0.22    0.07
  -6 -10  -7    0.24    0.05
   6 -10   7    0.17    0.06
   6  10   7    0.18    0.07
  -6  10  -7    0.21    0.06
   7 -10   7    0.45    0.08
  -7 -10  -7    0.58    0.08
   7  10   7    0.29    0.10
  -7  10  -7    0.42    0.08
  -8 -10  -7   -0.02    0.04
   8  10   7    0.03    0.07
  -8  10  -7    0.10    0.05
  -8 -11   7    0.26    0.06
  -8  11   7    0.23    0.09
   8  11  -7    0.29    0.07
  -7 -11   7   -0.02    0.03
   7  11  -7    0.01    0.04
  -7  11   7   -0.05    0.04
  -6 -11   7    0.08    0.04
   6  11  -7    0.14    0.05
  -6  11   7    0.00    0.05
  -5 -11   7    0.01    0.03
   5  11  -7   -0.02    0.04
  -5  11   7    0.05    0.05
  -4 -11   7    0.30    0.05
  -4  11   7    0.36    0.08
   4  11  -7    0.42    0.07
  -3 -11   7    7.86    0.27
   3  11  -7    7.61    0.28
  -3  11   7    7.65    0.32
  -2 -11   7    2.11    0.11
  -2  11   7    2.02    0.13
   2  11  -7    1.87    0.11
  -1 -11   7    1.82    0.10
  -1  11   7    1.94    0.13
   1  11  -7    1.81    0.10
   0 -11   7    6.21    0.22
   0  11   7    6.19    0.25
   0  11  -7    6.23    0.22
   1 -11   7    5.57    0.21
   1 -11   7    6.03    0.22
   1  11   7    5.76    0.24
   1  11   7    5.97    0.23
  -1  11  -7    5.62    0.21
  -1  11  -7    5.68    0.22
   2 -11   7    2.21    0.11
   2 -11   7    2.22    0.12
   2  11   7    2.05    0.12
  -2  11  -7    2.13    0.11
   2  11   7    1.98    0.13
  -2  11  -7    2.04    0.11
   3 -11   7    0.74    0.08
   3 -11   7    0.78    0.08
  -3  11  -7    0.67    0.07
   3  11   7    0.73    0.10
  -3  11  -7    0.71    0.08
   3  11   7    0.67    0.07
   4 -11   7    0.04    0.04
   4  11   7    0.02    0.03
  -4  11  -7    0.00    0.03
  -4  11  -7   -0.02    0.02
   4  11   7    0.00    0.04
  -5 -11  -7    0.01    0.03
   5 -11   7   -0.01    0.03
   5  11   7    0.02    0.05
  -5  11  -7    0.04    0.03
   6 -11   7   -0.02    0.03
  -6 -11  -7    0.03    0.04
   6  11   7    0.01    0.05
  -6  11  -7    0.01    0.04
  -7 -11  -7    0.06    0.04
  -7  11  -7    0.05    0.05
   7  11   7   -0.07    0.05
  -8 -12   7    0.06    0.04
  -8  12   7    0.09    0.07
   8  12  -7   -0.04    0.05
  -7 -12   7    0.11    0.05
   7  12  -7    0.07    0.05
  -7  12   7    0.08    0.07
  -6 -12   7    0.10    0.04
   6  12  -7    0.03    0.04
  -6  12   7    0.03    0.05
  -5 -12   7    0.03    0.03
  -5  12   7   -0.04    0.04
   5  12  -7   -0.04    0.04
  -4 -12   7    0.69    0.07
   4  12  -7    0.84    0.09
  -4  12   7    0.94    0.12
  -3 -12   7   -0.01    0.02
   3  12  -7    0.03    0.04
  -3  12   7    0.00    0.04
  -2 -12   7    6.47    0.24
  -2  12   7    6.72    0.28
   2  12  -7    6.62    0.25
  -1 -12   7    0.40    0.05
   1  12  -7    0.29    0.05
  -1  12   7    0.34    0.07
   0 -12   7    1.00    0.07
   0  12  -7    1.07    0.08
   0  12   7    0.89    0.10
   1 -12   7    1.02    0.08
   1 -12   7    1.14    0.09
   1  12   7    1.08    0.10
  -1  12  -7    1.19    0.08
  -1  12  -7    1.29    0.09
   1  12   7    1.30    0.10
   2 -12   7    0.19    0.05
   2 -12   7    0.28    0.05
   2  12   7    0.24    0.06
  -2  12  -7    0.23    0.05
   2  12   7    0.20    0.06
  -2  12  -7    0.26    0.05
   3 -12   7    0.64    0.08
   3  12   7    0.78    0.11
  -3  12  -7    0.58    0.07
   3  12   7    0.75    0.09
  -3  12  -7    0.69    0.08
   4 -12   7    1.00    0.10
  -4  12  -7    1.07    0.08
  -4  12  -7    1.11    0.10
   4  12   7    1.15    0.10
   4  12   7    1.10    0.13
   5 -12   7    0.03    0.04
   5  12   7    0.02    0.05
  -5  12  -7    0.05    0.04
   6 -12   7   -0.05    0.03
  -6  12  -7    0.04    0.04
   6  12   7    0.03    0.06
   7  12   7    0.01    0.06
  -7  12  -7    0.09    0.05
  -7 -13   7    0.24    0.06
   7  13  -7    0.32    0.07
  -7  13   7    0.31    0.09
  -6 -13   7    0.00    0.03
   6  13  -7   -0.03    0.04
  -6  13   7   -0.01    0.04
  -5 -13   7    0.37    0.06
  -5  13   7    0.20    0.07
   5  13  -7    0.22    0.06
  -4 -13   7    0.72    0.08
   4  13  -7    0.71    0.08
  -4  13   7    0.82    0.12
  -3 -13   7    0.80    0.08
   3  13  -7    0.77    0.08
  -3  13   7    0.73    0.11
  -2 -13   7    0.05    0.03
  -2  13   7    0.01    0.04
   2  13  -7   -0.02    0.03
  -1 -13   7    1.37    0.09
  -1  13   7    1.40    0.13
   1  13  -7    1.52    0.10
   0 -13   7    1.35    0.09
   0  13  -7    1.46    0.10
   0  13   7    1.36    0.13
   1 -13   7    8.50    0.29
   1 -13   7    8.30    0.31
  -1  13  -7    8.60    0.30
  -1  13  -7    9.03    0.30
   1  13   7    8.49    0.33
   1  13   7    8.32    0.33
   2 -13   7    1.28    0.09
   2 -13   7    1.27    0.10
   2  13   7    1.36    0.10
  -2  13  -7    1.34    0.09
  -2  13  -7    1.41    0.09
   2  13   7    1.51    0.14
   3 -13   7    0.10    0.04
   3  13   7    0.05    0.05
   3  13   7    0.12    0.05
  -3  13  -7    0.16    0.05
  -3  13  -7    0.16    0.04
   4 -13   7    0.03    0.04
  -4  13  -7    0.00    0.03
   4  13   7   -0.03    0.03
  -4  13  -7   -0.03    0.03
   4  13   7   -0.03    0.04
   5 -13   7    0.10    0.05
   5  13   7    0.08    0.07
  -5  13  -7    0.14    0.04
   6  13   7    0.14    0.08
  -6  13  -7    0.24    0.06
  -7  13  -7    0.13    0.06
  -7 -14   7   -0.01    0.03
  -7  14   7   -0.13    0.05
   7  14  -7    0.00    0.05
  -6 -14   7    0.32    0.06
   6  14  -7    0.33    0.07
  -6  14   7    0.28    0.08
  -5 -14   7    0.86    0.09
   5  14  -7    0.93    0.10
  -5  14   7    1.27    0.15
  -4 -14   7   -0.03    0.02
  -4  14   7   -0.01    0.04
   4  14  -7   -0.05    0.04
  -3 -14   7    0.20    0.05
   3  14  -7    0.18    0.05
  -3  14   7    0.24    0.07
  -2 -14   7    0.16    0.04
   2  14  -7    0.29    0.06
  -2  14   7    0.14    0.06
  -1 -14   7   -0.01    0.02
   1  14  -7    0.01    0.03
  -1  14   7   -0.03    0.03
   0 -14   7    2.79    0.14
   0  14  -7    3.01    0.15
   0  14   7    2.91    0.17
   1 -14   7    5.19    0.21
   1 -14   7    5.55    0.23
  -1  14  -7    5.30    0.21
   1  14   7    5.24    0.24
  -1  14  -7    5.23    0.21
   1  14   7    4.89    0.24
   2 -14   7    0.33    0.06
   2 -14   7    0.29    0.05
   2  14   7    0.25    0.07
  -2  14  -7    0.29    0.06
  -2  14  -7    0.28    0.05
   2  14   7    0.26    0.06
   3 -14   7    0.74    0.09
  -3  14  -7    0.70    0.08
   3  14   7    0.67    0.09
  -3  14  -7    0.64    0.08
   3  14   7    0.81    0.12
   4 -14   7    1.77    0.13
   4  14   7    1.89    0.13
  -4  14  -7    1.88    0.12
   4  14   7    1.51    0.16
  -4  14  -7    1.74    0.20
  -5  14  -7    0.20    0.05
   5  14   7    0.16    0.08
   6  14   7    0.18    0.08
  -6 -15   7    0.40    0.07
   6  15  -7    0.37    0.08
  -6  15   7    0.27    0.09
  -5 -15   7    0.11    0.04
  -5  15   7    0.13    0.07
   5  15  -7    0.05    0.05
  -4 -15   7    0.00    0.03
   4  15  -7    0.01    0.04
  -4  15   7   -0.03    0.04
  -3 -15   7    0.15    0.04
  -3  15   7    0.10    0.05
   3  15  -7    0.26    0.06
  -2 -15   7    0.14    0.04
  -2  15   7    0.14    0.06
   2  15  -7    0.10    0.04
  -1 -15   7    0.03    0.03
  -1  15   7    0.00    0.04
   1  15  -7    0.10    0.04
   0 -15   7    0.04    0.03
   0  15   7    0.00    0.04
   0  15  -7   -0.01    0.03
   1 -15   7    0.16    0.04
  -1  15  -7    0.06    0.04
   1  15   7    0.03    0.05
   1  15   7    0.06    0.04
  -1  15  -7    0.10    0.04
   2 -15   7    0.15    0.04
   2 -15   7    0.11    0.05
   2  15   7    0.09    0.05
  -2  15  -7    0.08    0.04
  -2  15  -7    0.09    0.04
   2  15   7    0.20    0.07
   3 -15   7    0.04    0.04
   3  15   7    0.04    0.05
  -3  15  -7    0.04    0.04
  -3  15  -7    0.06    0.04
   3  15   7    0.07    0.05
   4 -15   7    0.22    0.07
   4  15   7    0.27    0.07
   4  15   7    0.23    0.08
   5  15   7    0.25    0.09
  -5 -16   7    0.30    0.06
  -5  16   7    0.26    0.09
   5  16  -7    0.36    0.08
  -4 -16   7    0.04    0.03
  -4  16   7    0.02    0.06
   4  16  -7    0.03    0.05
  -3 -16   7    0.04    0.03
   3  16  -7   -0.02    0.03
  -3  16   7   -0.08    0.04
  -2 -16   7    0.01    0.03
  -2  16   7    0.01    0.05
   2  16  -7    0.05    0.04
  -1 -16   7   -0.04    0.02
  -1  16   7    0.04    0.05
   1  16  -7    0.01    0.04
   0 -16   7    0.46    0.06
   0  16  -7    0.52    0.07
   0  16   7    0.32    0.08
  -1  16  -7    0.23    0.06
   1  16   7    0.27    0.07
   1  16   7    0.33    0.08
   2 -16   7   -0.02    0.04
  -2  16  -7    0.01    0.04
   2  16   7   -0.04    0.04
   2  16   7    0.01    0.04
  -3  16  -7    0.04    0.04
   3  16   7    0.03    0.06
   3  16   7    0.00    0.04
   4  16   7    0.52    0.11
   4  16   7    0.65    0.10
   5  16   7    0.11    0.08
  -4 -17   7    0.39    0.07
  -4  17   7    0.43    0.11
   4  17  -7    0.55    0.08
  -3 -17   7   -0.01    0.03
  -3  17   7    0.00    0.05
   3  17  -7   -0.04    0.04
  -2  17   7    0.05    0.06
   2  17  -7    0.14    0.06
  -1  17   7    0.06    0.05
   1  17  -7   -0.04    0.04
   0  17   7    0.09    0.06
   0  17  -7    0.03    0.04
   1  17   7   -0.05    0.04
  -1  17  -7    0.01    0.04
   1  17   7    0.07    0.06
  -2  17  -7    0.12    0.05
   2  17   7    0.22    0.07
   2  17   7    0.06    0.06
   3  17   7    0.04    0.05
  -3  17  -7   -0.05    0.04
   3  17   7    0.03    0.06
   4  17   7    0.00    0.05
   4  17   7    0.01    0.06
  -3  18   7    0.02    0.06
   3  18  -7   -0.01    0.05
   2  18  -7    2.12    0.14
  -2  18   7    1.57    0.17
   1  18  -7   -0.07    0.04
  -1  18   7    0.01    0.05
   0  18  -7    0.31    0.07
   0  18   7    0.67    0.11
   0  18   7    0.26    0.08
   1  18   7    0.31    0.08
   1  18   7    0.17    0.07
  -1  18  -7    0.13    0.06
   2  18   7    0.84    0.12
  -2  18  -7    0.59    0.09
   2  18   7    0.47    0.11
  10   0  -8    0.06    0.06
 -10   0   8    0.01    0.04
  -9   0   8    2.01    0.13
   9   0  -8    1.89    0.18
   8   0  -8    0.01    0.05
  -8   0   8    0.07    0.04
  -7   0   8    3.05    0.14
  -6   0   8    0.94    0.07
  -5   0   8    2.41    0.11
  -4   0   8    0.44    0.04
  -4   0   8    0.48    0.06
  -3   0   8    0.03    0.01
  -3   0   8   -0.02    0.01
  -2   0   8   11.01    0.32
  -2   0   8   11.30    0.33
  -1   0   8    5.56    0.18
   0   0   8    1.85    0.08
  -1   0  -8    0.35    0.04
   1   0   8    0.32    0.03
   1   0   8    0.37    0.03
   2   0   8    3.04    0.12
  -2   0  -8    3.12    0.10
  -2   0  -8    3.03    0.12
   3   0   8    1.15    0.08
  -3   0  -8    1.10    0.07
  -4   0  -8    1.04    0.08
   4   0   8    1.08    0.08
   5   0   8    0.31    0.06
  -5   0  -8    0.35    0.06
   6   0   8    0.01    0.04
  -6   0  -8    0.13    0.05
  -7   0  -8    1.89    0.14
   7   0   8    2.28    0.16
  -8   0  -8    0.29    0.07
  -9   0  -8    0.01    0.05
   9   0   8    0.01    0.05
 -10  -1   8    0.52    0.08
  10  -1  -8    0.68    0.12
  10   1  -8    0.73    0.12
 -10   1   8    0.63    0.09
   9  -1  -8    2.22    0.17
  -9  -1   8    2.27    0.14
   9   1  -8    2.03    0.18
  -9   1   8    1.95    0.12
  -8  -1   8    0.13    0.05
  -8   1   8    0.13    0.04
   8   1  -8    0.13    0.06
  -7  -1   8   10.27    0.34
  -7   1   8   10.14    0.34
   7   1  -8    9.34    0.38
  -6  -1   8    0.44    0.05
  -6   1   8    0.41    0.05
   6   1  -8    0.46    0.08
  -5  -1   8    2.41    0.11
  -5   1   8    2.54    0.11
  -4  -1   8    5.87    0.21
  -4  -1   8    5.74    0.20
  -4   1   8    5.71    0.19
  -4   1   8    5.50    0.23
  -4   1   8    5.61    0.21
  -3  -1   8    0.09    0.02
  -3  -1   8    0.07    0.02
  -3   1   8    0.07    0.02
  -3   1   8    0.05    0.02
  -3   1   8    0.10    0.03
  -2  -1   8    1.19    0.06
  -2  -1   8    1.27    0.05
  -2   1   8    1.21    0.06
  -2   1   8    1.18    0.06
  -2   1   8    1.12    0.08
  -1  -1   8   30.15    0.84
  -1   1   8   29.29    0.84
  -1   1   8   30.89    0.87
   0  -1   8    1.33    0.04
   0  -1   8    1.38    0.06
   0   1   8    1.28    0.06
   0   1   8    1.28    0.07
   1  -1   8    1.23    0.06
   1  -1   8    1.30    0.05
  -1  -1  -8    1.29    0.06
   1   1   8    1.28    0.06
   1   1   8    1.24    0.06
  -1   1  -8    1.19    0.06
   1   1   8    1.15    0.06
  -1   1  -8    1.14    0.06
   2  -1   8    1.99    0.09
  -2  -1  -8    2.06    0.09
   2   1   8    1.91    0.08
   2   1   8    2.01    0.09
  -2   1  -8    2.01    0.09
  -2   1  -8    2.11    0.07
  -3  -1  -8    2.61    0.12
   3  -1   8    2.66    0.12
  -3   1  -8    2.48    0.12
   3   1   8    2.76    0.13
  -4  -1  -8    0.01    0.02
   4  -1   8    0.02    0.02
  -4   1  -8    0.04    0.03
   4   1   8    0.05    0.03
   5  -1   8    3.14    0.16
  -5  -1  -8    3.04    0.15
  -5   1  -8    2.96    0.15
   5   1   8    3.07    0.16
   6  -1   8    4.42    0.22
  -6  -1  -8    4.62    0.20
   6   1   8    4.06    0.22
  -6   1  -8    4.47    0.21
   7  -1   8    0.45    0.09
  -7  -1  -8    0.51    0.08
  -7   1  -8    0.47    0.08
   7   1   8    0.48    0.09
   8  -1   8    2.94    0.20
  -8  -1  -8    2.73    0.17
   8   1   8    2.61    0.19
  -8   1  -8    2.76    0.17
  -9  -1  -8    0.08    0.06
   9  -1   8    0.08    0.07
   9   1   8   -0.04    0.06
  -9   1  -8   -0.01    0.05
 -10  -2   8    0.89    0.10
  10  -2  -8    0.83    0.12
  10   2  -8    0.95    0.12
 -10   2   8    0.79    0.09
  -9  -2   8    0.24    0.06
   9   2  -8    0.28    0.07
  -9   2   8    0.30    0.06
  -8  -2   8    0.05    0.03
   8   2  -8   -0.06    0.04
  -8   2   8    0.01    0.03
  -7  -2   8    0.14    0.04
  -7   2   8    0.13    0.04
   7   2  -8    0.05    0.05
  -6  -2   8    2.65    0.13
   6   2  -8    2.84    0.16
  -6   2   8    2.86    0.12
  -5  -2   8    5.00    0.18
  -5   2   8    5.14    0.23
   5   2  -8    4.80    0.22
  -5   2   8    4.86    0.18
  -4  -2   8    3.83    0.16
  -4  -2   8    3.96    0.15
   4   2  -8    3.76    0.17
  -4   2   8    3.63    0.16
  -4   2   8    3.80    0.14
  -4   2   8    3.86    0.18
  -3  -2   8    2.10    0.09
  -3  -2   8    1.98    0.09
  -3   2   8    2.05    0.08
  -3   2   8    2.20    0.12
   3   2  -8    2.32    0.12
  -3   2   8    2.12    0.10
  -2  -2   8    0.04    0.02
  -2   2   8    0.02    0.01
   2   2  -8    0.01    0.02
  -2   2   8    0.00    0.01
  -2   2   8    0.02    0.02
  -1  -2   8    0.57    0.04
   1   2  -8    0.41    0.05
  -1   2   8    0.53    0.03
  -1   2   8    0.52    0.03
  -1   2   8    0.51    0.06
   0  -2  -8    1.15    0.05
   0  -2   8    1.02    0.06
   0  -2   8    1.11    0.04
   0   2   8    1.06    0.05
   0   2   8    1.09    0.04
   0   2   8    1.14    0.07
   0   2  -8    1.10    0.06
   0   2   8    1.11    0.04
   1  -2   8    1.69    0.08
  -1  -2  -8    1.68    0.07
   1  -2   8    1.68    0.07
   1   2   8    1.56    0.07
  -1   2  -8    1.67    0.08
   1   2   8    1.50    0.08
  -1   2  -8    1.58    0.07
   2  -2   8    2.33    0.10
   2  -2   8    2.17    0.10
  -2  -2  -8    2.32    0.10
   2   2   8    2.15    0.10
  -2   2  -8    2.17    0.10
  -2   2  -8    2.33    0.08
   2   2   8    2.37    0.09
   3  -2   8    0.37    0.05
  -3  -2  -8    0.38    0.05
  -3   2  -8    0.33    0.04
   3   2   8    0.35    0.05
   3   2   8    0.32    0.02
  -4  -2  -8    2.02    0.11
   4  -2   8    2.00    0.11
  -4   2  -8    1.81    0.10
   4   2   8    1.74    0.11
   5  -2   8    0.09    0.04
  -5  -2  -8    0.01    0.04
  -5   2  -8    0.09    0.04
   5   2   8    0.09    0.04
   6  -2   8    0.19    0.06
  -6  -2  -8    0.20    0.06
   6   2   8    0.06    0.05
  -6   2  -8    0.15    0.05
  -7  -2  -8    0.04    0.05
   7  -2   8    0.00    0.05
  -7   2  -8    0.02    0.04
   7   2   8   -0.03    0.04
   8  -2   8    1.15    0.15
  -8  -2  -8    1.08    0.12
   8   2   8    1.16    0.15
  -8   2  -8    1.10    0.12
  -9  -2  -8    0.10    0.06
   9  -2   8    0.22    0.08
   9   2   8    0.13    0.08
  -9   2  -8    0.27    0.08
  10  -3  -8    1.15    0.15
 -10  -3   8    1.10    0.11
  10   3  -8    0.88    0.12
 -10   3   8    1.12    0.11
  -9  -3   8    1.41    0.11
  -9   3   8    1.57    0.11
   9   3  -8    1.48    0.15
  -8  -3   8    0.36    0.06
  -8   3   8    0.39    0.06
   8   3  -8    0.30    0.07
  -7  -3   8    1.46    0.10
  -7   3   8    1.60    0.09
   7   3  -8    1.56    0.13
  -6  -3   8    0.50    0.06
  -6   3   8    0.52    0.05
  -6   3   8    0.56    0.09
   6   3  -8    0.53    0.08
  -5  -3   8    0.58    0.06
  -5   3   8    0.49    0.08
   5   3  -8    0.66    0.08
  -5   3   8    0.59    0.05
  -4  -3   8    1.07    0.07
  -4  -3   8    1.29    0.07
   4   3  -8    1.08    0.09
  -4   3   8    1.20    0.09
  -4   3   8    1.18    0.08
  -4   3   8    1.26    0.06
  -3  -3   8    0.06    0.02
  -3  -3   8    0.07    0.02
  -3   3   8    0.10    0.04
   3   3  -8    0.06    0.03
  -3   3   8    0.07    0.02
  -3   3   8    0.07    0.02
  -2  -3   8    1.12    0.06
  -2   3   8    1.14    0.05
   2   3  -8    1.16    0.08
  -2   3   8    1.21    0.06
  -2   3   8    1.08    0.08
  -1  -3   8   18.72    0.55
  -1   3   8   18.93    0.53
  -1   3   8   19.11    0.53
  -1   3   8   19.54    0.58
   1   3  -8   18.62    0.56
   0  -3  -8   15.56    0.44
   0  -3   8   15.06    0.43
   0  -3   8   15.07    0.45
   0   3  -8   14.93    0.45
   0   3   8   15.19    0.44
   0   3   8   15.51    0.43
   0   3   8   15.55    0.43
   0   3   8   15.32    0.47
   1  -3   8    0.13    0.02
   1  -3   8    0.09    0.02
  -1  -3  -8    0.10    0.02
   1   3   8    0.19    0.03
   1   3   8    0.10    0.02
  -1   3  -8    0.12    0.02
  -1   3  -8    0.12    0.02
  -2  -3  -8    3.77    0.14
   2  -3   8    3.55    0.14
   2  -3   8    3.80    0.14
   2   3   8    3.67    0.13
   2   3   8    3.91    0.15
  -2   3  -8    3.59    0.14
  -2   3  -8    3.71    0.12
  -3  -3  -8    0.88    0.06
   3  -3   8    0.82    0.06
  -3   3  -8    0.96    0.07
  -3   3  -8    0.90    0.04
   3   3   8    0.87    0.08
   3   3   8    0.81    0.05
   4  -3   8    0.01    0.02
  -4  -3  -8    0.03    0.03
  -4   3  -8    0.02    0.02
   4   3   8    0.01    0.03
   5  -3   8    0.04    0.03
  -5  -3  -8    0.03    0.03
   5   3   8    0.08    0.05
  -5   3  -8    0.01    0.03
   6  -3   8    0.02    0.04
  -6  -3  -8    0.03    0.04
   6   3   8   -0.02    0.04
  -6   3  -8    0.09    0.04
  -7  -3  -8    0.00    0.04
   7  -3   8    0.04    0.05
  -7   3  -8    0.05    0.04
   7   3   8    0.02    0.04
  -8  -3  -8    0.03    0.06
   8  -3   8    0.17    0.07
   8   3   8    0.07    0.07
  -8   3  -8    0.00    0.05
  -9  -3  -8   -0.02    0.05
   9  -3   8    0.05    0.06
   9   3   8   -0.04    0.06
  -9   3  -8   -0.04    0.06
 -10  -4   8    0.21    0.06
  10   4  -8    0.26    0.07
 -10   4   8    0.26    0.06
  -9  -4   8    0.08    0.05
  -9   4   8    0.13    0.05
   9   4  -8    0.17    0.06
  -8  -4   8    0.97    0.09
  -8   4   8    0.88    0.08
   8   4  -8    0.88    0.11
  -7  -4   8    0.54    0.07
  -7   4   8    0.61    0.06
  -7   4   8    0.48    0.09
   7   4  -8    0.41    0.08
  -6  -4   8    0.23    0.04
   6   4  -8    0.27    0.06
  -6   4   8    0.25    0.04
  -6   4   8    0.28    0.07
  -5  -4   8    1.74    0.09
  -5   4   8    1.51    0.12
   5   4  -8    1.63    0.11
  -5   4   8    1.49    0.07
  -4  -4   8    0.33    0.04
  -4  -4   8    0.38    0.05
   4   4  -8    0.31    0.05
  -4   4   8    0.33    0.06
  -4   4   8    0.31    0.03
  -4   4   8    0.34    0.05
  -3  -4   8    1.05    0.06
  -3   4   8    0.92    0.09
  -3   4   8    1.03    0.05
   3   4  -8    1.03    0.08
  -3   4   8    1.04    0.07
  -2  -4   8    8.51    0.27
  -2   4   8    8.58    0.30
  -2   4   8    8.17    0.25
  -2   4   8    8.26    0.26
   2   4  -8    8.59    0.29
  -1  -4   8    4.09    0.15
  -1   4   8    4.07    0.13
  -1   4   8    3.98    0.17
   1   4  -8    4.33    0.16
  -1   4   8    4.00    0.13
   0  -4  -8   64.34    1.75
   0  -4   8   63.82    1.77
   0  -4   8   63.58    1.75
   0   4   8   63.27    1.78
   0   4   8   66.08    1.75
   0   4   8   65.55    1.75
   0   4  -8   62.13    1.77
   0   4   8   63.76    1.75
  -1  -4  -8   29.61    0.85
   1  -4   8   30.67    0.85
   1  -4   8   29.40    0.86
  -1   4  -8   30.38    0.85
   1   4   8   30.09    0.86
   1   4   8   30.83    0.86
  -1   4  -8   30.72    0.87
   2  -4   8    4.39    0.16
  -2  -4  -8    4.09    0.15
  -2   4  -8    4.21    0.13
   2   4   8    4.09    0.15
  -2   4  -8    4.44    0.16
   2   4   8    4.06    0.16
  -3  -4  -8    0.71    0.06
   3  -4   8    0.57    0.06
  -3   4  -8    0.69    0.03
   3   4   8    0.63    0.04
   3   4   8    0.76    0.08
  -3   4  -8    0.65    0.07
  -4  -4  -8    1.42    0.09
   4  -4   8    1.71    0.10
   4   4   8    1.65    0.11
  -4   4  -8    1.63    0.10
  -5  -4  -8    0.04    0.04
   5  -4   8    0.07    0.03
   5   4   8    0.06    0.04
  -5   4  -8   -0.02    0.03
  -6  -4  -8    0.20    0.06
   6  -4   8    0.12    0.05
   6   4   8    0.22    0.07
  -6   4  -8    0.18    0.05
  -7  -4  -8    3.03    0.17
   7  -4   8    3.48    0.19
   7   4   8    3.00    0.20
  -7   4  -8    2.84    0.17
  -8  -4  -8    2.37    0.16
   8  -4   8    2.88    0.19
  -8   4  -8    2.24    0.16
   8   4   8    2.71    0.20
  -9  -4  -8   -0.07    0.05
   9  -4   8    0.04    0.06
  -9   4  -8   -0.01    0.05
   9   4   8    0.00    0.06
  -9  -5   8    2.01    0.13
  -9   5   8    1.95    0.12
   9   5  -8    1.94    0.15
  -8  -5   8    0.04    0.04
   8   5  -8    0.08    0.05
  -8   5   8    0.04    0.03
  -7  -5   8    0.11    0.04
   7   5  -8    0.04    0.05
  -7   5   8    0.07    0.05
  -7   5   8    0.05    0.03
  -6  -5   8    0.81    0.08
  -6   5   8    1.02    0.06
   6   5  -8    0.99    0.10
  -6   5   8    0.92    0.11
  -5  -5   8    0.04    0.02
  -5   5   8    0.00    0.03
   5   5  -8   -0.01    0.03
  -5   5   8    0.07    0.02
  -4  -5   8    0.10    0.03
  -4   5   8    0.18    0.02
  -4   5   8    0.06    0.03
   4   5  -8    0.09    0.04
  -3  -5   8    5.72    0.19
  -3   5   8    5.37    0.17
  -3   5   8    5.10    0.20
   3   5  -8    5.48    0.21
  -2  -5   8    5.55    0.19
  -2   5   8    5.52    0.22
   2   5  -8    5.82    0.21
  -2   5   8    5.01    0.18
  -2   5   8    5.40    0.16
   1  -5  -8    1.00    0.04
  -1  -5   8    0.96    0.06
  -1   5   8    0.89    0.07
   1   5  -8    1.19    0.07
  -1   5   8    1.00    0.05
  -1   5   8    0.99    0.04
   0  -5  -8    3.40    0.11
   0  -5   8    3.13    0.11
   0  -5   8    2.76    0.12
   0   5   8    3.03    0.11
   0   5   8    3.15    0.11
   0   5  -8    3.12    0.12
   0   5   8    3.25    0.14
   1  -5   8    8.79    0.28
  -1  -5  -8    8.60    0.26
   1  -5   8    8.73    0.27
  -1   5  -8    8.37    0.26
   1   5   8    8.12    0.28
  -1   5  -8    8.64    0.28
   1   5   8    8.59    0.27
   2  -5   8    5.44    0.19
  -2  -5  -8    5.18    0.18
   2   5   8    5.39    0.20
  -2   5  -8    5.39    0.17
  -2   5  -8    5.51    0.20
   2   5   8    5.36    0.19
   3  -5   8    0.02    0.02
  -3  -5  -8    0.00    0.02
   3   5   8   -0.01    0.01
  -3   5  -8    0.02    0.02
   3   5   8    0.04    0.03
  -3   5  -8    0.01    0.01
  -4  -5  -8    0.86    0.08
   4  -5   8    0.86    0.08
   4   5   8    0.77    0.05
   4   5   8    0.81    0.09
  -4   5  -8    0.86    0.08
  -5  -5  -8    0.56    0.07
   5  -5   8    0.52    0.07
   5   5   8    0.60    0.09
  -5   5  -8    0.40    0.06
   6  -5   8    0.06    0.04
  -6  -5  -8    0.09    0.04
  -6   5  -8    0.05    0.04
   6   5   8    0.05    0.05
  -7  -5  -8    0.10    0.05
   7  -5   8    0.19    0.06
   7   5   8    0.29    0.09
  -7   5  -8    0.29    0.07
   8  -5   8    0.32    0.08
  -8  -5  -8    0.36    0.08
  -8   5  -8    0.28    0.07
   8   5   8    0.28    0.09
  -9  -5  -8   -0.03    0.04
  -9   5  -8   -0.03    0.06
   9   5   8    0.00    0.06
  -9  -6   8    0.01    0.04
   9   6  -8    0.01    0.05
  -8  -6   8    0.00    0.03
  -8   6   8    0.01    0.05
   8   6  -8   -0.03    0.04
  -7  -6   8    0.01    0.03
  -7   6   8    0.13    0.06
  -7   6   8    0.07    0.03
   7   6  -8    0.11    0.05
  -6  -6   8    0.55    0.06
  -6   6   8    0.51    0.05
   6   6  -8    0.60    0.08
  -6   6   8    0.65    0.10
  -5  -6   8    0.03    0.02
  -5   6   8    0.00    0.01
  -5   6   8    0.01    0.03
   5   6  -8   -0.02    0.03
  -4  -6   8    0.82    0.07
   4   6  -8    0.74    0.08
  -4   6   8    0.77    0.09
  -4   6   8    0.73    0.04
  -3  -6   8    1.46    0.08
  -3   6   8    1.55    0.09
   3   6  -8    1.70    0.10
  -3   6   8    1.67    0.11
  -3   6   8    1.56    0.06
  -2  -6   8    0.30    0.04
  -2   6   8    0.35    0.06
   2   6  -8    0.30    0.05
  -2   6   8    0.28    0.04
  -2   6   8    0.29    0.02
  -1  -6   8    0.83    0.06
   1  -6  -8    0.90    0.04
   1   6  -8    1.02    0.07
  -1   6   8    0.93    0.05
  -1   6   8    1.04    0.08
   0  -6   8    0.85    0.05
   0  -6   8    0.96    0.06
   0  -6  -8    0.78    0.04
   0   6  -8    0.87    0.06
   0   6   8    0.82    0.07
   0   6   8    0.87    0.05
   1  -6   8    1.04    0.07
   1  -6   8    1.07    0.06
  -1  -6  -8    1.11    0.05
   1   6   8    1.04    0.07
   1   6   8    1.07    0.07
  -1   6  -8    1.11    0.06
   1   6   8    0.96    0.05
  -1   6  -8    1.11    0.07
   2  -6   8    0.34    0.04
   2  -6   8    0.24    0.04
  -2  -6  -8    0.25    0.04
  -2   6  -8    0.25    0.04
   2   6   8    0.33    0.05
  -2   6  -8    0.32    0.03
   2   6   8    0.29    0.04
   3  -6   8    0.10    0.03
  -3  -6  -8    0.07    0.03
  -3   6  -8    0.12    0.02
   3   6   8    0.08    0.02
  -3   6  -8    0.07    0.03
   3   6   8    0.07    0.04
   4  -6   8   -0.02    0.02
  -4  -6  -8   -0.01    0.03
   4   6   8    0.00    0.03
   4   6   8    0.00    0.01
  -4   6  -8    0.04    0.03
   5  -6   8    0.01    0.03
  -5  -6  -8   -0.02    0.03
   5   6   8   -0.02    0.03
  -5   6  -8    0.03    0.03
   6  -6   8    0.10    0.05
  -6  -6  -8    0.09    0.05
   6   6   8    0.16    0.06
  -6   6  -8    0.09    0.04
  -7  -6  -8    0.75    0.10
   7  -6   8    0.57    0.09
   7   6   8    0.62    0.12
  -7   6  -8    0.63    0.09
  -8  -6  -8   -0.02    0.05
   8  -6   8    0.02    0.05
   8   6   8    0.01    0.07
  -8   6  -8    0.02    0.05
  -9  -6  -8   -0.01    0.04
   9   6   8   -0.01    0.07
  -9   6  -8    0.07    0.06
  -9  -7   8    0.20    0.05
   9   7  -8    0.28    0.07
  -9   7   8    0.24    0.08
  -8  -7   8    0.13    0.04
   8   7  -8    0.21    0.07
  -8   7   8    0.21    0.08
  -7  -7   8    0.16    0.04
  -7   7   8    0.18    0.07
   7   7  -8    0.11    0.05
  -6  -7   8    2.49    0.13
   6   7  -8    2.62    0.15
  -6   7   8    2.69    0.17
  -5  -7   8    2.74    0.13
  -5   7   8    3.11    0.18
   5   7  -8    2.79    0.15
  -4  -7   8    0.66    0.06
  -4   7   8    0.71    0.09
   4   7  -8    0.67    0.08
  -3  -7   8    0.01    0.02
   3   7  -8    0.04    0.03
  -3   7   8    0.01    0.03
  -2  -7   8    0.41    0.05
  -2   7   8    0.45    0.05
   2   7  -8    0.48    0.06
  -2   7   8    0.53    0.07
  -1  -7   8    1.24    0.07
   1   7  -8    1.10    0.07
  -1   7   8    1.38    0.09
  -1   7   8    1.19    0.07
   0  -7   8    0.19    0.03
   0  -7  -8    0.20    0.02
   0  -7   8    0.18    0.03
   0   7   8    0.16    0.03
   0   7  -8    0.18    0.03
   0   7   8    0.20    0.04
   1  -7   8    3.21    0.13
  -1  -7  -8    3.02    0.11
   1  -7   8    3.25    0.13
   1   7   8    3.10    0.12
  -1   7  -8    3.08    0.12
  -1   7  -8    3.24    0.14
   1   7   8    3.00    0.13
   1   7   8    3.39    0.14
   2  -7   8    0.44    0.05
  -2  -7  -8    0.47    0.05
   2  -7   8    0.39    0.05
  -2   7  -8    0.37    0.05
   2   7   8    0.37    0.06
  -2   7  -8    0.44    0.04
   2   7   8    0.51    0.06
   3  -7   8    0.21    0.04
  -3  -7  -8    0.24    0.04
   3   7   8    0.26    0.04
  -3   7  -8    0.24    0.04
  -3   7  -8    0.23    0.03
   3   7   8    0.24    0.05
   4  -7   8   -0.01    0.02
  -4  -7  -8    0.09    0.03
   4   7   8    0.03    0.02
  -4   7  -8    0.02    0.02
   4   7   8   -0.01    0.03
   5  -7   8    1.44    0.11
  -5  -7  -8    1.60    0.10
   5   7   8    1.65    0.15
  -5   7  -8    1.44    0.10
  -6  -7  -8    0.97    0.10
   6  -7   8    1.09    0.12
   6   7   8    0.95    0.13
  -6   7  -8    1.03    0.11
  -7  -7  -8    0.22    0.06
   7  -7   8    0.34    0.08
  -7   7  -8    0.22    0.07
   7   7   8    0.35    0.09
   8  -7   8    0.09    0.06
  -8  -7  -8    0.02    0.05
  -8   7  -8   -0.01    0.05
   8   7   8    0.06    0.06
  -9  -8   8    0.00    0.04
   9   8  -8    0.10    0.05
  -9   8   8   -0.03    0.06
  -8  -8   8    1.01    0.11
  -8   8   8    1.05    0.14
   8   8  -8    1.00    0.11
  -7  -8   8    0.31    0.06
  -7   8   8    0.30    0.08
   7   8  -8    0.39    0.08
  -6  -8   8    1.11    0.10
  -6   8   8    0.95    0.13
   6   8  -8    1.10    0.11
  -5  -8   8    0.05    0.03
  -5   8   8    0.04    0.04
   5   8  -8    0.07    0.04
  -4  -8   8    1.72    0.10
  -4   8   8    1.50    0.12
   4   8  -8    1.72    0.12
  -3  -8   8   10.41    0.33
   3   8  -8    9.95    0.35
  -2  -8   8    0.02    0.02
   2   8  -8    0.00    0.03
  -2   8   8    0.03    0.03
  -1  -8   8    6.46    0.23
  -1   8   8    6.43    0.25
   1   8  -8    6.53    0.23
  -1   8   8    6.48    0.22
   0  -8   8    0.48    0.05
   0  -8   8    0.60    0.06
   0   8  -8    0.57    0.06
   0   8   8    0.56    0.07
   0   8   8    0.54    0.05
   1  -8   8    0.07    0.02
   1  -8   8    0.08    0.03
  -1  -8  -8    0.08    0.02
  -1   8  -8    0.03    0.02
   1   8   8    0.08    0.03
  -1   8  -8    0.07    0.03
   1   8   8    0.10    0.03
   2  -8   8    0.01    0.02
  -2  -8  -8    0.01    0.02
   2  -8   8    0.00    0.02
   2   8   8    0.03    0.02
  -2   8  -8    0.05    0.02
  -2   8  -8    0.01    0.02
   2   8   8    0.04    0.03
  -3  -8  -8    0.77    0.06
   3  -8   8    0.75    0.08
   3  -8   8    0.68    0.07
  -3   8  -8    0.78    0.08
   3   8   8    0.78    0.06
  -3   8  -8    0.68    0.05
   3   8   8    0.78    0.09
   4  -8   8    0.07    0.03
  -4  -8  -8    0.04    0.03
   4   8   8    0.09    0.05
   4   8   8    0.05    0.02
  -4   8  -8    0.06    0.03
  -5  -8  -8    0.22    0.05
   5  -8   8    0.30    0.06
  -5   8  -8    0.19    0.05
   5   8   8    0.36    0.08
  -6  -8  -8    0.13    0.05
   6  -8   8    0.11    0.05
  -6   8  -8    0.08    0.05
  -7  -8  -8    0.04    0.04
   7  -8   8   -0.04    0.04
   7   8   8    0.03    0.06
  -7   8  -8    0.09    0.05
   8  -8   8    0.08    0.05
  -8  -8  -8    0.07    0.05
   8   8   8    0.08    0.07
  -8   8  -8    0.05    0.06
  -9  -9   8    0.05    0.04
   9   9  -8    0.00    0.05
  -9   9   8   -0.03    0.06
  -8  -9   8    0.29    0.06
  -8   9   8    0.34    0.10
   8   9  -8    0.36    0.07
  -7  -9   8    0.06    0.04
  -7   9   8   -0.01    0.05
   7   9  -8    0.05    0.04
  -6  -9   8    1.24    0.09
   6   9  -8    1.38    0.13
  -6   9   8    1.25    0.14
  -5  -9   8   -0.01    0.02
  -5   9   8   -0.02    0.04
   5   9  -8   -0.02    0.04
  -4  -9   8    0.37    0.05
  -4   9   8    0.36    0.07
   4   9  -8    0.28    0.06
  -3  -9   8    1.92    0.10
  -3   9   8    2.00    0.14
   3   9  -8    1.90    0.11
  -2  -9   8   12.47    0.40
  -2   9   8   13.05    0.44
   2   9  -8   12.99    0.41
  -1  -9   8    0.86    0.06
   1   9  -8    0.69    0.07
  -1   9   8    0.64    0.08
   0  -9   8    1.77    0.09
   0  -9   8    1.62    0.09
   0   9  -8    1.60    0.09
   0   9   8    1.71    0.11
   1  -9   8    0.80    0.06
   1  -9   8    0.84    0.06
  -1   9  -8    0.77    0.07
   1   9   8    0.60    0.07
  -1   9  -8    0.68    0.06
   1   9   8    0.75    0.08
   2  -9   8    4.62    0.18
   2  -9   8    4.35    0.18
  -2  -9  -8    4.49    0.16
  -2   9  -8    4.58    0.17
  -2   9  -8    4.57    0.18
   2   9   8    4.59    0.20
   2   9   8    4.75    0.19
   3  -9   8   -0.02    0.03
   3  -9   8    0.03    0.03
  -3  -9  -8    0.02    0.03
   3   9   8    0.05    0.03
   3   9   8    0.01    0.03
  -3   9  -8    0.03    0.03
  -3   9  -8    0.05    0.02
   4  -9   8    0.72    0.08
  -4  -9  -8    0.72    0.07
   4   9   8    0.73    0.07
   4   9   8    0.77    0.10
  -4   9  -8    0.67    0.08
   5  -9   8    0.46    0.08
  -5  -9  -8    0.32    0.06
   5   9   8    0.45    0.09
  -5   9  -8    0.47    0.07
  -6  -9  -8    0.63    0.08
   6  -9   8    0.66    0.09
   6   9   8    0.58    0.11
  -6   9  -8    0.63    0.09
  -7  -9  -8    0.34    0.07
   7  -9   8    0.31    0.07
   7   9   8    0.28    0.09
  -7   9  -8    0.16    0.06
  -8  -9  -8    0.00    0.04
   8   9   8    0.00    0.06
  -8   9  -8    0.01    0.05
  -8 -10   8   -0.04    0.03
   8  10  -8   -0.05    0.04
  -8  10   8   -0.07    0.05
  -7 -10   8    0.73    0.09
   7  10  -8    0.81    0.10
  -7  10   8    0.68    0.11
  -6 -10   8    0.79    0.09
   6  10  -8    0.66    0.09
  -6  10   8    0.70    0.11
  -5 -10   8   -0.01    0.03
  -5  10   8    0.06    0.05
   5  10  -8   -0.01    0.04
  -4 -10   8    2.60    0.12
  -4  10   8    2.11    0.15
   4  10  -8    2.27    0.13
  -3 -10   8    2.30    0.12
  -3  10   8    2.42    0.15
   3  10  -8    2.54    0.13
  -2 -10   8    5.66    0.22
  -2  10   8    5.91    0.26
   2  10  -8    6.43    0.23
  -1 -10   8    1.81    0.10
   1  10  -8    1.72    0.10
  -1  10   8    1.87    0.12
   0 -10   8    4.72    0.18
   0  10   8    4.59    0.20
   0  10  -8    5.04    0.18
   1 -10   8    0.10    0.03
   1 -10   8    0.09    0.03
   1  10   8    0.14    0.04
   1  10   8    0.13    0.04
  -1  10  -8    0.12    0.04
  -1  10  -8    0.12    0.03
   2 -10   8    0.01    0.02
   2 -10   8    0.04    0.03
  -2  10  -8    0.06    0.03
   2  10   8    0.07    0.04
   2  10   8    0.06    0.03
  -2  10  -8    0.06    0.03
   3 -10   8    0.12    0.04
   3 -10   8    0.23    0.05
  -3  10  -8    0.32    0.04
  -3  10  -8    0.28    0.05
   3  10   8    0.21    0.06
   3  10   8    0.31    0.05
  -4 -10  -8    0.30    0.05
   4 -10   8    0.31    0.06
   4  10   8    0.27    0.05
   4  10   8    0.22    0.07
  -4  10  -8    0.26    0.05
   5 -10   8    0.28    0.06
  -5 -10  -8    0.28    0.05
  -5  10  -8    0.23    0.05
   5  10   8    0.24    0.08
  -6 -10  -8   -0.01    0.03
   6 -10   8    0.05    0.05
  -6  10  -8    0.05    0.04
   6  10   8   -0.03    0.05
   7 -10   8    0.17    0.06
  -7 -10  -8    0.05    0.05
  -7  10  -8    0.15    0.06
   7  10   8    0.11    0.08
  -8 -10  -8    0.05    0.05
  -8  10  -8    0.05    0.05
   8  10   8    0.03    0.07
  -8 -11   8   -0.01    0.04
  -8  11   8   -0.06    0.05
   8  11  -8   -0.02    0.05
  -7 -11   8    0.06    0.04
   7  11  -8    0.17    0.06
  -7  11   8    0.10    0.07
  -6 -11   8    0.49    0.07
   6  11  -8    0.45    0.08
  -6  11   8    0.41    0.10
  -5 -11   8    0.21    0.05
   5  11  -8    0.35    0.07
  -5  11   8    0.16    0.06
  -4 -11   8    0.16    0.04
  -4  11   8    0.17    0.06
   4  11  -8    0.23    0.06
  -3 -11   8    2.25    0.12
  -3  11   8    2.00    0.15
   3  11  -8    2.41    0.13
  -2 -11   8    1.00    0.08
  -2  11   8    1.12    0.12
   2  11  -8    1.03    0.09
  -1 -11   8    0.12    0.04
  -1  11   8    0.22    0.06
   1  11  -8    0.15    0.05
   0 -11   8    1.09    0.08
   0  11  -8    1.10    0.08
   0  11   8    1.25    0.10
   1 -11   8    8.40    0.28
   1 -11   8    7.65    0.28
   1  11   8    8.22    0.30
  -1  11  -8    7.87    0.28
  -1  11  -8    7.76    0.27
   1  11   8    8.06    0.30
   2 -11   8    2.94    0.14
   2 -11   8    2.93    0.15
   2  11   8    3.14    0.17
   2  11   8    3.22    0.16
  -2  11  -8    3.25    0.15
  -2  11  -8    3.15    0.14
   3 -11   8    0.50    0.07
   3 -11   8    0.58    0.08
  -3  11  -8    0.54    0.07
  -3  11  -8    0.52    0.06
   3  11   8    0.54    0.07
   3  11   8    0.41    0.08
   4 -11   8    0.53    0.07
   4  11   8    0.54    0.09
   4  11   8    0.70    0.08
  -4  11  -8    0.53    0.07
   5 -11   8    0.76    0.10
  -5  11  -8    0.71    0.09
   5  11   8    0.91    0.13
   6 -11   8    0.16    0.06
  -6 -11  -8    0.31    0.06
   6  11   8    0.33    0.09
  -6  11  -8    0.42    0.07
  -7 -11  -8    0.30    0.06
   7 -11   8    0.18    0.07
   7  11   8    0.21    0.09
  -7  11  -8    0.31    0.07
  -7 -12   8    0.02    0.03
   7  12  -8    0.05    0.05
  -7  12   8   -0.08    0.05
  -6 -12   8    0.00    0.03
  -6  12   8    0.08    0.06
   6  12  -8    0.02    0.04
  -5 -12   8    0.47    0.07
   5  12  -8    0.29    0.07
  -5  12   8    0.36    0.08
  -4 -12   8    2.08    0.12
  -4  12   8    1.84    0.15
   4  12  -8    1.93    0.13
  -3 -12   8    0.62    0.07
  -3  12   8    0.48    0.08
   3  12  -8    0.53    0.07
  -2 -12   8    0.20    0.04
  -2  12   8    0.20    0.06
   2  12  -8    0.22    0.05
  -1 -12   8   17.10    0.53
   1  12  -8   17.16    0.53
  -1  12   8   17.48    0.58
   0 -12   8    6.55    0.24
   0  12   8    6.63    0.27
   0  12  -8    7.04    0.25
   1 -12   8    0.26    0.05
   1 -12   8    0.25    0.05
   1  12   8    0.29    0.07
  -1  12  -8    0.25    0.05
   1  12   8    0.29    0.06
  -1  12  -8    0.35    0.05
   2 -12   8    7.15    0.27
   2 -12   8    7.53    0.28
   2  12   8    7.42    0.30
  -2  12  -8    7.67    0.26
  -2  12  -8    7.18    0.27
   2  12   8    7.74    0.29
   3 -12   8    1.26    0.10
   3 -12   8    1.03    0.08
   3  12   8    1.13    0.13
  -3  12  -8    1.19    0.10
  -3  12  -8    1.25    0.09
   3  12   8    1.27    0.10
   4 -12   8    0.07    0.04
   4  12   8    0.06    0.06
   4  12   8    0.09    0.04
  -4  12  -8    0.18    0.05
   5 -12   8    0.12    0.05
  -5  12  -8    0.11    0.04
   5  12   8    0.14    0.07
   6 -12   8    0.07    0.05
   6  12   8    0.19    0.08
  -6  12  -8    0.19    0.06
   7  12   8    0.00    0.07
  -7  12  -8    0.00    0.04
  -7 -13   8    0.04    0.04
   7  13  -8   -0.03    0.04
  -7  13   8   -0.05    0.06
  -6 -13   8    0.05    0.03
  -6  13   8    0.10    0.06
   6  13  -8    0.04    0.05
  -5 -13   8    0.03    0.03
   5  13  -8    0.04    0.05
  -5  13   8    0.01    0.05
  -4 -13   8    0.01    0.03
  -4  13   8   -0.01    0.04
   4  13  -8    0.04    0.05
  -3 -13   8    0.05    0.03
   3  13  -8    0.03    0.04
  -3  13   8    0.04    0.05
  -2 -13   8    0.66    0.07
   2  13  -8    0.59    0.07
  -2  13   8    0.89    0.11
  -1 -13   8    0.00    0.03
  -1  13   8    0.01    0.03
   1  13  -8   -0.03    0.03
   0 -13   8    0.30    0.05
   0  13   8    0.38    0.07
   0  13  -8    0.31    0.05
   1 -13   8    0.30    0.05
   1 -13   8    0.23    0.05
   1  13   8    0.32    0.07
  -1  13  -8    0.22    0.05
  -1  13  -8    0.41    0.06
   1  13   8    0.21    0.06
   2 -13   8    3.43    0.16
   2 -13   8    3.60    0.17
   2  13   8    2.92    0.18
   2  13   8    3.46    0.18
  -2  13  -8    3.21    0.16
  -2  13  -8    3.67    0.16
   3 -13   8    1.81    0.12
   3  13   8    1.82    0.13
   3  13   8    1.83    0.15
  -3  13  -8    2.13    0.12
  -3  13  -8    2.24    0.13
   4 -13   8    0.16    0.06
  -4  13  -8    0.04    0.04
   4  13   8    0.06    0.04
   4  13   8    0.10    0.06
   5 -13   8    0.05    0.04
   5  13   8   -0.03    0.05
  -5  13  -8    0.08    0.04
   6 -13   8    0.01    0.05
   6  13   8    0.04    0.07
  -6  13  -8    0.00    0.03
  -6 -14   8    0.46    0.08
   6  14  -8    0.46    0.08
  -6  14   8    0.43    0.10
  -5 -14   8    0.64    0.08
  -5  14   8    0.43    0.09
   5  14  -8    0.49    0.08
  -4 -14   8    0.02    0.03
   4  14  -8   -0.03    0.03
  -4  14   8    0.00    0.05
  -3 -14   8    0.04    0.03
  -3  14   8    0.09    0.05
   3  14  -8    0.01    0.04
  -2 -14   8    0.12    0.04
  -2  14   8    0.14    0.06
   2  14  -8    0.15    0.05
  -1 -14   8    0.33    0.05
  -1  14   8    0.40    0.08
   1  14  -8    0.39    0.06
   0 -14   8    0.75    0.08
   0  14  -8    0.70    0.08
   1 -14   8    0.02    0.04
   1 -14   8    0.00    0.03
  -1  14  -8    0.06    0.04
   1  14   8    0.02    0.04
   1  14   8    0.08    0.05
  -1  14  -8    0.01    0.03
   2 -14   8    0.54    0.07
   2 -14   8    0.40    0.07
  -2  14  -8    0.51    0.07
   2  14   8    0.65    0.09
  -2  14  -8    0.50    0.07
   2  14   8    0.50    0.09
   3 -14   8    0.33    0.07
  -3  14  -8    0.37    0.06
  -3  14  -8    0.54    0.07
   3  14   8    0.45    0.09
   3  14   8    0.64    0.09
   4 -14   8    0.19    0.06
   4  14   8    0.12    0.05
  -4  14  -8    0.22    0.05
   4  14   8    0.14    0.07
   5 -14   8    0.04    0.05
   5  14   8    0.16    0.08
  -5  14  -8    0.08    0.04
   6  14   8    0.12    0.08
  -6  14  -8    0.15    0.06
  -6 -15   8    0.20    0.06
   6  15  -8    0.46    0.08
  -6  15   8    0.27    0.09
  -5 -15   8    0.15    0.05
  -5  15   8    0.07    0.07
   5  15  -8    0.11    0.05
  -4 -15   8    0.03    0.03
   4  15  -8    0.01    0.04
  -4  15   8   -0.01    0.05
  -3 -15   8    0.35    0.06
   3  15  -8    0.23    0.06
  -3  15   8    0.24    0.07
  -2 -15   8    0.03    0.03
  -2  15   8   -0.01    0.04
   2  15  -8    0.06    0.04
  -1 -15   8    0.11    0.04
   1  15  -8    0.08    0.05
  -1  15   8    0.17    0.06
   0 -15   8   -0.03    0.02
   0  15   8    0.02    0.04
   0  15  -8   -0.01    0.03
   1 -15   8    0.26    0.05
  -1  15  -8    0.23    0.05
  -1  15  -8    0.31    0.06
   1  15   8    0.14    0.05
   1  15   8    0.13    0.06
   2 -15   8    0.20    0.05
   2 -15   8    0.33    0.07
  -2  15  -8    0.39    0.06
  -2  15  -8    0.40    0.07
   2  15   8    0.36    0.08
   2  15   8    0.31    0.08
   3 -15   8    0.04    0.04
   3  15   8   -0.03    0.04
  -3  15  -8    0.03    0.03
  -3  15  -8    0.05    0.04
   3  15   8   -0.01    0.05
   4 -15   8    0.05    0.04
  -4  15  -8    0.08    0.04
   4  15   8    0.01    0.04
   4  15   8    0.03    0.06
   5  15   8    0.02    0.06
  -5 -16   8    0.16    0.05
   5  16  -8    0.08    0.06
  -5  16   8    0.07    0.07
  -4 -16   8    0.19    0.05
  -4  16   8    0.21    0.08
   4  16  -8    0.13    0.05
  -3 -16   8    0.01    0.03
   3  16  -8    0.02    0.04
  -3  16   8    0.06    0.06
  -2 -16   8    0.16    0.05
   2  16  -8    0.08    0.05
  -2  16   8    0.07    0.06
  -1 -16   8    0.00    0.03
   1  16  -8    0.01    0.04
  -1  16   8    0.04    0.05
   0 -16   8    0.21    0.05
   0  16  -8    0.07    0.04
   0  16   8    0.21    0.07
   1 -16   8    0.02    0.03
   1  16   8    0.02    0.05
  -1  16  -8    0.07    0.03
   1  16   8    0.02    0.05
  -1  16  -8    0.00    0.04
   2 -16   8    0.07    0.05
   2  16   8    0.04    0.06
   2  16   8    0.00    0.04
  -2  16  -8    0.00    0.04
   3 -16   8    0.22    0.06
  -3  16  -8    0.18    0.06
   3  16   8    0.15    0.07
   3  16   8    0.17    0.06
   4  16   8   -0.01    0.06
   4  16   8   -0.02    0.04
  -4 -17   8   -0.02    0.03
   4  17  -8    0.04    0.05
  -4  17   8   -0.01    0.05
  -3 -17   8    0.01    0.03
   3  17  -8   -0.04    0.04
  -3  17   8    0.04    0.06
  -2 -17   8    0.01    0.03
   2  17  -8    0.00    0.04
  -2  17   8    0.05    0.05
  -1 -17   8    0.01    0.05
  -1  17   8    0.01    0.04
   1  17  -8    0.07    0.04
   0  17  -8   -0.02    0.04
   0  17   8   -0.04    0.04
   0  17   8    0.07    0.06
   1  17   8   -0.04    0.04
  -1  17  -8   -0.02    0.04
   1  17   8    0.10    0.06
   2 -17   8    0.06    0.05
  -2  17  -8    0.04    0.05
   2  17   8    0.04    0.05
   2  17   8    0.07    0.06
   3  17   8    0.10    0.06
  -3  17  -8    0.10    0.05
   3  17   8    0.00    0.06
  -2  18   8    0.02    0.06
   2  18  -8    0.01    0.05
  -1  18   8    0.03    0.06
   1  18  -8    0.02    0.04
   0  18   8    0.11    0.07
   0  18   8    0.06    0.06
   0  18  -8    0.02    0.05
   1  18   8    0.31    0.09
  -1  18  -8    0.43    0.08
   1  18   8    0.58    0.11
   2  18   8    0.00    0.06
  -2  18  -8    0.14    0.06
   2  18   8    0.07    0.06
  10   0  -9   -0.04    0.05
 -10   0   9    0.00    0.04
   9   0  -9   -0.01    0.05
  -9   0   9    0.03    0.03
  -8   0   9    0.10    0.04
   8   0  -9    0.03    0.05
  -7   0   9   -0.02    0.02
  -6   0   9    0.04    0.03
  -5   0   9    0.00    0.02
  -4   0   9    0.01    0.02
  -4   0   9    0.00    0.01
  -3   0   9    0.00    0.01
  -3   0   9   -0.01    0.01
  -2   0   9    0.00    0.01
  -2   0   9   -0.01    0.01
  -1   0   9    0.03    0.01
   0   0   9    0.02    0.01
   1   0   9    0.00    0.01
   1   0   9    0.00    0.01
  -1   0  -9    0.01    0.01
  -2   0  -9    0.02    0.02
   2   0   9    0.01    0.02
  -2   0  -9   -0.01    0.01
  -3   0  -9   -0.02    0.01
   3   0   9   -0.02    0.02
  -4   0  -9   -0.02    0.02
   4   0   9   -0.01    0.02
   5   0   9   -0.02    0.02
  -5   0  -9    0.01    0.03
   6   0   9   -0.01    0.03
  -6   0  -9   -0.02    0.04
  -7   0  -9   -0.02    0.04
   7   0   9   -0.01    0.04
   8   0   9    0.06    0.06
  -8   0  -9    0.00    0.05
  -9   0  -9    0.05    0.06
   9   0   9    0.10    0.07
 -10  -1   9    0.15    0.06
  10  -1  -9    0.17    0.07
  10   1  -9    0.30    0.08
 -10   1   9    0.26    0.06
   9  -1  -9    0.27    0.08
  -9  -1   9    0.34    0.07
   9   1  -9    0.36    0.09
  -9   1   9    0.41    0.07
  -8  -1   9    2.11    0.13
   8   1  -9    2.09    0.16
  -8   1   9    2.37    0.13
  -7  -1   9    0.47    0.06
  -7   1   9    0.62    0.07
   7   1  -9    0.39    0.08
  -6  -1   9    0.02    0.03
  -6   1   9    0.02    0.02
   6   1  -9    0.07    0.05
  -5  -1   9    0.38    0.05
  -5   1   9    0.37    0.04
  -4  -1   9    0.05    0.02
  -4  -1   9    0.02    0.01
  -4   1   9    0.02    0.02
  -4   1   9    0.01    0.01
  -3  -1   9    1.16    0.06
  -3  -1   9    1.22    0.06
  -3   1   9    1.38    0.09
  -3   1   9    1.09    0.06
  -3   1   9    1.26    0.07
  -2  -1   9    0.20    0.03
  -2   1   9    0.23    0.03
  -2   1   9    0.17    0.04
  -2   1   9    0.20    0.02
  -1  -1   9    9.39    0.29
  -1   1   9    9.26    0.31
  -1   1   9    9.22    0.28
   0  -1   9    5.89    0.16
   0  -1   9    5.86    0.19
   0  -1  -9    5.48    0.19
   0   1   9    5.78    0.21
   0   1   9    5.81    0.19
  -1  -1  -9    1.58    0.07
   1  -1   9    1.70    0.08
   1  -1   9    1.49    0.06
   1   1   9    1.38    0.07
   1   1   9    1.59    0.07
   1   1   9    1.71    0.08
  -1   1  -9    1.48    0.07
  -1   1  -9    1.62    0.08
   2  -1   9    3.06    0.12
  -2  -1  -9    2.78    0.12
   2  -1   9    2.72    0.11
   2   1   9    2.69    0.12
  -2   1  -9    2.76    0.12
  -2   1  -9    2.92    0.10
   3  -1   9    2.04    0.10
  -3  -1  -9    1.87    0.10
   3   1   9    2.19    0.11
  -3   1  -9    2.22    0.11
   4  -1   9    0.21    0.04
  -4  -1  -9    0.23    0.05
  -4   1  -9    0.16    0.04
   4   1   9    0.14    0.04
   5  -1   9    0.36    0.07
  -5  -1  -9    0.35    0.06
  -5   1  -9    0.26    0.06
   5   1   9    0.29    0.06
   6  -1   9    0.06    0.04
  -6  -1  -9    0.19    0.05
   6   1   9    0.08    0.05
  -6   1  -9    0.07    0.04
   7  -1   9    0.12    0.06
  -7  -1  -9    0.07    0.05
   7   1   9    0.16    0.07
  -7   1  -9    0.09    0.05
   8  -1   9    0.90    0.13
  -8  -1  -9    0.75    0.10
  -8   1  -9    0.86    0.11
   8   1   9    0.85    0.13
  -9  -1  -9    0.04    0.06
   9  -1   9    0.06    0.07
  -9   1  -9    0.08    0.07
   9   1   9    0.06    0.07
 -10  -2   9    0.09    0.05
  10  -2  -9    0.10    0.06
 -10   2   9    0.03    0.04
  10   2  -9    0.04    0.05
  -9  -2   9    0.10    0.04
   9   2  -9    0.17    0.07
  -9   2   9    0.07    0.04
  -8  -2   9   -0.03    0.03
  -8   2   9   -0.01    0.03
   8   2  -9   -0.03    0.05
  -7  -2   9    8.73    0.30
   7   2  -9    7.79    0.34
  -7   2   9    8.97    0.30
  -6  -2   9    0.18    0.04
   6   2  -9    0.21    0.06
  -6   2   9    0.30    0.04
  -5  -2   9    0.36    0.05
   5   2  -9    0.29    0.06
  -5   2   9    0.28    0.04
  -5   2   9    0.29    0.06
  -4  -2   9    0.35    0.04
  -4  -2   9    0.29    0.04
  -4   2   9    0.27    0.05
  -4   2   9    0.30    0.03
   4   2  -9    0.30    0.06
  -4   2   9    0.24    0.05
  -3  -2   9    0.09    0.02
  -3  -2   9    0.09    0.02
  -3   2   9    0.04    0.02
  -3   2   9    0.06    0.02
   3   2  -9    0.08    0.03
  -3   2   9    0.07    0.03
  -2  -2   9    0.02    0.01
  -2   2   9    0.07    0.03
  -2   2   9    0.05    0.01
  -2   2   9    0.04    0.01
   2   2  -9    0.02    0.02
  -1  -2   9    0.29    0.03
   1   2  -9    0.31    0.05
  -1   2   9    0.26    0.03
  -1   2   9    0.28    0.05
   0  -2   9   35.46    0.95
   0  -2   9   34.45    0.98
   0  -2  -9   35.21    0.97
   0   2  -9   33.04    0.98
   0   2   9   35.19    0.94
   0   2   9   33.53    0.99
   0   2   9   35.71    0.95
   0   2   9   34.85    0.97
   1  -2   9    1.77    0.08
   1  -2   9    1.70    0.07
  -1  -2  -9    1.79    0.08
   1   2   9    1.89    0.09
  -1   2  -9    1.65    0.08
   1   2   9    1.81    0.08
   1   2   9    1.88    0.08
  -1   2  -9    1.69    0.08
  -2  -2  -9    2.99    0.12
   2  -2   9    3.17    0.13
   2  -2   9    3.08    0.12
  -2   2  -9    3.07    0.10
  -2   2  -9    3.40    0.13
   2   2   9    3.40    0.13
   2   2   9    2.85    0.11
  -3  -2  -9    0.16    0.03
   3  -2   9    0.18    0.04
  -3   2  -9    0.20    0.04
   3   2   9    0.20    0.02
   3   2   9    0.22    0.04
  -4  -2  -9    0.43    0.06
   4  -2   9    0.54    0.07
  -4   2  -9    0.43    0.06
   4   2   9    0.56    0.07
   5  -2   9    0.21    0.05
  -5  -2  -9    0.39    0.06
  -5   2  -9    0.31    0.06
   5   2   9    0.38    0.07
   6  -2   9    0.06    0.04
  -6  -2  -9   -0.01    0.04
  -6   2  -9   -0.02    0.03
   6   2   9    0.05    0.05
  -7  -2  -9   -0.02    0.04
   7  -2   9   -0.01    0.04
   7   2   9    0.04    0.05
  -7   2  -9   -0.02    0.04
  -8  -2  -9    0.01    0.05
   8  -2   9    0.15    0.07
   8   2   9    0.08    0.07
  -8   2  -9    0.13    0.06
   9  -2   9    0.03    0.06
  -9  -2  -9    0.02    0.06
  -9   2  -9   -0.04    0.05
   9   2   9    0.02    0.06
 -10  -3   9    0.04    0.04
 -10   3   9    0.02    0.04
  -9  -3   9    0.07    0.04
  -9   3   9    0.03    0.04
   9   3  -9    0.01    0.05
  -8  -3   9    0.40    0.06
   8   3  -9    0.46    0.09
  -8   3   9    0.36    0.06
  -7  -3   9    2.05    0.12
  -7   3   9    2.27    0.11
   7   3  -9    2.09    0.15
  -6  -3   9    3.64    0.16
  -6   3   9    3.79    0.15
   6   3  -9    3.85    0.20
  -6   3   9    3.85    0.21
  -5  -3   9    0.02    0.02
  -5   3   9    0.02    0.03
   5   3  -9    0.01    0.04
  -5   3   9    0.01    0.02
  -4  -3   9    0.49    0.06
  -4  -3   9    0.52    0.05
  -4   3   9    0.67    0.08
  -4   3   9    0.70    0.07
  -4   3   9    0.61    0.04
   4   3  -9    0.52    0.07
  -3  -3   9    1.95    0.09
  -3  -3   9    2.02    0.09
  -3   3   9    1.77    0.09
   3   3  -9    1.87    0.11
  -3   3   9    1.69    0.11
  -3   3   9    1.87    0.08
  -2  -3   9   -0.01    0.01
  -2   3   9    0.00    0.02
  -2   3   9    0.01    0.01
  -2   3   9    0.00    0.01
   2   3  -9   -0.03    0.02
  -1  -3   9    6.24    0.21
  -1   3   9    6.12    0.23
  -1   3   9    6.19    0.19
   1   3  -9    6.28    0.22
  -1   3   9    6.04    0.18
   0  -3   9    0.65    0.05
   0  -3  -9    0.61    0.04
   0  -3   9    0.54    0.03
   0   3   9    0.74    0.07
   0   3   9    0.51    0.03
   0   3   9    0.63    0.03
   0   3  -9    0.61    0.06
   0   3   9    0.57    0.04
  -1  -3  -9    6.78    0.22
   1  -3   9    6.63    0.21
   1  -3   9    6.70    0.23
   1   3   9    6.70    0.22
  -1   3  -9    6.97    0.23
  -1   3  -9    6.55    0.21
   1   3   9    6.66    0.23
   2  -3   9    0.53    0.06
  -2  -3  -9    0.62    0.05
   2  -3   9    0.57    0.05
   2   3   9    0.53    0.05
  -2   3  -9    0.54    0.06
  -2   3  -9    0.52    0.03
   2   3   9    0.62    0.06
   3  -3   9    2.44    0.12
  -3  -3  -9    2.32    0.11
  -3   3  -9    2.38    0.12
   3   3   9    2.62    0.13
   3   3   9    2.32    0.09
  -4  -3  -9    0.58    0.07
   4  -3   9    0.48    0.06
   4   3   9    0.48    0.07
  -4   3  -9    0.40    0.06
   5  -3   9    0.03    0.03
  -5  -3  -9    0.00    0.03
   5   3   9   -0.01    0.03
  -5   3  -9   -0.05    0.03
  -6  -3  -9    0.22    0.06
  -6   3  -9    0.29    0.06
   6   3   9    0.39    0.08
  -7  -3  -9   -0.01    0.04
   7  -3   9    0.02    0.04
   7   3   9    0.13    0.06
  -7   3  -9    0.00    0.04
  -8  -3  -9    0.91    0.11
   8   3   9    0.63    0.11
  -8   3  -9    0.66    0.10
   9  -3   9    0.16    0.07
  -9  -3  -9    0.01    0.06
   9   3   9   -0.01    0.07
  -9   3  -9    0.09    0.06
  -9  -4   9    0.51    0.08
  -9   4   9    0.44    0.07
   9   4  -9    0.43    0.09
  -8  -4   9    0.70    0.08
  -8   4   9    0.75    0.08
   8   4  -9    0.81    0.11
  -7  -4   9    0.11    0.04
  -7   4   9    0.27    0.07
  -7   4   9    0.15    0.04
   7   4  -9    0.20    0.06
  -6  -4   9    0.08    0.03
  -6   4   9    0.08    0.05
   6   4  -9    0.06    0.04
  -6   4   9    0.11    0.03
  -5  -4   9    0.01    0.02
  -5   4   9    0.04    0.04
   5   4  -9   -0.01    0.03
  -5   4   9    0.00    0.01
  -4  -4   9    1.10    0.07
  -4   4   9    0.95    0.05
  -4   4   9    1.01    0.07
   4   4  -9    0.85    0.09
  -4   4   9    0.87    0.10
  -3  -4   9    0.91    0.06
  -3   4   9    0.99    0.06
  -3   4   9    1.07    0.10
   3   4  -9    0.89    0.09
  -3   4   9    0.89    0.05
  -2  -4   9    0.00    0.01
  -2   4   9    0.00    0.01
   2   4  -9    0.02    0.02
  -2   4   9   -0.01    0.01
  -2   4   9    0.01    0.03
  -1  -4   9    5.58    0.19
  -1   4   9    5.58    0.22
  -1   4   9    5.73    0.18
   1   4  -9    5.62    0.21
  -1   4   9    5.75    0.17
   0  -4  -9    0.37    0.03
   0  -4   9    0.47    0.03
   0  -4   9    0.40    0.04
   0   4   9    0.38    0.03
   0   4   9    0.46    0.05
   0   4   9    0.37    0.03
   0   4   9    0.38    0.03
   0   4  -9    0.39    0.04
   1  -4   9    0.05    0.02
   1  -4   9    0.08    0.02
  -1  -4  -9    0.04    0.02
  -1   4  -9    0.06    0.02
   1   4   9    0.03    0.02
   1   4   9    0.03    0.02
  -1   4  -9    0.04    0.02
  -2  -4  -9    6.43    0.22
   2  -4   9    6.95    0.22
   2  -4   9    6.37    0.23
  -2   4  -9    6.66    0.23
   2   4   9    6.73    0.23
   2   4   9    6.24    0.22
  -2   4  -9    6.79    0.20
  -3  -4  -9    0.06    0.02
   3  -4   9    0.03    0.02
  -3   4  -9    0.03    0.01
  -3   4  -9    0.05    0.02
   3   4   9    0.06    0.03
   3   4   9    0.09    0.02
   4  -4   9    0.07    0.03
  -4  -4  -9    0.10    0.04
  -4   4  -9    0.08    0.03
   4   4   9    0.10    0.04
   5  -4   9    0.01    0.03
  -5  -4  -9    0.00    0.03
   5   4   9    0.03    0.04
  -5   4  -9   -0.04    0.02
   6  -4   9    0.05    0.04
  -6  -4  -9    0.09    0.04
   6   4   9    0.01    0.04
  -6   4  -9    0.03    0.04
  -7  -4  -9    0.12    0.06
   7  -4   9    0.18    0.06
   7   4   9    0.09    0.06
  -7   4  -9    0.13    0.05
   8  -4   9    0.05    0.06
  -8  -4  -9   -0.03    0.05
   8   4   9    0.07    0.06
  -8   4  -9    0.07    0.06
   9  -4   9   -0.02    0.05
  -9  -4  -9    0.03    0.05
   9   4   9   -0.02    0.06
  -9   4  -9    0.10    0.06
  -9  -5   9   -0.03    0.03
   9   5  -9    0.05    0.05
  -8  -5   9    1.30    0.12
   8   5  -9    1.23    0.13
  -8   5   9    1.39    0.09
  -7  -5   9    0.34    0.06
  -7   5   9    0.28    0.04
   7   5  -9    0.23    0.06
  -7   5   9    0.18    0.07
  -6  -5   9    0.01    0.02
  -6   5   9    0.03    0.04
   6   5  -9   -0.04    0.04
  -6   5   9    0.01    0.02
  -5  -5   9    0.05    0.02
  -5   5   9    0.03    0.02
   5   5  -9   -0.04    0.03
  -5   5   9    0.05    0.04
  -4  -5   9    0.27    0.04
   4   5  -9    0.21    0.05
  -4   5   9    0.26    0.06
  -4   5   9    0.28    0.03
  -3  -5   9    0.02    0.02
  -3   5   9    0.06    0.02
   3   5  -9    0.03    0.03
  -3   5   9    0.03    0.01
  -3   5   9    0.05    0.03
  -2  -5   9    1.71    0.08
  -2   5   9    1.55    0.06
   2   5  -9    1.56    0.10
  -2   5   9    1.65    0.08
  -2   5   9    1.45    0.10
   1  -5  -9    2.22    0.08
  -1  -5   9    2.06    0.10
  -1   5   9    2.21    0.12
   1   5  -9    2.16    0.11
  -1   5   9    2.18    0.08
  -1   5   9    2.19    0.09
   0  -5   9    0.69    0.04
   0  -5  -9    0.62    0.04
   0  -5   9    0.55    0.05
   0   5   9    0.63    0.07
   0   5   9    0.56    0.04
   0   5  -9    0.56    0.05
   0   5   9    0.56    0.04
  -1  -5  -9    0.84    0.05
   1  -5   9    0.72    0.05
   1  -5   9    0.85    0.05
  -1   5  -9    0.84    0.06
   1   5   9    0.86    0.06
   1   5   9    0.77    0.04
  -1   5  -9    0.80    0.05
   1   5   9    0.77    0.07
   2  -5   9    1.43    0.08
  -2  -5  -9    1.73    0.08
   2  -5   9    1.59    0.09
  -2   5  -9    1.70    0.09
   2   5   9    1.44    0.09
   2   5   9    1.63    0.08
  -2   5  -9    1.61    0.07
   3  -5   9    0.91    0.07
  -3  -5  -9    0.96    0.07
   3   5   9    0.92    0.09
  -3   5  -9    0.88    0.07
   3   5   9    1.05    0.06
  -3   5  -9    0.91    0.05
  -4  -5  -9   -0.04    0.02
   4  -5   9   -0.01    0.02
  -4   5  -9    0.00    0.03
   4   5   9   -0.03    0.03
  -5  -5  -9    0.11    0.04
   5  -5   9    0.06    0.04
  -5   5  -9    0.12    0.04
   5   5   9    0.13    0.05
   6  -5   9   -0.02    0.03
  -6  -5  -9   -0.02    0.04
   6   5   9   -0.04    0.04
  -6   5  -9   -0.01    0.03
  -7  -5  -9    0.24    0.06
   7  -5   9    0.28    0.07
   7   5   9    0.10    0.06
  -7   5  -9    0.22    0.06
   8  -5   9    0.08    0.06
  -8  -5  -9    0.08    0.06
   8   5   9    0.07    0.06
  -8   5  -9    0.08    0.06
  -9  -6   9    0.02    0.04
   9   6  -9    0.10    0.06
  -8  -6   9    0.06    0.04
  -8   6   9    0.09    0.06
   8   6  -9    0.05    0.04
  -7  -6   9    1.18    0.09
   7   6  -9    0.97    0.11
  -7   6   9    1.10    0.14
  -6  -6   9    2.49    0.13
  -6   6   9    2.95    0.12
   6   6  -9    2.55    0.15
  -6   6   9    2.63    0.17
  -5  -6   9    0.01    0.02
   5   6  -9   -0.01    0.03
  -5   6   9    0.00    0.01
  -5   6   9   -0.03    0.03
  -4  -6   9    0.02    0.02
  -4   6   9    0.00    0.01
  -4   6   9    0.03    0.04
   4   6  -9    0.01    0.03
  -3  -6   9    1.72    0.09
   3   6  -9    1.64    0.10
  -3   6   9    1.75    0.10
  -3   6   9    1.75    0.07
  -3   6   9    1.76    0.12
  -2  -6   9    1.66    0.09
   2   6  -9    1.68    0.10
  -2   6   9    1.72    0.06
  -2   6   9    1.58    0.08
  -2   6   9    1.76    0.11
   1  -6  -9    2.88    0.10
  -1  -6   9    2.97    0.12
  -1   6   9    3.04    0.11
  -1   6   9    2.85    0.14
   1   6  -9    2.91    0.13
   0  -6  -9    0.46    0.03
   0  -6   9    0.47    0.05
   0  -6   9    0.50    0.05
   0   6  -9    0.48    0.05
   0   6   9    0.52    0.05
   0   6   9    0.45    0.03
   0   6   9    0.55    0.07
  -1  -6  -9   14.63    0.42
   1  -6   9   14.16    0.43
   1  -6   9   14.12    0.44
   1   6   9   13.87    0.42
   1   6   9   14.52    0.45
  -1   6  -9   14.68    0.43
   1   6   9   14.72    0.44
  -1   6  -9   14.25    0.45
   2  -6   9    0.65    0.06
  -2  -6  -9    0.54    0.05
   2  -6   9    0.65    0.05
  -2   6  -9    0.71    0.04
   2   6   9    0.68    0.07
   2   6   9    0.58    0.06
  -2   6  -9    0.70    0.07
  -3  -6  -9    0.26    0.04
   3  -6   9    0.22    0.04
  -3   6  -9    0.28    0.03
  -3   6  -9    0.33    0.05
   3   6   9    0.30    0.06
   3   6   9    0.32    0.04
  -4  -6  -9    0.84    0.08
   4  -6   9    0.68    0.08
   4   6   9    0.73    0.09
  -4   6  -9    0.59    0.07
   5  -6   9    0.25    0.06
  -5  -6  -9    0.09    0.04
  -5   6  -9    0.15    0.04
   5   6   9    0.16    0.05
   6  -6   9    0.16    0.05
  -6  -6  -9    0.22    0.06
   6   6   9    0.18    0.07
  -6   6  -9    0.17    0.05
   7  -6   9    0.36    0.08
  -7  -6  -9    0.38    0.07
  -7   6  -9    0.23    0.06
   7   6   9    0.30    0.09
  -8  -6  -9    0.08    0.06
   8  -6   9    0.11    0.06
   8   6   9    0.14    0.08
  -8   6  -9    0.02    0.06
  -9  -7   9    0.30    0.07
   9   7  -9    0.32    0.07
  -8  -7   9    0.32    0.06
  -8   7   9    0.30    0.09
   8   7  -9    0.31    0.08
  -7  -7   9    0.02    0.03
  -7   7   9    0.04    0.05
   7   7  -9    0.02    0.04
  -6  -7   9   -0.02    0.02
   6   7  -9   -0.02    0.04
  -6   7   9   -0.01    0.04
  -5  -7   9    1.39    0.09
  -5   7   9    1.35    0.14
   5   7  -9    1.49    0.11
  -4  -7   9    0.57    0.06
  -4   7   9    0.50    0.08
   4   7  -9    0.62    0.08
  -3  -7   9    1.54    0.09
  -3   7   9    1.51    0.11
   3   7  -9    1.43    0.10
  -2  -7   9   10.76    0.34
  -2   7   9   10.10    0.34
   2   7  -9   11.08    0.36
  -2   7   9   10.54    0.38
  -1  -7   9    0.52    0.05
  -1   7   9    0.57    0.07
  -1   7   9    0.53    0.04
   1   7  -9    0.61    0.06
   0  -7   9    0.11    0.03
   0  -7  -9    0.15    0.02
   0  -7   9    0.12    0.03
   0   7   9    0.12    0.02
   0   7  -9    0.17    0.03
   0   7   9    0.15    0.04
   0   7   9    0.12    0.03
   1  -7   9    1.67    0.08
  -1  -7  -9    1.62    0.07
   1  -7   9    1.61    0.09
  -1   7  -9    1.83    0.08
   1   7   9    1.78    0.08
  -1   7  -9    1.97    0.10
   1   7   9    1.64    0.09
   1   7   9    1.81    0.10
  -2  -7  -9    3.16    0.13
   2  -7   9    3.10    0.13
   2  -7   9    3.26    0.14
   2   7   9    3.35    0.14
  -2   7  -9    3.22    0.12
   2   7   9    2.75    0.14
  -2   7  -9    3.29    0.14
  -3  -7  -9    0.67    0.06
   3  -7   9    0.65    0.07
   3  -7   9    0.68    0.07
   3   7   9    0.72    0.07
  -3   7  -9    0.70    0.07
   3   7   9    0.62    0.08
  -3   7  -9    0.72    0.05
  -4  -7  -9    0.01    0.03
   4  -7   9   -0.01    0.02
  -4   7  -9    0.03    0.03
   4   7   9    0.07    0.04
  -5  -7  -9    1.25    0.09
   5  -7   9    1.12    0.11
  -5   7  -9    1.23    0.10
   5   7   9    1.36    0.14
  -6  -7  -9   -0.03    0.04
   6  -7   9    0.00    0.04
  -6   7  -9    0.03    0.04
   6   7   9    0.01    0.04
   7  -7   9    1.09    0.13
  -7  -7  -9    1.31    0.12
  -7   7  -9    0.96    0.11
   7   7   9    0.94    0.13
  -8  -7  -9    0.14    0.06
   8  -7   9    0.04    0.05
   8   7   9    0.09    0.07
  -8   7  -9    0.15    0.06
  -9  -8   9    0.06    0.04
  -9   8   9    0.07    0.07
   9   8  -9    0.00    0.05
  -8  -8   9    0.03    0.03
  -8   8   9    0.08    0.06
   8   8  -9    0.01    0.05
  -7  -8   9   -0.03    0.02
   7   8  -9    0.10    0.05
  -7   8   9   -0.01    0.05
  -6  -8   9    0.57    0.07
   6   8  -9    0.48    0.08
  -6   8   9    0.59    0.10
  -5  -8   9    0.10    0.03
  -5   8   9    0.10    0.05
   5   8  -9    0.12    0.05
  -4  -8   9    0.91    0.07
  -4   8   9    0.61    0.09
   4   8  -9    0.83    0.09
  -3  -8   9    0.81    0.07
  -3   8   9    0.63    0.09
   3   8  -9    0.75    0.08
  -2  -8   9    0.03    0.02
  -2   8   9    0.05    0.03
   2   8  -9    0.01    0.03
  -1  -8   9    0.03    0.02
  -1   8   9    0.06    0.03
   1   8  -9   -0.01    0.02
  -1   8   9    0.02    0.02
   0  -8   9    0.10    0.03
   0  -8   9    0.07    0.03
   0   8   9    0.02    0.02
   0   8   9    0.08    0.03
   0   8  -9    0.14    0.03
   1  -8   9    1.60    0.09
  -1  -8  -9    1.68    0.09
   1  -8   9    1.58    0.09
  -1   8  -9    1.52    0.09
   1   8   9    1.50    0.09
   1   8   9    1.54    0.10
  -1   8  -9    1.58    0.08
   2  -8   9    0.00    0.02
   2  -8   9    0.02    0.02
  -2  -8  -9    0.01    0.02
   2   8   9    0.04    0.03
   2   8   9   -0.01    0.02
  -2   8  -9    0.01    0.02
  -2   8  -9    0.03    0.02
  -3  -8  -9    2.02    0.10
   3  -8   9    2.12    0.11
   3  -8   9    1.98    0.11
  -3   8  -9    2.13    0.12
   3   8   9    1.93    0.13
  -3   8  -9    2.20    0.09
   3   8   9    2.10    0.11
   4  -8   9    0.81    0.09
  -4  -8  -9    0.73    0.07
  -4   8  -9    0.60    0.07
   4   8   9    0.78    0.10
  -5  -8  -9    0.07    0.04
   5  -8   9    0.04    0.04
   5   8   9    0.09    0.05
  -5   8  -9    0.09    0.04
   6  -8   9    0.07    0.05
  -6  -8  -9    0.25    0.06
   6   8   9    0.24    0.08
  -6   8  -9    0.18    0.05
  -7  -8  -9   -0.03    0.04
   7  -8   9   -0.01    0.04
   7   8   9   -0.03    0.05
  -7   8  -9   -0.02    0.03
   8  -8   9    0.11    0.06
  -8  -8  -9    0.16    0.06
   8   8   9    0.16    0.08
  -8   8  -9    0.14    0.07
  -8  -9   9   -0.03    0.03
   8   9  -9    0.09    0.06
  -8   9   9   -0.05    0.05
  -7  -9   9    0.21    0.05
   7   9  -9    0.21    0.06
  -7   9   9    0.18    0.07
  -6  -9   9    0.09    0.04
   6   9  -9    0.09    0.05
  -6   9   9    0.02    0.05
  -5  -9   9    0.01    0.02
   5   9  -9    0.04    0.04
  -5   9   9    0.07    0.05
  -4  -9   9    1.11    0.08
   4   9  -9    0.75    0.09
  -4   9   9    0.89    0.11
  -3  -9   9    0.08    0.03
  -3   9   9    0.16    0.05
   3   9  -9    0.16    0.05
  -2  -9   9    7.71    0.27
   2   9  -9    7.93    0.28
  -2   9   9    8.11    0.31
  -1  -9   9    1.22    0.08
  -1   9   9    1.03    0.11
   1   9  -9    1.23    0.08
   0  -9   9    2.08    0.11
   0   9  -9    2.21    0.10
   0   9   9    2.09    0.13
   1  -9   9    0.02    0.02
   1  -9   9    0.07    0.03
  -1   9  -9    0.01    0.02
   1   9   9    0.08    0.03
  -1   9  -9    0.04    0.03
   1   9   9    0.09    0.04
   2  -9   9    0.53    0.06
   2  -9   9    0.72    0.07
  -2   9  -9    0.68    0.05
   2   9   9    0.56    0.08
   2   9   9    0.71    0.07
  -2   9  -9    0.65    0.07
   3  -9   9    5.59    0.21
  -3  -9  -9    5.11    0.19
   3  -9   9    5.24    0.21
  -3   9  -9    5.61    0.22
   3   9   9    5.80    0.24
  -3   9  -9    5.27    0.19
   3   9   9    5.09    0.20
  -4  -9  -9    2.52    0.12
   4  -9   9    2.35    0.13
  -4   9  -9    2.38    0.13
   4   9   9    2.42    0.16
   4   9   9    2.35    0.12
  -5  -9  -9    0.43    0.06
   5  -9   9    0.37    0.07
   5   9   9    0.51    0.09
  -5   9  -9    0.44    0.07
  -6  -9  -9    0.49    0.07
   6  -9   9    0.45    0.08
  -6   9  -9    0.28    0.07
   6   9   9    0.42    0.09
  -7  -9  -9    0.17    0.06
   7  -9   9    0.24    0.07
   7   9   9    0.23    0.08
  -7   9  -9    0.14    0.06
   8  -9   9    0.03    0.05
  -8  -9  -9    0.03    0.05
  -8   9  -9    0.08    0.05
   8   9   9    0.10    0.07
  -8 -10   9    0.27    0.06
   8  10  -9    0.39    0.08
  -8  10   9    0.28    0.09
  -7 -10   9    0.01    0.04
  -7  10   9   -0.06    0.04
   7  10  -9    0.01    0.04
  -6 -10   9    1.01    0.10
  -6  10   9    0.86    0.13
   6  10  -9    0.99    0.11
  -5 -10   9    0.20    0.04
   5  10  -9    0.23    0.06
  -5  10   9    0.23    0.07
  -4 -10   9    0.27    0.05
   4  10  -9    0.23    0.06
  -4  10   9    0.28    0.07
  -3 -10   9    0.62    0.07
  -3  10   9    0.65    0.10
   3  10  -9    0.59    0.08
  -2 -10   9    0.01    0.02
   2  10  -9   -0.06    0.03
  -2  10   9   -0.02    0.04
  -1 -10   9   29.54    0.87
   1  10  -9   29.77    0.87
  -1  10   9   30.11    0.91
   0 -10   9    0.35    0.05
   0  10  -9    0.27    0.05
   0  10   9    0.33    0.07
   1 -10   9    5.92    0.22
   1 -10   9    5.67    0.22
  -1  10  -9    5.93    0.21
   1  10   9    5.13    0.23
   1  10   9    5.52    0.23
  -1  10  -9    6.10    0.23
   2 -10   9    2.13    0.11
   2 -10   9    2.07    0.11
   2  10   9    2.16    0.12
   2  10   9    2.11    0.13
  -2  10  -9    2.19    0.10
  -2  10  -9    1.92    0.11
   3 -10   9    0.65    0.08
   3 -10   9    0.60    0.07
  -3  10  -9    0.66    0.06
   3  10   9    0.58    0.09
  -3  10  -9    0.60    0.08
   3  10   9    0.72    0.08
   4 -10   9   -0.01    0.03
   4  10   9   -0.07    0.03
   4  10   9   -0.02    0.03
  -4  10  -9    0.05    0.03
   5 -10   9    0.00    0.04
  -5 -10  -9    0.02    0.03
  -5  10  -9    0.03    0.03
   5  10   9    0.01    0.05
  -6 -10  -9   -0.01    0.04
   6 -10   9    0.07    0.05
   6  10   9    0.06    0.06
  -6  10  -9    0.03    0.04
   7 -10   9    0.04    0.05
  -7 -10  -9   -0.08    0.03
  -7  10  -9   -0.01    0.04
   7  10   9    0.00    0.06
  -8 -11   9    0.00    0.04
   8  11  -9   -0.01    0.05
  -8  11   9   -0.01    0.06
  -7 -11   9    0.14    0.05
  -7  11   9    0.11    0.06
   7  11  -9    0.13    0.06
  -6 -11   9   -0.04    0.02
  -6  11   9    0.05    0.06
   6  11  -9    0.00    0.05
  -5 -11   9    0.02    0.03
   5  11  -9    0.03    0.04
  -5  11   9   -0.01    0.04
  -4 -11   9    0.02    0.03
   4  11  -9   -0.04    0.03
  -4  11   9   -0.02    0.04
  -3 -11   9    0.78    0.08
   3  11  -9    0.69    0.08
  -3  11   9    0.78    0.11
  -2 -11   9    0.68    0.07
   2  11  -9    0.53    0.07
  -2  11   9    0.73    0.10
  -1 -11   9    0.24    0.05
   1  11  -9    0.29    0.05
  -1  11   9    0.33    0.07
   0 -11   9   12.36    0.39
   0  11  -9   11.74    0.38
   0  11   9   11.71    0.42
   1 -11   9    0.73    0.08
   1 -11   9    0.63    0.07
  -1  11  -9    0.72    0.07
   1  11   9    0.54    0.08
  -1  11  -9    0.59    0.07
   1  11   9    0.54    0.07
   2 -11   9    0.05    0.03
   2 -11   9    0.04    0.03
   2  11   9   -0.02    0.03
   2  11   9    0.03    0.04
  -2  11  -9    0.00    0.03
  -2  11  -9    0.01    0.03
   3 -11   9    0.34    0.06
   3 -11   9    0.23    0.05
  -3  11  -9    0.22    0.04
   3  11   9    0.27    0.07
   3  11   9    0.26    0.06
  -3  11  -9    0.23    0.05
   4 -11   9    1.83    0.12
  -4  11  -9    1.93    0.12
   4  11   9    1.85    0.15
   4  11   9    1.93    0.11
   5 -11   9    1.09    0.11
  -5  11  -9    0.94    0.10
   5  11   9    1.23    0.15
   6 -11   9    0.16    0.06
   6  11   9    0.10    0.07
  -6  11  -9    0.24    0.06
   7 -11   9    0.04    0.05
   7  11   9    0.03    0.07
  -7  11  -9    0.02    0.04
  -7 -12   9   -0.03    0.03
   7  12  -9   -0.02    0.05
  -7  12   9   -0.05    0.04
  -6 -12   9    0.08    0.04
  -6  12   9    0.08    0.06
   6  12  -9    0.07    0.05
  -5 -12   9    0.13    0.04
  -5  12   9    0.18    0.07
   5  12  -9    0.15    0.05
  -4 -12   9    0.01    0.03
  -4  12   9   -0.09    0.03
   4  12  -9   -0.05    0.03
  -3 -12   9    0.08    0.03
   3  12  -9    0.10    0.05
  -3  12   9    0.06    0.04
  -2 -12   9    0.71    0.07
   2  12  -9    0.96    0.09
  -2  12   9    0.90    0.11
  -1 -12   9   -0.03    0.02
  -1  12   9    0.04    0.04
   1  12  -9    0.03    0.03
   0 -12   9    0.67    0.07
   0  12  -9    0.47    0.06
   0  12   9    0.43    0.08
   1 -12   9    0.18    0.05
   1 -12   9    0.22    0.05
  -1  12  -9    0.21    0.04
   1  12   9    0.32    0.07
  -1  12  -9    0.26    0.05
   1  12   9    0.21    0.05
   2 -12   9    1.13    0.08
   2 -12   9    1.18    0.09
  -2  12  -9    0.99    0.09
   2  12   9    1.18    0.11
   2  12   9    1.19    0.12
  -2  12  -9    1.14    0.08
   3 -12   9    4.13    0.18
   3 -12   9    4.05    0.19
   3  12   9    4.34    0.22
  -3  12  -9    4.57    0.18
   3  12   9    4.30    0.20
  -3  12  -9    4.08    0.19
   4 -12   9    0.46    0.07
  -4  12  -9    0.65    0.08
   4  12   9    0.72    0.09
   4  12   9    0.40    0.09
   5 -12   9    0.16    0.05
  -5  12  -9    0.14    0.05
   5  12   9    0.18    0.08
   6 -12   9   -0.01    0.04
  -6  12  -9   -0.01    0.04
   6  12   9   -0.03    0.05
  -7 -13   9   -0.01    0.03
   7  13  -9    0.00    0.05
  -7  13   9    0.00    0.07
  -6 -13   9    0.19    0.05
  -6  13   9    0.16    0.07
   6  13  -9    0.15    0.06
  -5 -13   9    0.10    0.04
  -5  13   9    0.02    0.05
   5  13  -9    0.13    0.05
  -4 -13   9    0.03    0.03
  -4  13   9    0.01    0.04
   4  13  -9    0.01    0.04
  -3 -13   9   -0.01    0.03
   3  13  -9   -0.01    0.03
  -3  13   9    0.01    0.04
  -2 -13   9    0.31    0.05
  -2  13   9    0.11    0.06
   2  13  -9    0.21    0.05
  -1 -13   9    0.61    0.07
  -1  13   9    0.78    0.10
   1  13  -9    0.56    0.07
   0 -13   9    0.28    0.05
   0  13  -9    0.32    0.06
   0  13   9    0.44    0.08
   1 -13   9    0.79    0.09
   1 -13   9    0.65    0.08
   1  13   9    0.77    0.10
  -1  13  -9    0.96    0.09
   1  13   9    0.84    0.10
  -1  13  -9    0.81    0.08
   2 -13   9    0.02    0.03
   2 -13   9   -0.01    0.02
  -2  13  -9    0.01    0.03
   2  13   9   -0.07    0.03
  -2  13  -9    0.08    0.04
   2  13   9    0.01    0.04
   3 -13   9    0.05    0.04
   3 -13   9    0.01    0.03
   3  13   9   -0.01    0.04
  -3  13  -9    0.04    0.03
  -3  13  -9    0.03    0.03
   3  13   9    0.05    0.05
   4 -13   9   -0.01    0.03
   4  13   9    0.08    0.06
   4  13   9    0.03    0.04
  -4  13  -9    0.09    0.04
   5 -13   9    0.02    0.04
   5  13   9    0.11    0.07
  -5  13  -9   -0.01    0.03
   6 -13   9    0.49    0.09
  -6  13  -9    0.74    0.10
   6  13   9    0.59    0.12
  -6 -14   9    0.09    0.05
  -6  14   9    0.03    0.06
   6  14  -9    0.01    0.05
  -5 -14   9    0.50    0.07
   5  14  -9    0.63    0.09
  -5  14   9    0.81    0.13
  -4 -14   9    0.17    0.05
   4  14  -9    0.30    0.06
  -4  14   9    0.19    0.07
  -3 -14   9    0.91    0.09
   3  14  -9    1.03    0.10
  -3  14   9    0.97    0.13
  -2 -14   9    0.06    0.03
  -2  14   9    0.00    0.05
   2  14  -9   -0.02    0.04
  -1 -14   9    0.06    0.03
   1  14  -9    0.03    0.04
  -1  14   9    0.10    0.05
   0 -14   9    0.15    0.04
   0  14   9    0.11    0.05
   0  14  -9    0.11    0.04
   1 -14   9    0.02    0.03
   1  14   9    0.04    0.04
  -1  14  -9    0.02    0.03
   1  14   9    0.00    0.04
  -1  14  -9    0.04    0.03
   2 -14   9    3.13    0.16
   2 -14   9    3.39    0.17
  -2  14  -9    3.23    0.16
  -2  14  -9    3.26    0.16
   2  14   9    3.61    0.20
   2  14   9    3.49    0.19
   3 -14   9    2.26    0.14
   3  14   9    2.54    0.18
  -3  14  -9    2.63    0.14
  -3  14  -9    2.29    0.14
   3  14   9    2.17    0.15
   4 -14   9    0.39    0.07
  -4  14  -9    0.37    0.07
   4  14   9    0.42    0.08
   4  14   9    0.28    0.08
   5 -14   9    0.18    0.06
   5  14   9    0.17    0.08
  -5  14  -9    0.29    0.07
  -5 -15   9    0.00    0.04
   5  15  -9   -0.03    0.05
  -5  15   9    0.01    0.05
  -4 -15   9    2.05    0.13
  -4  15   9    2.23    0.18
   4  15  -9    2.27    0.14
  -3 -15   9    0.91    0.09
  -3  15   9    0.84    0.13
   3  15  -9    0.95    0.10
  -2 -15   9    0.02    0.03
   2  15  -9    0.03    0.04
  -2  15   9    0.02    0.05
  -1 -15   9    0.01    0.02
   1  15  -9    0.03    0.04
  -1  15   9    0.01    0.05
   0 -15   9    0.00    0.03
   0  15   9    0.02    0.04
   0  15  -9   -0.04    0.03
   0  15   9    0.07    0.05
   1 -15   9    0.12    0.04
  -1  15  -9    0.07    0.04
   1  15   9    0.12    0.06
   1  15   9    0.07    0.05
  -1  15  -9    0.12    0.05
   2 -15   9    0.24    0.05
   2 -15   9    0.15    0.05
   2  15   9    0.19    0.07
  -2  15  -9    0.17    0.05
   2  15   9    0.11    0.05
  -2  15  -9    0.22    0.05
   3 -15   9    0.87    0.10
  -3  15  -9    0.89    0.10
  -3  15  -9    0.86    0.10
   3  15   9    0.75    0.10
   3  15   9    0.74    0.12
   4 -15   9    0.01    0.04
  -4  15  -9    0.00    0.04
   4  15   9   -0.09    0.03
   4  15   9    0.00    0.06
   5 -15   9    0.07    0.05
  -5  15  -9    0.21    0.09
   5  15   9    0.07    0.08
  -5 -16   9    0.01    0.03
  -5  16   9    0.01    0.05
   5  16  -9   -0.02    0.05
  -4 -16   9    0.02    0.03
   4  16  -9    0.01    0.05
  -4  16   9    0.09    0.07
  -3 -16   9    0.03    0.04
  -3  16   9   -0.03    0.05
   3  16  -9    0.05    0.05
  -2 -16   9    0.25    0.05
  -2  16   9    0.16    0.08
   2  16  -9    0.06    0.05
  -1 -16   9    0.01    0.03
   1  16  -9    0.02    0.04
  -1  16   9    0.02    0.05
   0 -16   9    0.00    0.03
   0  16   9   -0.03    0.04
   0  16   9   -0.04    0.04
   0  16  -9   -0.04    0.03
   1 -16   9   -0.01    0.03
  -1  16  -9   -0.05    0.03
   1  16   9   -0.03    0.04
   1  16   9   -0.02    0.04
  -1  16  -9    0.05    0.04
   2 -16   9    0.04    0.05
   2 -16   9    0.01    0.03
  -2  16  -9    0.00    0.04
   2  16   9    0.01    0.05
   2  16   9   -0.06    0.03
  -2  16  -9    0.00    0.03
   3 -16   9    0.27    0.07
   3  16   9    0.24    0.07
  -3  16  -9    0.34    0.08
   3  16   9    0.34    0.09
   4 -16   9    0.09    0.05
   4  16   9    0.17    0.09
   4  16   9    0.24    0.08
  -3 -17   9    0.25    0.06
   3  17  -9    0.27    0.07
  -3  17   9    0.32    0.09
  -2 -17   9    0.00    0.03
  -2  17   9   -0.03    0.05
   2  17  -9   -0.08    0.04
  -1 -17   9    0.02    0.03
   1  17  -9    0.01    0.05
  -1  17   9    0.12    0.07
   0 -17   9    0.77    0.10
   0  17   9    0.58    0.11
   0  17  -9    0.70    0.09
   0  17   9    0.60    0.10
   0  17  -9    0.61    0.08
   1  17   9    0.05    0.06
  -1  17  -9    0.02    0.04
   1  17   9   -0.04    0.05
   2  17   9    0.03    0.05
   2  17   9   -0.02    0.05
  -2  17  -9    0.01    0.04
   3 -17   9    0.26    0.07
   3  17   9    0.24    0.09
   3  17   9    0.20    0.08
   2  18  -9    1.56    0.12
  -2  18   9    1.24    0.17
  -1  18   9   -0.01    0.06
   1  18  -9    0.00    0.05
   0  18  -9    0.56    0.09
   0  18   9    0.49    0.11
   0  18   9    0.53    0.10
   1  18   9    0.06    0.06
  -1  18  -9    0.06    0.05
   1  18   9   -0.02    0.05
  -9   0  10    0.07    0.04
   9   0 -10    0.12    0.07
  -8   0  10    1.94    0.12
   8   0 -10    1.89    0.18
  -7   0  10   16.26    0.51
  -6   0  10    1.62    0.09
  -5   0  10   49.54    1.39
  -4   0  10    2.62    0.12
  -4   0  10    2.60    0.11
  -3   0  10    0.40    0.04
  -3   0  10    0.46    0.05
  -2   0  10    2.99    0.10
  -2   0  10    3.03    0.12
  -1   0  10    2.11    0.09
   0   0  10    8.34    0.26
   1   0  10   10.84    0.34
   1   0  10   10.87    0.32
  -1   0 -10   10.97    0.34
   2   0  10    2.17    0.10
  -2   0 -10    2.20    0.10
  -2   0 -10    2.30    0.09
   3   0  10    0.93    0.07
  -3   0 -10    0.89    0.07
   4   0  10    0.64    0.08
  -4   0 -10    0.57    0.07
  -5   0 -10    0.05    0.04
   5   0  10    0.03    0.03
  -6   0 -10    0.15    0.05
   6   0  10    0.16    0.06
  -7   0 -10    0.63    0.09
   7   0  10    0.63    0.10
   8   0  10    0.98    0.13
  -8   0 -10    1.20    0.13
  -9   0 -10    0.08    0.07
   9   0  10    0.06    0.06
  -9  -1  10   -0.01    0.03
   9  -1 -10    0.03    0.05
  -9   1  10   -0.03    0.03
   9   1 -10    0.02    0.06
  -8  -1  10    0.56    0.07
  -8   1  10    0.70    0.08
   8   1 -10    0.58    0.10
  -7  -1  10    0.34    0.05
  -7   1  10    0.48    0.06
   7   1 -10    0.35    0.08
  -6  -1  10    0.02    0.03
   6   1 -10    0.09    0.05
  -6   1  10    0.02    0.02
  -5  -1  10    0.05    0.03
  -5   1  10    0.01    0.02
  -4  -1  10    3.48    0.14
  -4  -1  10    3.37    0.14
  -4   1  10    3.19    0.13
  -4   1  10    3.76    0.15
  -3  -1  10    1.42    0.07
  -3  -1  10    1.45    0.07
  -3   1  10    1.51    0.07
  -3   1  10    1.41    0.10
  -3   1  10    1.37    0.07
  -2  -1  10    0.01    0.01
  -2   1  10    0.03    0.03
  -2   1  10    0.01    0.01
  -2   1  10    0.01    0.01
  -1  -1  10    1.07    0.06
  -1   1  10    0.99    0.05
  -1   1  10    1.04    0.08
   0  -1 -10    0.33    0.04
   0  -1  10    0.35    0.04
   0   1  10    0.40    0.04
   0   1  10    0.43    0.05
   1  -1  10    0.01    0.01
   1  -1  10    0.03    0.02
  -1  -1 -10    0.01    0.02
  -1   1 -10    0.00    0.01
   1   1  10    0.00    0.02
   1   1  10    0.01    0.01
   1   1  10    0.02    0.02
  -1   1 -10    0.00    0.02
  -2  -1 -10    0.19    0.03
   2  -1  10    0.17    0.03
   2  -1  10    0.17    0.03
  -2   1 -10    0.17    0.03
  -2   1 -10    0.18    0.02
   2   1  10    0.15    0.03
   3  -1  10    0.59    0.06
  -3  -1 -10    0.76    0.07
  -3   1 -10    0.53    0.06
   3   1  10    0.48    0.06
  -4  -1 -10    1.13    0.08
   4  -1  10    1.07    0.09
  -4   1 -10    1.09    0.08
   4   1  10    1.20    0.09
   5  -1  10   -0.04    0.02
  -5  -1 -10   -0.04    0.03
   5   1  10    0.05    0.04
  -5   1 -10   -0.01    0.03
   6  -1  10    1.02    0.11
  -6  -1 -10    1.14    0.11
  -6   1 -10    1.15    0.11
   6   1  10    0.89    0.11
  -7  -1 -10    0.34    0.07
   7  -1  10    0.42    0.09
   7   1  10    0.40    0.08
  -7   1 -10    0.30    0.07
  -8  -1 -10    0.04    0.06
   8  -1  10    0.00    0.05
   8   1  10    0.06    0.06
  -8   1 -10   -0.04    0.04
   9  -1  10    0.29    0.09
  -9  -1 -10    0.11    0.07
   9   1  10    0.16    0.08
  -9   1 -10    0.21    0.08
  -9  -2  10    0.12    0.05
  -9   2  10    0.09    0.04
   9   2 -10    0.19    0.07
  -8  -2  10    1.97    0.12
  -8   2  10    2.01    0.12
   8   2 -10    1.97    0.18
  -7  -2  10    0.90    0.09
   7   2 -10    0.92    0.12
  -7   2  10    0.96    0.08
  -6  -2  10    0.33    0.05
  -6   2  10    0.26    0.04
   6   2 -10    0.25    0.07
  -5  -2  10    5.96    0.22
  -5   2  10    5.99    0.26
  -5   2  10    5.92    0.21
   5   2 -10    6.23    0.26
  -4  -2  10    0.65    0.06
  -4  -2  10    0.67    0.06
  -4   2  10    0.65    0.09
  -4   2  10    0.77    0.06
  -4   2  10    0.66    0.05
   4   2 -10    0.79    0.09
  -3  -2  10    2.41    0.10
  -3  -2  10    2.31    0.09
  -3   2  10    2.29    0.09
   3   2 -10    2.26    0.13
  -3   2  10    2.27    0.10
  -3   2  10    2.20    0.13
  -2  -2  10   10.55    0.33
   2   2 -10   10.72    0.36
  -2   2  10   10.87    0.32
  -2   2  10   10.28    0.31
  -2   2  10   10.96    0.37
  -1  -2  10    0.74    0.05
   1   2 -10    0.80    0.06
  -1   2  10    0.76    0.04
  -1   2  10    0.73    0.07
   0  -2  10    0.11    0.02
   0  -2  10    0.11    0.02
   0  -2 -10    0.08    0.02
   0   2 -10    0.09    0.03
   0   2  10    0.11    0.02
   0   2  10    0.08    0.03
   1  -2  10    7.27    0.22
   1  -2  10    7.12    0.24
  -1  -2 -10    7.30    0.24
  -1   2 -10    6.98    0.24
   1   2  10    7.05    0.24
   1   2  10    7.28    0.22
   1   2  10    7.28    0.23
  -1   2 -10    7.50    0.24
   2  -2  10    5.03    0.18
  -2  -2 -10    4.57    0.17
   2  -2  10    4.74    0.17
   2   2  10    4.91    0.17
  -2   2 -10    4.57    0.15
   2   2  10    4.69    0.17
  -2   2 -10    4.74    0.18
  -3  -2 -10    0.17    0.04
   3  -2  10    0.20    0.04
   3   2  10    0.26    0.05
  -3   2 -10    0.28    0.05
  -4  -2 -10    1.53    0.10
   4  -2  10    1.64    0.10
  -4   2 -10    1.49    0.10
   4   2  10    1.38    0.10
   5  -2  10    0.39    0.07
  -5  -2 -10    0.34    0.06
   5   2  10    0.56    0.08
  -5   2 -10    0.44    0.07
   6  -2  10    0.02    0.04
  -6  -2 -10    0.04    0.04
  -6   2 -10    0.01    0.03
   6   2  10    0.06    0.04
  -7  -2 -10    0.34    0.07
   7  -2  10    0.37    0.08
  -7   2 -10    0.29    0.07
   7   2  10    0.21    0.07
  -8  -2 -10    0.21    0.07
   8  -2  10    0.10    0.06
   8   2  10    0.32    0.09
  -8   2 -10    0.16    0.07
  -9  -2 -10    0.09    0.06
   9  -2  10    0.21    0.08
  -9   2 -10    0.16    0.08
   9   2  10    0.10    0.07
  -9  -3  10   -0.02    0.03
  -9   3  10   -0.02    0.03
   9   3 -10    0.16    0.06
  -8  -3  10    3.30    0.16
  -8   3  10    3.39    0.16
   8   3 -10    2.93    0.19
  -7  -3  10    0.05    0.03
  -7   3  10    0.12    0.03
   7   3 -10    0.00    0.05
  -6  -3  10    3.67    0.16
  -6   3  10    3.56    0.15
   6   3 -10    3.55    0.20
  -6   3  10    3.63    0.20
  -5  -3  10    0.03    0.02
  -5   3  10    0.08    0.05
   5   3 -10    0.04    0.04
  -5   3  10    0.06    0.02
  -4  -3  10    0.55    0.06
  -4  -3  10    0.47    0.05
  -4   3  10    0.54    0.04
  -4   3  10    0.60    0.06
   4   3 -10    0.57    0.08
  -4   3  10    0.48    0.08
  -3  -3  10    6.81    0.23
   3   3 -10    6.82    0.26
  -3   3  10    6.69    0.22
  -3   3  10    6.71    0.23
  -3   3  10    7.21    0.28
  -2  -3  10    0.74    0.05
  -2   3  10    0.66    0.04
  -2   3  10    0.71    0.04
  -2   3  10    0.79    0.08
   2   3 -10    0.64    0.07
  -1  -3  10    0.04    0.02
  -1   3  10    0.04    0.01
  -1   3  10    0.01    0.02
  -1   3  10    0.03    0.01
   1   3 -10    0.04    0.03
   0  -3  10    0.00    0.01
   0  -3 -10    0.00    0.01
   0  -3  10   -0.01    0.01
   0   3 -10    0.01    0.02
   0   3  10    0.01    0.01
   0   3  10   -0.01    0.01
   0   3  10    0.00    0.01
   0   3  10    0.01    0.02
   1  -3  10    0.05    0.02
  -1  -3 -10    0.08    0.02
   1  -3  10    0.09    0.02
  -1   3 -10    0.05    0.02
   1   3  10    0.09    0.02
   1   3  10    0.06    0.02
  -1   3 -10    0.12    0.03
  -2  -3 -10   20.38    0.60
   2  -3  10   20.56    0.61
   2  -3  10   20.20    0.59
  -2   3 -10   20.67    0.61
  -2   3 -10   20.22    0.57
   2   3  10   20.54    0.60
   2   3  10   20.45    0.60
   3  -3  10    2.20    0.11
  -3  -3 -10    2.03    0.11
   3   3  10    2.08    0.11
   3   3  10    2.30    0.09
  -3   3 -10    2.15    0.11
   4  -3  10   -0.02    0.02
  -4  -3 -10    0.08    0.03
   4   3  10   -0.01    0.03
  -4   3 -10    0.01    0.02
   5  -3  10    0.00    0.03
  -5  -3 -10    0.03    0.04
   5   3  10    0.01    0.03
  -5   3 -10   -0.04    0.02
  -6  -3 -10    0.57    0.08
   6  -3  10    0.71    0.10
   6   3  10    0.52    0.09
  -6   3 -10    0.66    0.09
   7  -3  10    0.08    0.05
  -7  -3 -10    0.05    0.05
   7   3  10    0.05    0.05
  -7   3 -10   -0.01    0.04
   8  -3  10    0.12    0.06
  -8  -3 -10    0.26    0.07
  -8   3 -10    0.15    0.07
   8   3  10    0.07    0.06
  -9  -4  10    0.06    0.04
  -9   4  10    0.03    0.03
   9   4 -10    0.04    0.06
  -8  -4  10    0.17    0.05
   8   4 -10    0.19    0.07
  -8   4  10    0.22    0.05
  -7  -4  10    2.85    0.14
   7   4 -10    2.97    0.18
  -7   4  10    2.71    0.13
  -7   4  10    2.85    0.19
  -6  -4  10    0.32    0.05
  -6   4  10    0.45    0.09
   6   4 -10    0.28    0.07
  -6   4  10    0.44    0.05
  -5  -4  10    1.67    0.10
  -5   4  10    1.79    0.14
   5   4 -10    1.76    0.13
  -5   4  10    1.74    0.08
  -4  -4  10    0.07    0.02
  -4   4  10    0.05    0.02
  -4   4  10    0.00    0.03
  -4   4  10    0.01    0.02
   4   4 -10    0.06    0.04
  -3  -4  10    0.75    0.06
  -3   4  10    0.62    0.08
   3   4 -10    0.73    0.08
  -3   4  10    0.74    0.06
  -3   4  10    0.73    0.04
  -2  -4  10    0.18    0.03
  -2   4  10    0.13    0.04
  -2   4  10    0.19    0.03
  -2   4  10    0.17    0.02
   2   4 -10    0.18    0.04
  -1  -4  10    0.00    0.01
   1  -4 -10    0.02    0.01
  -1   4  10    0.01    0.02
   1   4 -10    0.00    0.02
  -1   4  10    0.00    0.01
  -1   4  10    0.02    0.01
   0  -4  10    0.02    0.01
   0  -4 -10    0.00    0.01
   0  -4  10    0.02    0.02
   0   4  10    0.03    0.01
   0   4  10    0.02    0.02
   0   4  10    0.03    0.01
   0   4  10    0.02    0.01
   0   4 -10    0.03    0.02
  -1  -4 -10    4.95    0.17
   1  -4  10    5.25    0.17
   1   4  10    4.90    0.19
   1   4  10    4.93    0.18
  -1   4 -10    5.21    0.17
  -1   4 -10    5.12    0.19
   2  -4  10    2.84    0.13
   2  -4  10    3.11    0.12
  -2  -4 -10    2.97    0.12
  -2   4 -10    2.68    0.13
  -2   4 -10    3.05    0.11
   2   4  10    3.07    0.13
   2   4  10    3.11    0.13
  -3  -4 -10    0.07    0.03
   3  -4  10    0.04    0.03
   3   4  10    0.10    0.03
  -3   4 -10    0.09    0.03
   3   4  10    0.10    0.02
   4  -4  10    0.01    0.03
  -4  -4 -10   -0.01    0.03
  -4   4 -10    0.00    0.03
   4   4  10    0.01    0.03
   5  -4  10    0.04    0.03
  -5  -4 -10    0.01    0.03
   5   4  10   -0.02    0.03
  -5   4 -10   -0.02    0.03
   6  -4  10    0.02    0.04
  -6  -4 -10    0.02    0.04
   6   4  10    0.05    0.05
  -6   4 -10    0.00    0.04
   7  -4  10    0.01    0.04
  -7  -4 -10    0.06    0.05
  -7   4 -10    0.06    0.05
   7   4  10    0.02    0.05
  -8  -4 -10   -0.06    0.05
   8  -4  10    0.02    0.05
  -8   4 -10   -0.05    0.04
   8   4  10    0.05    0.06
  -9  -5  10    0.26    0.06
   9   5 -10    0.51    0.10
  -8  -5  10    0.33    0.06
   8   5 -10    0.29    0.07
  -7  -5  10    1.02    0.10
  -7   5  10    1.19    0.14
  -7   5  10    0.89    0.07
   7   5 -10    1.04    0.12
  -6  -5  10    0.17    0.04
  -6   5  10    0.21    0.04
   6   5 -10    0.21    0.06
  -6   5  10    0.21    0.07
  -5  -5  10    1.60    0.09
  -5   5  10    1.55    0.08
  -5   5  10    1.77    0.13
   5   5 -10    1.59    0.12
  -4  -5  10    0.70    0.07
  -4   5  10    0.53    0.08
  -4   5  10    0.62    0.04
   4   5 -10    0.62    0.08
  -3  -5  10    0.06    0.02
  -3   5  10    0.16    0.03
  -3   5  10    0.10    0.02
  -3   5  10    0.09    0.04
   3   5 -10    0.09    0.04
  -2  -5  10    0.27    0.04
  -2   5  10    0.32    0.03
  -2   5  10    0.29    0.06
   2   5 -10    0.30    0.05
  -2   5  10    0.31    0.04
  -1  -5  10    0.03    0.02
   1  -5 -10    0.03    0.01
   1   5 -10    0.03    0.02
  -1   5  10    0.05    0.01
  -1   5  10    0.06    0.03
  -1   5  10    0.02    0.01
   0  -5  10    4.71    0.16
   0  -5 -10    4.43    0.15
   0  -5  10    4.60    0.17
   0   5  10    4.50    0.16
   0   5  10    4.53    0.15
   0   5 -10    4.69    0.17
   0   5  10    4.52    0.19
   1  -5  10    3.64    0.13
  -1  -5 -10    3.33    0.13
   1   5  10    3.54    0.14
   1   5  10    3.36    0.12
  -1   5 -10    3.42    0.15
   1   5  10    3.69    0.15
  -1   5 -10    3.36    0.13
   2  -5  10    1.65    0.09
  -2  -5 -10    1.57    0.08
   2  -5  10    1.59    0.08
  -2   5 -10    1.48    0.09
   2   5  10    1.65    0.09
   2   5  10    1.51    0.09
  -2   5 -10    1.62    0.07
  -3  -5 -10    7.03    0.24
   3  -5  10    6.66    0.24
   3   5  10    6.62    0.26
   3   5  10    6.56    0.23
  -3   5 -10    7.03    0.25
  -4  -5 -10    0.99    0.09
   4  -5  10    0.89    0.09
   4   5  10    1.13    0.11
  -4   5 -10    0.85    0.09
  -5  -5 -10    0.08    0.04
   5  -5  10    0.04    0.04
  -5   5 -10    0.03    0.03
   5   5  10    0.03    0.04
  -6  -5 -10   -0.02    0.03
   6  -5  10    0.05    0.04
   6   5  10   -0.01    0.04
  -6   5 -10   -0.01    0.03
   7  -5  10    0.04    0.05
  -7  -5 -10    0.01    0.04
   7   5  10    0.10    0.06
  -7   5 -10    0.02    0.05
  -8  -5 -10   -0.07    0.05
   8  -5  10    0.01    0.05
  -8   5 -10   -0.05    0.04
   8   5  10    0.00    0.06
  -9  -6  10    0.05    0.05
   9   6 -10    0.17    0.07
  -8  -6  10    0.00    0.03
   8   6 -10    0.07    0.06
  -8   6  10    0.07    0.06
  -7  -6  10    1.52    0.11
  -7   6  10    2.15    0.20
   7   6 -10    1.76    0.14
  -6  -6  10    0.11    0.04
   6   6 -10    0.03    0.04
  -6   6  10   -0.03    0.04
  -5  -6  10    0.02    0.02
   5   6 -10   -0.01    0.03
  -5   6  10    0.01    0.04
  -4  -6  10    1.09    0.07
   4   6 -10    1.08    0.11
  -4   6  10    0.96    0.05
  -4   6  10    0.89    0.11
  -3  -6  10    1.21    0.07
   3   6 -10    1.12    0.10
  -3   6  10    1.10    0.05
  -3   6  10    1.13    0.07
  -3   6  10    1.03    0.11
  -2  -6  10    0.11    0.03
  -2   6  10    0.10    0.04
   2   6 -10    0.09    0.04
  -2   6  10    0.08    0.01
  -2   6  10    0.06    0.02
  -1  -6  10    8.90    0.29
   1  -6 -10    8.82    0.26
  -1   6  10    9.08    0.26
   1   6 -10    8.39    0.29
  -1   6  10    8.75    0.32
  -1   6  10    8.85    0.27
   0  -6  10    0.10    0.03
   0  -6  10    0.15    0.03
   0  -6 -10    0.11    0.02
   0   6  10    0.11    0.04
   0   6  10    0.08    0.02
   0   6 -10    0.12    0.03
   0   6  10    0.13    0.02
  -1  -6 -10    2.82    0.11
   1  -6  10    2.79    0.13
   1  -6  10    2.76    0.11
   1   6  10    2.83    0.11
  -1   6 -10    2.90    0.13
   1   6  10    2.87    0.13
   1   6  10    2.95    0.13
  -1   6 -10    2.94    0.12
   2  -6  10    0.13    0.03
  -2  -6 -10    0.14    0.03
   2  -6  10    0.11    0.03
  -2   6 -10    0.11    0.03
   2   6  10    0.13    0.04
   2   6  10    0.15    0.04
  -2   6 -10    0.17    0.03
   3  -6  10    3.01    0.14
  -3  -6 -10    3.31    0.14
  -3   6 -10    3.24    0.15
   3   6  10    3.20    0.13
   3   6  10    3.02    0.15
   4  -6  10    2.08    0.12
  -4  -6 -10    2.21    0.12
  -4   6 -10    2.01    0.12
   4   6  10    2.15    0.13
   5  -6  10    0.28    0.06
  -5  -6 -10    0.15    0.05
  -5   6 -10    0.10    0.04
   5   6  10    0.12    0.05
  -6  -6 -10    0.03    0.04
   6  -6  10    0.06    0.05
   6   6  10    0.03    0.05
  -6   6 -10    0.04    0.04
  -7  -6 -10    0.40    0.08
   7  -6  10    0.36    0.08
  -7   6 -10    0.21    0.07
   7   6  10    0.29    0.09
  -8  -6 -10    0.05    0.05
   8  -6  10    0.01    0.05
   8   6  10    0.17    0.08
  -8   6 -10    0.10    0.06
  -9  -7  10    0.16    0.05
   9   7 -10    0.24    0.07
  -8  -7  10    0.37    0.07
  -8   7  10    0.57    0.12
   8   7 -10    0.29    0.08
  -7  -7  10    0.01    0.03
  -7   7  10   -0.03    0.04
   7   7 -10   -0.03    0.04
  -6  -7  10    0.07    0.04
  -6   7  10    0.13    0.06
   6   7 -10    0.17    0.06
  -5  -7  10    0.03    0.02
   5   7 -10    0.02    0.04
  -5   7  10   -0.01    0.04
  -4  -7  10    0.02    0.02
   4   7 -10   -0.01    0.03
  -4   7  10   -0.03    0.03
  -3  -7  10    1.50    0.09
   3   7 -10    1.41    0.10
  -3   7  10    1.28    0.13
  -2  -7  10    1.12    0.07
  -2   7  10    1.11    0.11
   2   7 -10    0.99    0.09
  -2   7  10    1.16    0.07
  -1  -7  10    0.58    0.06
   1   7 -10    0.57    0.07
  -1   7  10    0.66    0.05
  -1   7  10    0.63    0.08
   0  -7  10    2.64    0.11
   0  -7 -10    2.79    0.12
   0  -7  10    2.74    0.12
   0   7  10    2.64    0.14
   0   7 -10    2.55    0.12
   0   7  10    2.63    0.11
   0   7  10    2.65    0.11
   1  -7  10    0.58    0.06
   1  -7  10    0.61    0.06
  -1  -7 -10    0.59    0.05
   1   7  10    0.62    0.06
  -1   7 -10    0.57    0.05
   1   7  10    0.62    0.04
  -1   7 -10    0.46    0.06
   1   7  10    0.59    0.07
  -2  -7 -10    1.46    0.08
   2  -7  10    1.56    0.09
   2  -7  10    1.63    0.09
  -2   7 -10    1.73    0.10
  -2   7 -10    1.53    0.07
   2   7  10    1.46    0.09
   2   7  10    1.51    0.10
   3  -7  10    0.03    0.03
   3  -7  10    0.02    0.03
  -3  -7 -10    0.03    0.03
   3   7  10    0.05    0.03
  -3   7 -10    0.03    0.03
   3   7  10    0.09    0.04
  -4  -7 -10    0.09    0.04
   4  -7  10    0.10    0.04
  -4   7 -10    0.03    0.04
   4   7  10    0.16    0.05
  -5  -7 -10    0.12    0.05
   5  -7  10    0.05    0.04
  -5   7 -10    0.11    0.04
   5   7  10    0.11    0.05
   6  -7  10    0.05    0.04
  -6  -7 -10    0.02    0.04
  -6   7 -10    0.05    0.04
   6   7  10    0.01    0.05
   7  -7  10    0.20    0.06
  -7  -7 -10    0.22    0.07
   7   7  10    0.27    0.08
  -7   7 -10    0.16    0.06
  -8  -7 -10    0.04    0.06
   8  -7  10    0.20    0.07
  -8   7 -10    0.15    0.07
   8   7  10    0.17    0.09
  -8  -8  10    0.16    0.05
  -8   8  10    0.29    0.09
   8   8 -10    0.22    0.07
  -7  -8  10   -0.02    0.03
  -7   8  10    0.00    0.05
   7   8 -10   -0.01    0.04
  -6  -8  10    2.26    0.13
   6   8 -10    2.49    0.16
  -6   8  10    2.43    0.18
  -5  -8  10    0.12    0.04
  -5   8  10    0.04    0.04
   5   8 -10    0.02    0.04
  -4  -8  10    5.28    0.20
  -4   8  10    4.91    0.24
   4   8 -10    4.95    0.22
  -3  -8  10    1.21    0.08
   3   8 -10    1.45    0.10
  -3   8  10    1.19    0.12
  -2  -8  10    0.00    0.02
  -2   8  10    0.00    0.03
   2   8 -10    0.00    0.04
  -1  -8  10   10.56    0.35
  -1   8  10   10.70    0.38
   1   8 -10   10.65    0.35
   0  -8  10    3.03    0.14
   0   8 -10    3.11    0.13
   0   8  10    3.22    0.14
   0   8  10    3.18    0.16
   1  -8  10    0.47    0.06
   1  -8  10    0.43    0.05
   1   8  10    0.52    0.06
   1   8  10    0.47    0.06
  -1   8 -10    0.47    0.06
  -1   8 -10    0.47    0.05
   2  -8  10    0.09    0.03
  -2  -8 -10    0.09    0.03
   2  -8  10    0.09    0.03
  -2   8 -10    0.10    0.03
   2   8  10    0.09    0.03
  -2   8 -10    0.09    0.03
   2   8  10    0.13    0.04
   3  -8  10    0.44    0.07
  -3  -8 -10    0.49    0.06
   3  -8  10    0.35    0.05
   3   8  10    0.49    0.08
   3   8  10    0.46    0.06
  -3   8 -10    0.61    0.07
   4  -8  10    0.86    0.09
  -4  -8 -10    0.97    0.09
  -4   8 -10    0.93    0.10
   4   8  10    1.16    0.12
  -5  -8 -10    0.06    0.04
   5  -8  10   -0.01    0.03
   5   8  10    0.00    0.04
  -5   8 -10    0.01    0.03
   6  -8  10    0.36    0.07
  -6  -8 -10    0.27    0.06
  -6   8 -10    0.35    0.07
   6   8  10    0.30    0.08
   7  -8  10    0.21    0.07
  -7  -8 -10    0.27    0.07
  -7   8 -10    0.19    0.07
   7   8  10    0.32    0.09
  -8  -8 -10    0.19    0.07
   8  -8  10    0.20    0.07
  -8   8 -10    0.28    0.08
   8   8  10    0.14    0.09
  -8  -9  10    0.20    0.06
   8   9 -10    0.27    0.07
  -8   9  10    0.43    0.10
  -7  -9  10   -0.02    0.02
  -7   9  10    0.07    0.06
   7   9 -10    0.03    0.04
  -6  -9  10    0.01    0.03
  -6   9  10   -0.03    0.04
   6   9 -10    0.05    0.05
  -5  -9  10    1.54    0.10
  -5   9  10    1.64    0.16
   5   9 -10    1.48    0.11
  -4  -9  10    1.85    0.11
   4   9 -10    1.90    0.12
  -4   9  10    1.91    0.14
  -3  -9  10    0.07    0.03
   3   9 -10    0.09    0.04
  -3   9  10    0.13    0.05
  -2  -9  10    0.48    0.06
   2   9 -10    0.44    0.07
  -2   9  10    0.67    0.09
  -1  -9  10    0.16    0.04
  -1   9  10    0.20    0.05
   1   9 -10    0.21    0.05
   0  -9  10    9.23    0.32
   0   9  10    9.46    0.32
   0   9  10    9.64    0.34
   0   9 -10    9.23    0.31
   1  -9  10    0.41    0.05
   1  -9  10    0.42    0.06
  -1   9 -10    0.39    0.05
   1   9  10    0.52    0.07
   1   9  10    0.42    0.07
  -1   9 -10    0.40    0.06
   2  -9  10    0.37    0.05
   2  -9  10    0.38    0.06
   2   9  10    0.37    0.06
   2   9  10    0.38    0.06
  -2   9 -10    0.48    0.05
  -2   9 -10    0.33    0.06
   3  -9  10   -0.01    0.03
   3  -9  10    0.02    0.03
   3   9  10    0.03    0.03
   3   9  10    0.04    0.04
  -3   9 -10    0.05    0.03
  -4  -9 -10    0.04    0.03
   4  -9  10   -0.02    0.03
  -4   9 -10    0.05    0.03
   4   9  10   -0.01    0.04
   5  -9  10    0.21    0.05
  -5  -9 -10    0.23    0.05
   5   9  10    0.25    0.07
  -5   9 -10    0.31    0.06
   6  -9  10   -0.03    0.03
  -6  -9 -10   -0.02    0.04
  -6   9 -10    0.03    0.04
   6   9  10    0.01    0.05
  -7  -9 -10    0.15    0.05
   7  -9  10    0.16    0.06
   7   9  10    0.22    0.08
  -7   9 -10    0.12    0.06
  -8 -10  10    0.15    0.05
  -8  10  10    0.07    0.07
   8  10 -10    0.13    0.07
  -7 -10  10    0.02    0.04
  -7  10  10    0.03    0.06
   7  10 -10    0.07    0.05
  -6 -10  10    0.00    0.03
  -6  10  10    0.05    0.06
   6  10 -10    0.02    0.04
  -5 -10  10    0.01    0.03
   5  10 -10    0.02    0.04
  -5  10  10   -0.03    0.04
  -4 -10  10    2.29    0.13
   4  10 -10    2.41    0.14
  -4  10  10    2.12    0.16
  -3 -10  10   -0.01    0.02
  -3  10  10   -0.03    0.03
   3  10 -10   -0.05    0.03
  -2 -10  10    0.04    0.03
   2  10 -10   -0.01    0.04
  -2  10  10    0.01    0.04
  -1 -10  10    2.12    0.12
  -1  10  10    2.27    0.14
   1  10 -10    2.17    0.12
   0 -10  10    3.44    0.16
   0  10 -10    3.80    0.16
   0  10  10    3.50    0.18
   0  10  10    3.65    0.16
   1 -10  10    0.20    0.04
   1 -10  10    0.20    0.04
  -1  10 -10    0.19    0.04
   1  10  10    0.20    0.05
   1  10  10    0.29    0.06
  -1  10 -10    0.15    0.04
   2 -10  10    1.35    0.09
   2 -10  10    1.66    0.10
  -2  10 -10    1.51    0.10
   2  10  10    1.51    0.11
  -2  10 -10    1.54    0.09
   2  10  10    1.61    0.11
   3 -10  10    2.23    0.13
   3 -10  10    1.99    0.12
  -3  10 -10    2.05    0.12
   3  10  10    2.10    0.12
   3  10  10    2.21    0.15
   4 -10  10    2.38    0.14
  -4  10 -10    2.23    0.14
   4  10  10    2.68    0.17
   5 -10  10    0.42    0.07
   5  10  10    0.49    0.10
  -5  10 -10    0.42    0.07
   6 -10  10    0.37    0.07
  -6 -10 -10    0.39    0.07
   6  10  10    0.50    0.11
  -6  10 -10    0.49    0.08
   7 -10  10    0.15    0.06
  -7 -10 -10    0.10    0.05
  -7  10 -10    0.28    0.08
   7  10  10    0.14    0.07
  -7 -11  10    0.01    0.03
   7  11 -10   -0.03    0.05
  -7  11  10   -0.04    0.05
  -6 -11  10    0.23    0.05
   6  11 -10    0.20    0.07
  -6  11  10    0.10    0.06
  -5 -11  10    0.77    0.08
  -5  11  10    0.78    0.12
   5  11 -10    0.97    0.11
  -4 -11  10    0.16    0.04
   4  11 -10    0.23    0.06
  -4  11  10    0.18    0.06
  -3 -11  10   -0.03    0.02
  -3  11  10    0.01    0.04
   3  11 -10   -0.05    0.03
  -2 -11  10    5.28    0.21
   2  11 -10    4.90    0.21
  -2  11  10    5.56    0.25
  -1 -11  10    0.56    0.07
   1  11 -10    0.72    0.08
  -1  11  10    0.83    0.10
   0 -11  10    2.27    0.12
   0  11  10    2.15    0.14
   0  11 -10    2.25    0.12
   0  11  10    2.05    0.12
   1 -11  10    6.36    0.25
   1 -11  10    6.64    0.25
   1  11  10    6.47    0.26
  -1  11 -10    6.36    0.25
   1  11  10    6.88    0.27
  -1  11 -10    6.80    0.24
   2 -11  10    2.87    0.14
   2 -11  10    2.68    0.14
   2  11  10    2.75    0.15
  -2  11 -10    2.77    0.15
   2  11  10    2.87    0.16
  -2  11 -10    2.84    0.13
   3 -11  10    1.23    0.10
   3 -11  10    1.37    0.10
   3  11  10    1.23    0.11
   3  11  10    1.42    0.14
  -3  11 -10    1.32    0.10
   4 -11  10    1.41    0.11
  -4  11 -10    1.27    0.12
   4  11  10    1.23    0.14
   5 -11  10    0.04    0.04
   5  11  10    0.04    0.05
  -5  11 -10    0.01    0.03
   6 -11  10    0.05    0.05
   6  11  10   -0.01    0.05
  -6  11 -10    0.13    0.05
   7 -11  10    0.09    0.05
  -7  11 -10    0.14    0.06
   7  11  10    0.05    0.07
  -7 -12  10    0.20    0.05
   7  12 -10    0.19    0.07
  -7  12  10    0.12    0.08
  -6 -12  10    0.04    0.04
  -6  12  10    0.14    0.07
   6  12 -10    0.17    0.07
  -5 -12  10    0.19    0.05
   5  12 -10    0.16    0.06
  -5  12  10    0.08    0.05
  -4 -12  10    0.32    0.06
  -4  12  10    0.36    0.08
   4  12 -10    0.31    0.07
  -3 -12  10    0.15    0.04
  -3  12  10    0.10    0.06
   3  12 -10    0.20    0.05
  -2 -12  10   -0.01    0.02
   2  12 -10   -0.02    0.03
  -2  12  10   -0.06    0.03
  -1 -12  10    0.22    0.05
   1  12 -10    0.30    0.05
  -1  12  10    0.13    0.05
   0 -12  10    0.16    0.05
   0  12  10    0.11    0.05
   0  12  10    0.03    0.04
   0  12 -10    0.15    0.04
   1 -12  10    3.62    0.17
   1 -12  10    3.40    0.17
   1  12  10    3.81    0.19
  -1  12 -10    3.46    0.16
  -1  12 -10    3.61    0.17
   1  12  10    3.60    0.18
   2 -12  10    0.44    0.07
   2 -12  10    0.35    0.06
  -2  12 -10    0.42    0.07
  -2  12 -10    0.41    0.06
   2  12  10    0.45    0.08
   2  12  10    0.36    0.08
   3 -12  10    0.02    0.04
   3 -12  10    0.10    0.04
   3  12  10    0.15    0.05
  -3  12 -10    0.16    0.05
   3  12  10    0.08    0.06
   4 -12  10    0.00    0.04
  -4  12 -10    0.04    0.04
   4  12  10    0.06    0.06
   5 -12  10    0.00    0.04
  -5  12 -10    0.05    0.04
   5  12  10    0.06    0.06
   6 -12  10   -0.03    0.04
  -6  12 -10    0.03    0.04
   6  12  10    0.01    0.06
  -7 -13  10    0.01    0.04
  -6 -13  10    0.16    0.05
  -6  13  10    0.15    0.08
   6  13 -10    0.28    0.07
  -5 -13  10    0.08    0.04
  -5  13  10    0.08    0.06
   5  13 -10    0.08    0.05
  -4 -13  10    0.07    0.03
  -4  13  10    0.00    0.05
   4  13 -10    0.07    0.05
  -3 -13  10    0.54    0.07
  -3  13  10    0.52    0.10
   3  13 -10    0.33    0.06
  -2 -13  10    0.05    0.03
  -2  13  10    0.11    0.05
   2  13 -10    0.09    0.04
  -1 -13  10    0.09    0.04
  -1  13  10    0.18    0.06
   1  13 -10    0.04    0.03
   0 -13  10    0.00    0.03
   0  13 -10   -0.01    0.03
   0  13  10   -0.05    0.03
   0  13  10    0.02    0.04
   1 -13  10    2.46    0.13
   1 -13  10    2.07    0.13
   1  13  10    2.06    0.14
  -1  13 -10    2.08    0.13
  -1  13 -10    2.37    0.12
   1  13  10    2.22    0.15
   2 -13  10    2.58    0.14
   2 -13  10    2.60    0.14
   2  13  10    2.79    0.17
  -2  13 -10    2.58    0.13
   2  13  10    2.70    0.16
  -2  13 -10    2.84    0.15
   3 -13  10    0.29    0.06
   3 -13  10    0.37    0.07
   3  13  10    0.22    0.06
  -3  13 -10    0.21    0.05
   3  13  10    0.28    0.08
   4 -13  10    0.60    0.08
  -4  13 -10    0.79    0.10
   4  13  10    0.63    0.11
   5 -13  10    0.18    0.06
  -5  13 -10    0.21    0.06
   5  13  10    0.15    0.07
   6 -13  10   -0.01    0.04
   6  13  10    0.00    0.06
  -6  13 -10    0.01    0.05
  -6 -14  10   -0.01    0.03
   6  14 -10   -0.07    0.05
  -6  14  10   -0.01    0.06
  -5 -14  10    0.00    0.03
   5  14 -10   -0.01    0.05
  -5  14  10    0.02    0.06
  -4 -14  10    0.03    0.03
   4  14 -10    0.03    0.05
  -4  14  10    0.06    0.06
  -3 -14  10   -0.02    0.03
   3  14 -10   -0.01    0.04
  -3  14  10   -0.01    0.05
  -2 -14  10    0.39    0.06
   2  14 -10    0.30    0.06
  -2  14  10    0.20    0.07
  -1 -14  10   -0.03    0.02
  -1  14  10    0.01    0.05
   1  14 -10    0.03    0.04
   0 -14  10    0.04    0.03
   0  14  10   -0.01    0.03
   0  14  10   -0.01    0.04
   0  14 -10    0.10    0.04
   1 -14  10    0.59    0.08
   1  14  10    0.82    0.11
  -1  14 -10    0.70    0.09
   1  14  10    0.82    0.11
  -1  14 -10    0.86    0.09
   2 -14  10    0.05    0.04
   2 -14  10    0.00    0.03
   2  14  10   -0.01    0.04
  -2  14 -10    0.07    0.04
  -2  14 -10   -0.02    0.03
   2  14  10    0.01    0.04
   3 -14  10    0.21    0.06
   3 -14  10    0.29    0.06
   3  14  10    0.29    0.07
   3  14  10    0.30    0.08
  -3  14 -10    0.35    0.07
   4 -14  10    0.72    0.10
  -4  14 -10    0.68    0.09
   4  14  10    0.70    0.12
   5 -14  10    0.52    0.08
  -5  14 -10    0.55    0.09
   5  14  10    0.66    0.13
  -5 -15  10   -0.01    0.04
  -5  15  10   -0.01    0.06
   5  15 -10   -0.01    0.04
  -4 -15  10    1.47    0.11
   4  15 -10    1.10    0.11
  -4  15  10    1.27    0.16
  -3 -15  10    0.09    0.04
  -3  15  10    0.05    0.05
   3  15 -10    0.14    0.06
  -2 -15  10    0.27    0.06
   2  15 -10    0.18    0.06
  -2  15  10    0.36    0.09
  -1 -15  10    0.35    0.06
   1  15 -10    0.43    0.07
  -1  15  10    0.40    0.09
   0 -15  10    0.05    0.03
   0  15  10    0.07    0.05
   0  15  10    0.09    0.05
   0  15 -10    0.03    0.04
   1 -15  10    0.07    0.03
  -1  15 -10    0.09    0.05
   1  15  10    0.10    0.06
   1  15  10    0.02    0.05
  -1  15 -10    0.05    0.04
   2 -15  10    0.19    0.06
   2 -15  10    0.01    0.04
   2  15  10    0.07    0.05
   2  15  10    0.02    0.05
  -2  15 -10    0.02    0.04
  -2  15 -10    0.11    0.05
   3 -15  10    0.06    0.04
   3  15  10    0.08    0.05
   3  15  10    0.06    0.06
  -3  15 -10    0.06    0.04
   4 -15  10    0.18    0.06
   4  15  10    0.16    0.07
  -4  15 -10    0.12    0.05
  -4 -16  10    0.16    0.06
  -4  16  10    0.08    0.07
   4  16 -10    0.14    0.06
  -3 -16  10    0.09    0.04
   3  16 -10    0.08    0.05
  -3  16  10    0.10    0.07
  -2 -16  10    0.04    0.04
  -2  16  10    0.07    0.06
   2  16 -10    0.07    0.05
  -1 -16  10    0.05    0.04
  -1  16  10   -0.04    0.04
   1  16 -10    0.08    0.05
   0 -16  10    0.35    0.06
   0  16 -10    0.31    0.06
   0  16 -10    0.36    0.07
   0  16  10    0.37    0.08
   0  16  10    0.27    0.08
   1 -16  10    0.06    0.04
   1  16  10   -0.01    0.05
  -1  16 -10    0.03    0.04
  -1  16 -10    0.00    0.04
   1  16  10    0.03    0.05
   2 -16  10    0.12    0.06
   2 -16  10    0.28    0.06
   2  16  10    0.24    0.07
  -2  16 -10    0.20    0.06
   2  16  10    0.20    0.08
  -2  16 -10    0.25    0.06
   3 -16  10    0.21    0.06
   3  16  10    0.21    0.08
   3  16  10    0.26    0.07
  -3  16 -10    0.20    0.06
  -3 -17  10    0.30    0.06
   3  17 -10    0.19    0.06
  -3  17  10    0.20    0.08
  -2 -17  10    0.27    0.06
   2  17 -10    0.20    0.07
  -2  17  10    0.20    0.08
  -1 -17  10    0.31    0.06
   1  17 -10    0.32    0.07
  -1  17  10    0.41    0.11
   0 -17  10    0.11    0.05
   0  17  10    0.13    0.07
   0  17 -10    0.10    0.04
   0  17 -10    0.02    0.05
   0  17  10    0.12    0.06
   1 -17  10    0.01    0.04
  -1  17 -10   -0.02    0.04
   1  17  10   -0.02    0.05
   1  17  10   -0.02    0.04
  -1  17 -10   -0.03    0.03
   2  17  10    0.02    0.06
  -2  17 -10   -0.01    0.04
   2  17  10    0.08    0.05
   9   0 -11    0.04    0.06
  -9   0  11    0.01    0.03
   8   0 -11   -0.05    0.05
  -8   0  11    0.03    0.03
  -7   0  11   -0.01    0.03
  -6   0  11    0.08    0.03
  -5   0  11    0.03    0.02
  -4   0  11    0.06    0.03
  -4   0  11    0.02    0.02
  -3   0  11    0.01    0.01
  -3   0  11    0.00    0.02
  -2   0  11    0.01    0.01
  -1   0  11   -0.01    0.01
   0   0  11    0.04    0.02
   0   0 -11    0.01    0.01
   1   0  11    0.02    0.01
  -1   0 -11    0.01    0.01
   1   0  11    0.02    0.02
  -2   0 -11   -0.01    0.01
   2   0  11    0.00    0.01
  -2   0 -11    0.01    0.02
  -3   0 -11    0.00    0.02
   3   0  11   -0.02    0.02
  -4   0 -11    0.01    0.03
   4   0  11    0.01    0.03
  -5   0 -11   -0.04    0.02
   5   0  11    0.02    0.03
  -6   0 -11   -0.02    0.04
   6   0  11    0.02    0.04
  -7   0 -11   -0.09    0.04
   7   0  11    0.01    0.04
  -8   0 -11   -0.06    0.05
   8   0  11   -0.03    0.05
   9  -1 -11    0.01    0.05
  -9  -1  11    0.08    0.04
  -9   1  11    0.01    0.03
   9   1 -11    0.11    0.07
  -8  -1  11    0.61    0.08
   8   1 -11    0.59    0.10
  -8   1  11    0.53    0.07
  -7  -1  11    0.09    0.03
   7   1 -11    0.22    0.07
  -7   1  11    0.20    0.04
  -6  -1  11    3.76    0.16
   6   1 -11    3.67    0.20
  -6   1  11    3.74    0.16
  -5  -1  11    7.43    0.26
  -5   1  11    7.39    0.25
  -4  -1  11    0.01    0.02
  -4  -1  11    0.03    0.02
  -4   1  11    0.01    0.02
  -4   1  11    0.04    0.03
  -3  -1  11    0.00    0.01
  -3  -1  11    0.03    0.02
  -3   1  11    0.00    0.01
  -3   1  11    0.01    0.01
  -2  -1  11    0.04    0.02
  -2   1  11    0.03    0.01
  -2   1  11    0.06    0.03
  -2   1  11    0.02    0.01
  -1  -1  11    0.11    0.02
  -1   1  11    0.07    0.02
  -1   1  11    0.08    0.03
   0  -1  11   -0.01    0.01
   0  -1 -11    0.01    0.01
   0   1  11    0.02    0.01
   0   1  11    0.00    0.02
   1  -1  11    2.03    0.10
  -1  -1 -11    1.89    0.09
   1  -1  11    1.92    0.07
   1   1  11    1.98    0.09
   1   1  11    2.02    0.07
  -1   1 -11    1.91    0.10
  -1   1 -11    1.86    0.09
  -2  -1 -11    6.37    0.22
   2  -1  11    6.27    0.21
   2  -1  11    6.39    0.22
  -2   1 -11    6.35    0.20
  -2   1 -11    6.20    0.23
   2   1  11    6.42    0.21
   3  -1  11    1.32    0.08
  -3  -1 -11    1.44    0.09
   3   1  11    1.36    0.09
  -3   1 -11    1.45    0.09
  -4  -1 -11    0.75    0.08
   4  -1  11    0.81    0.08
   4   1  11    1.05    0.08
  -4   1 -11    1.04    0.09
   5  -1  11    0.05    0.04
  -5  -1 -11    0.07    0.04
   5   1  11    0.02    0.03
  -5   1 -11    0.08    0.04
  -6  -1 -11   -0.01    0.03
   6  -1  11    0.05    0.04
  -6   1 -11   -0.02    0.04
   6   1  11   -0.04    0.03
  -7  -1 -11    0.14    0.06
   7  -1  11    0.13    0.06
   7   1  11    0.06    0.05
  -7   1 -11    0.16    0.06
  -8  -1 -11    0.05    0.06
   8  -1  11    0.11    0.06
  -8   1 -11    0.05    0.06
   8   1  11    0.11    0.07
  -9  -2  11    0.13    0.05
   9   2 -11    0.10    0.06
  -9   2  11    0.14    0.05
  -8  -2  11    0.21    0.05
   8   2 -11    0.18    0.07
  -8   2  11    0.33    0.06
  -7  -2  11    0.64    0.07
   7   2 -11    0.46    0.09
  -7   2  11    0.48    0.06
  -6  -2  11    0.36    0.05
   6   2 -11    0.31    0.07
  -6   2  11    0.34    0.05
  -5  -2  11   14.31    0.45
   5   2 -11   14.63    0.51
  -5   2  11   14.65    0.44
  -4  -2  11    3.51    0.14
  -4  -2  11    3.33    0.14
  -4   2  11    3.66    0.19
  -4   2  11    3.62    0.15
   4   2 -11    3.66    0.18
  -4   2  11    3.51    0.14
  -3  -2  11    0.36    0.04
  -3   2  11    0.32    0.04
  -3   2  11    0.37    0.06
   3   2 -11    0.36    0.06
  -3   2  11    0.32    0.04
  -2  -2  11    0.16    0.03
   2   2 -11    0.12    0.04
  -2   2  11    0.10    0.02
  -2   2  11    0.09    0.04
  -1  -2  11    3.96    0.15
   1   2 -11    3.95    0.17
  -1   2  11    3.78    0.17
  -1   2  11    3.98    0.14
   0  -2  11    0.24    0.04
   0  -2 -11    0.18    0.03
   0   2  11    0.20    0.04
   0   2 -11    0.22    0.04
   0   2  11    0.24    0.03
   1  -2  11    0.28    0.04
   1  -2  11    0.26    0.03
[truncated: 201,430 more chars]
