# Supplementary material for: Crystal structure and Hirshfeld surface analysis of 2,2′′′,6,6′′′-tetra­meth­oxy-3,2′:5′,3′′:6′′,3′′′-quaterpyridine
Source: Acta Crystallogr E Crystallogr Commun. 2019 Sep 20;75(Pt 10):1511–4. doi: 10.1107/S205698901901274X (PMC6775728; doi:10.1107/S205698901901274X)
Supplement: Supplementary file 2 [file e-75-01511-Isup2.hkl]

data_I                                                                          
_shelx_title ' OME-4R in P2(1)/c'                                               
_shelx_refln_list_code          4                                               
_shelx_F_calc_maximum      352.48                                               
_exptl_crystal_F_000       904.00                                               
_reflns_d_resolution_high  0.7483                                               
                                                                                
loop_                                                                           
 _space_group_symop_operation_xyz                                               
 'x, y, z'                                                                      
 '-x, y+1/2, -z+1/2'                                                            
 '-x, -y, -z'                                                                   
 'x, -y-1/2, z-1/2'                                                             
                                                                                
_cell_length_a     7.9556                                                       
_cell_length_b    14.8583                                                       
_cell_length_c    17.3362                                                       
_cell_angle_alpha  90.000                                                       
_cell_angle_beta   95.556                                                       
_cell_angle_gamma  90.000                                                       
                                                                                
_shelx_F_squared_multiplier     1.000                                           
                                                                                
loop_                                                                           
 _refln_index_h                                                                 
 _refln_index_k                                                                 
 _refln_index_l                                                                 
 _refln_F_squared_calc                                                          
 _refln_F_squared_meas                                                          
 _refln_F_squared_sigma                                                         
 _refln_observed_status                                                         
   1   0   0        552.84        591.79         9.02 o                         
   2   0   0       4138.20       4573.43        89.41 o                         
   3   0   0       3440.88       3374.92        67.56 o                         
   4   0   0        445.41        417.40        12.28 o                         
   5   0   0         32.12         41.94         3.23 o                         
   6   0   0        454.36        467.72        22.72 o                         
   7   0   0        124.87        120.69         6.24 o                         
   8   0   0          2.83          6.99         4.66 o                         
   9   0   0         59.69         64.10        10.49 o                         
  10   0   0         21.38         39.63         9.32 o                         
   1   1   0       2903.32       2987.01        31.08 o                         
   2   1   0        485.44        503.81         7.39 o                         
   3   1   0         28.04         23.29         1.48 o                         
   4   1   0        720.81        734.51        11.41 o                         
   5   1   0        707.88        660.49        14.47 o                         
   6   1   0          0.02          2.01         1.40 o                         
   7   1   0          0.84          0.00         1.27 o                         
   8   1   0         18.86          8.59         9.32 o                         
   9   1   0         90.75         95.02        13.99 o                         
  10   1   0         15.39          6.76         6.99 o                         
   0   2   0       7849.62       8684.48       137.94 o                         
   1   2   0         99.09        198.50         5.13 o                         
   2   2   0       1636.32       1706.82        20.14 o                         
   3   2   0        833.34        823.77        10.76 o                         
   4   2   0        365.99        328.49         6.71 o                         
   5   2   0         32.87         28.23         2.07 o                         
   6   2   0         30.23         33.34         2.70 o                         
   7   2   0         23.22         22.05         2.89 o                         
   8   2   0          2.30          3.50         4.66 o                         
   9   2   0         84.18         67.79         9.32 o                         
  10   2   0          0.00          0.78         3.64 o                         
   1   3   0       6417.55       6239.72        70.57 o                         
   2   3   0       2159.49       1738.02        20.45 o                         
   3   3   0         70.43         68.26         4.27 o                         
   4   3   0          1.47          2.21         0.89 o                         
   5   3   0         40.03         33.82         3.56 o                         
   6   3   0          3.49          4.69         1.65 o                         
   7   3   0        117.10        125.22         5.23 o                         
   8   3   0         18.67         16.90         4.12 o                         
   9   3   0         28.10         23.81         4.74 o                         
  10   3   0         10.95         13.99         4.94 o                         
   0   4   0        296.49        430.28         7.83 o                         
   1   4   0       2388.75       2381.84        25.10 o                         
   2   4   0         62.46         50.48         1.65 o                         
   3   4   0        421.10        416.30         6.39 o                         
   4   4   0        144.85        139.18         3.98 o                         
   5   4   0        106.07        116.85         4.21 o                         
   6   4   0         97.80        103.98         5.35 o                         
   7   4   0         24.80         25.70         3.03 o                         
   8   4   0          3.63         -1.83         3.50 o                         
   9   4   0         24.18         22.86         4.94 o                         
  10   4   0          3.72         -3.00         3.00 o                         
   1   5   0       1970.91       1876.85        21.65 o                         
   2   5   0        894.49        960.24        12.20 o                         
   3   5   0        843.15        838.90        11.38 o                         
   4   5   0          1.29          2.74         1.00 o                         
   5   5   0        417.03        406.15         7.99 o                         
   6   5   0         10.16         12.46         1.93 o                         
   7   5   0        144.89        136.49         6.06 o                         
   8   5   0         84.20         74.12         6.59 o                         
   9   5   0          0.39         -1.75         3.30 o                         
  10   5   0         10.42          4.66         4.12 o                         
   0   6   0        817.47        932.37        16.12 o                         
   1   6   0        970.39       1037.27        12.60 o                         
   2   6   0        141.05        158.31         3.12 o                         
   3   6   0        223.46        208.70         4.08 o                         
   4   6   0        457.59        485.68         7.84 o                         
   5   6   0         17.67         26.20         2.07 o                         
   6   6   0         16.25         24.15         2.09 o                         
   7   6   0          5.04          5.83         1.75 o                         
   8   6   0        123.64        116.73         8.24 o                         
   9   6   0         34.67         38.31         9.91 o                         
  10   6   0         34.10         35.18         9.32 o                         
   1   7   0        772.78        834.34        10.52 o                         
   2   7   0        209.26        226.44         4.17 o                         
   3   7   0        106.18        127.10         3.92 o                         
   4   7   0        113.20        113.80         3.24 o                         
   5   7   0          0.16          1.50         1.20 o                         
   6   7   0          4.78          5.31         1.81 o                         
   7   7   0         63.78         70.25         4.34 o                         
   8   7   0         29.15         24.33         6.41 o                         
   9   7   0          2.03          6.41         4.12 o                         
   0   8   0         38.74         32.63         2.40 o                         
   1   8   0       7281.72       7910.06        88.73 o                         
   2   8   0          5.55          9.62         1.12 o                         
   3   8   0          1.00         -0.29         0.67 o                         
   4   8   0        124.61        126.27         5.39 o                         
   5   8   0        126.88        119.45         3.95 o                         
   6   8   0        664.08        665.15        12.01 o                         
   7   8   0          0.73          2.87         2.13 o                         
   8   8   0         13.13          5.05         3.64 o                         
   9   8   0         30.75         26.07         5.31 o                         
   1   9   0       1178.61       1293.91        15.91 o                         
   2   9   0        216.49        232.49         4.35 o                         
   3   9   0        269.89        248.26         5.47 o                         
   4   9   0        203.92        233.93         5.08 o                         
   5   9   0         61.49         59.67         3.42 o                         
   6   9   0        192.62        191.12         8.07 o                         
   7   9   0          0.00          0.81         2.08 o                         
   8   9   0         30.18         30.22         8.16 o                         
   9   9   0         22.58         16.42         4.48 o                         
   0  10   0         37.11         38.46         2.80 o                         
   1  10   0          0.27          1.55         0.60 o                         
   2  10   0          0.36         -0.29         0.67 o                         
   3  10   0         53.56         53.43         2.81 o                         
   4  10   0         68.68         71.16         3.27 o                         
   5  10   0         66.48         64.75         3.55 o                         
   6  10   0         78.14         78.72         4.44 o                         
   7  10   0         38.36         49.62         4.45 o                         
   8  10   0         43.19         50.12         8.16 o                         
   9  10   0          7.07          6.99         5.83 o                         
   1  11   0         25.98         24.65         1.43 o                         
   2  11   0         20.45         28.51         1.82 o                         
   3  11   0         37.98         37.01         2.28 o                         
   4  11   0         12.62         10.58         1.77 o                         
   5  11   0         78.77         79.62         5.05 o                         
   6  11   0        648.00        678.54        15.81 o                         
   7  11   0         19.92         24.83         5.83 o                         
   8  11   0         19.51         16.32         5.83 o                         
   0  12   0         20.63         22.18         2.80 o                         
   1  12   0        135.64        127.86         3.64 o                         
   2  12   0         92.59         99.44         5.09 o                         
   3  12   0          2.95          6.63         1.67 o                         
   4  12   0          2.73          2.06         1.71 o                         
   5  12   0        150.67        158.20         6.55 o                         
   6  12   0         50.34         54.76         5.49 o                         
   7  12   0          4.96          9.91         3.30 o                         
   8  12   0         60.22         68.76        10.49 o                         
   1  13   0         14.29         15.24         3.30 o                         
   2  13   0          5.69          4.52         1.68 o                         
   3  13   0         59.96         59.22         5.32 o                         
   4  13   0          3.30          2.15         1.79 o                         
   5  13   0         36.97         37.04         3.92 o                         
   6  13   0        256.55        297.34         9.97 o                         
   7  13   0        126.20        136.45        15.73 o                         
   0  14   0         23.79         13.99         4.66 o                         
   1  14   0         25.28         25.72         4.12 o                         
   2  14   0         10.08          7.07         2.52 o                         
   3  14   0         79.86         62.78         6.99 o                         
   4  14   0         37.98         46.27         4.04 o                         
   5  14   0          0.39          2.80         2.40 o                         
   6  14   0          0.01          1.75         2.87 o                         
   7  14   0         14.96         13.40         4.12 o                         
   1  15   0        137.57        125.59         8.62 o                         
   2  15   0          6.66          1.33         2.91 o                         
   3  15   0         60.62         42.30         5.31 o                         
   4  15   0         30.66         35.65        11.65 o                         
   5  15   0         20.03          7.63         5.83 o                         
   6  15   0          7.37         10.38         4.48 o                         
   0  16   0          5.15          4.66         4.66 o                         
   1  16   0          5.11          3.50         3.30 o                         
   2  16   0        126.69        121.59         8.95 o                         
   3  16   0         29.08         25.49         5.31 o                         
   4  16   0          3.30          2.46         4.08 o                         
   5  16   0         44.66         43.44         8.16 o                         
   6  16   0          0.05         -3.64         3.64 o                         
   1  17   0          4.46          0.58         3.30 o                         
   2  17   0          1.99         11.07         6.41 o                         
   3  17   0         54.91         62.20        12.82 o                         
   4  17   0         22.66         36.15         6.44 o                         
   5  17   0         23.03         18.02         6.99 o                         
   0  18   0          4.55         12.82         6.99 o                         
   1  18   0          0.19         -1.75         3.30 o                         
   2  18   0         74.52         88.09         9.07 o                         
   3  18   0          0.81         -2.72         3.64 o                         
   4  18   0         28.92         28.80         8.16 o                         
   1  19   0          9.23          8.74         4.12 o                         
   2  19   0          8.94          7.58         4.94 o                         
   3  19   0          2.34          1.91         4.66 o                         
 -10   1   1         16.43         12.93         5.24 o                         
  -9   1   1          6.32          2.33         3.50 o                         
  -8   1   1          1.21          1.17         2.80 o                         
  -7   1   1        208.18        198.40         6.10 o                         
  -6   1   1         27.65         29.83         2.48 o                         
  -5   1   1         34.10         26.63         3.01 o                         
  -4   1   1          9.28         10.95         1.82 o                         
  -3   1   1         66.34         81.59         2.87 o                         
  -2   1   1         15.95         13.39         1.04 o                         
  -1   1   1       4356.79       4409.32        46.25 o                         
   0   1   1        499.04        484.30         6.25 o                         
   1   1   1        213.33        220.93         3.15 o                         
   2   1   1      15686.44      16348.53       183.73 o                         
   3   1   1       1408.90       1353.37        16.78 o                         
   4   1   1        302.58        247.20         5.34 o                         
   5   1   1          0.89          1.24         1.39 o                         
   6   1   1          5.85          7.61         1.57 o                         
   7   1   1          1.64          0.62         1.85 o                         
   8   1   1         42.66         32.15         4.94 o                         
   9   1   1         89.64         71.11         7.42 o                         
  10   1   1          3.59          6.41         4.12 o                         
 -10   2   1          9.40          7.73         4.66 o                         
  -9   2   1         11.19          9.32         4.12 o                         
  -8   2   1         57.72         52.03         5.77 o                         
  -7   2   1        296.99        308.86         9.18 o                         
  -6   2   1        150.86        136.04         4.57 o                         
  -5   2   1        146.29        136.54         3.57 o                         
  -4   2   1        189.44        184.59         4.43 o                         
  -3   2   1        124.65        138.79         3.04 o                         
  -2   2   1       2324.53       2289.55        26.56 o                         
  -1   2   1        152.12        122.44         1.77 o                         
   0   2   1      21008.33      18858.32       251.81 o                         
   1   2   1        742.53        873.80        10.30 o                         
   2   2   1      24035.69      24910.31       287.71 o                         
   3   2   1        272.95        224.00         3.89 o                         
   4   2   1       1012.11        868.67        11.91 o                         
   5   2   1         23.78         17.60         1.74 o                         
   6   2   1         33.71         31.44         2.62 o                         
   7   2   1         72.27         73.97         5.05 o                         
   8   2   1         32.49         32.32         4.94 o                         
   9   2   1          0.20         -2.91         2.91 o                         
  10   2   1          1.08          4.66         4.66 o                         
 -10   3   1         45.06         42.38         6.14 o                         
  -9   3   1         24.66         18.44         4.48 o                         
  -8   3   1          9.83          4.66         4.08 o                         
  -7   3   1          4.54          6.25         2.18 o                         
  -6   3   1        243.89        222.67         5.30 o                         
  -5   3   1         22.11         24.22         1.96 o                         
  -4   3   1        523.91        450.27         7.16 o                         
  -3   3   1        716.74        686.43        10.19 o                         
  -2   3   1       1861.44       1690.04        19.90 o                         
  -1   3   1       7854.80       7354.52        76.70 o                         
   0   3   1       2976.50       3249.21        36.71 o                         
   1   3   1       1232.07       1376.07        14.72 o                         
   2   3   1        109.64        137.92         3.36 o                         
   3   3   1       1092.42       1137.74        14.41 o                         
   4   3   1        313.69        337.95         5.88 o                         
   5   3   1        195.31        213.00         4.64 o                         
   6   3   1         77.59         76.38         3.20 o                         
   7   3   1         30.81         28.17         3.56 o                         
   8   3   1          1.94         -2.47         2.47 o                         
   9   3   1         34.50         39.47         5.77 o                         
  10   3   1          5.36         -0.47         5.24 o                         
 -10   4   1          0.83          0.78         3.64 o                         
  -9   4   1         21.02         16.56         5.24 o                         
  -8   4   1         13.53         11.78         3.64 o                         
  -7   4   1         27.19         28.78         2.91 o                         
  -6   4   1         18.23         21.68         2.14 o                         
  -5   4   1        114.22        109.78         3.77 o                         
  -4   4   1          4.25          3.21         1.05 o                         
  -3   4   1         48.24         62.26         2.10 o                         
  -2   4   1         42.50         27.85         1.30 o                         
  -1   4   1       1044.67        994.37        13.02 o                         
   0   4   1       3553.28       3457.45        38.86 o                         
   1   4   1         28.58         33.91         1.15 o                         
   2   4   1        235.54        167.85         3.30 o                         
   3   4   1       1377.33       1229.16        15.50 o                         
   4   4   1       1086.42       1121.27        14.84 o                         
   5   4   1        654.63        639.08         9.89 o                         
   6   4   1        374.32        334.01         9.03 o                         
   7   4   1          0.24          0.70         1.51 o                         
   8   4   1         27.05         19.47         7.58 o                         
   9   4   1          6.63         -1.04         3.64 o                         
  10   4   1          9.25          7.58         4.12 o                         
 -10   5   1         48.35         46.04         6.59 o                         
  -9   5   1          2.40          2.91         3.30 o                         
  -8   5   1          9.79         10.36         3.64 o                         
  -7   5   1         14.84         15.05         2.86 o                         
  -6   5   1        178.60        175.19         4.76 o                         
  -5   5   1         41.13         42.37         2.35 o                         
  -4   5   1        401.71        361.45         6.30 o                         
  -3   5   1       1237.97       1216.58        15.44 o                         
  -2   5   1        797.41        756.72         9.80 o                         
  -1   5   1        353.81        437.29         5.74 o                         
   0   5   1       1459.70       1222.39        14.50 o                         
   1   5   1         56.80         67.63         1.61 o                         
   2   5   1         25.02         19.14         1.29 o                         
   3   5   1         61.83         77.70         2.43 o                         
   4   5   1         69.54         59.33         2.60 o                         
   5   5   1        256.55        267.34         5.46 o                         
   6   5   1          8.62          7.75         1.70 o                         
   7   5   1          6.66          9.54         2.12 o                         
   8   5   1         40.35         43.32        15.15 o                         
   9   5   1          6.87          0.00         4.66 o                         
  10   5   1          3.47         -2.33         4.12 o                         
 -10   6   1          3.07          0.00         4.12 o                         
  -9   6   1          7.43          7.25         3.64 o                         
  -8   6   1         14.79         16.32         4.12 o                         
  -7   6   1         12.50         13.25         2.86 o                         
  -6   6   1        300.52        302.75         7.05 o                         
  -5   6   1          0.90          1.66         1.20 o                         
  -4   6   1        152.63        136.92         3.60 o                         
  -3   6   1        307.35        319.34         5.41 o                         
  -2   6   1        317.46        257.96         4.45 o                         
  -1   6   1       2368.77       2598.72        29.72 o                         
   0   6   1        244.56        264.18         3.99 o                         
   1   6   1       1724.35       1857.79        21.72 o                         
   2   6   1        650.77        782.57        10.35 o                         
   3   6   1        466.09        458.50         7.65 o                         
   4   6   1          0.12          1.17         1.00 o                         
   5   6   1        116.42        121.06         3.81 o                         
   6   6   1         18.43         18.16         1.96 o                         
   7   6   1          0.18         -0.57         2.52 o                         
   8   6   1         44.12         39.93         5.77 o                         
   9   6   1          4.25         -1.75         3.30 o                         
  10   6   1          3.47         -1.75         4.12 o                         
  -9   7   1          5.65          0.58         3.00 o                         
  -8   7   1         50.50         40.48         5.29 o                         
  -7   7   1          3.93          3.19         2.02 o                         
  -6   7   1         88.47         93.71         4.41 o                         
  -5   7   1         15.60         19.05         2.02 o                         
  -4   7   1         84.84         84.92         4.63 o                         
  -3   7   1        175.70        152.94         3.48 o                         
  -2   7   1        510.01        467.03         6.85 o                         
  -1   7   1        307.04        325.66         4.78 o                         
   0   7   1       3676.78       4098.13        46.54 o                         
   1   7   1        115.91        134.34         2.58 o                         
   2   7   1       1450.10       1474.05        18.14 o                         
   3   7   1        872.25        871.95        11.86 o                         
   4   7   1         82.85         91.97         3.07 o                         
   5   7   1         27.24         37.28         3.47 o                         
   6   7   1          0.68          1.94         1.43 o                         
   7   7   1         10.19         14.18         2.87 o                         
   8   7   1          1.22          1.17         5.83 o                         
   9   7   1         10.22          6.99         4.12 o                         
  -9   8   1          2.31          7.58         4.12 o                         
  -8   8   1        232.32        219.83         8.95 o                         
  -7   8   1         37.62         31.58         3.17 o                         
  -6   8   1          9.19          7.66         2.16 o                         
  -5   8   1          0.47          1.97         1.48 o                         
  -4   8   1         16.61         24.03         1.89 o                         
  -3   8   1         19.18         10.82         1.48 o                         
  -2   8   1         42.02         20.75         1.48 o                         
  -1   8   1         94.31         93.34         2.14 o                         
   0   8   1        273.97        281.42         4.59 o                         
   1   8   1         87.24         70.51         1.99 o                         
   2   8   1        431.69        504.73         7.54 o                         
   3   8   1         22.24         23.36         1.69 o                         
   4   8   1         28.91         22.95         1.78 o                         
   5   8   1          5.60          8.05         1.61 o                         
   6   8   1          7.17         11.13         1.87 o                         
   7   8   1         62.48         65.09         5.53 o                         
   8   8   1        117.26        110.84        11.65 o                         
   9   8   1          0.54         -1.17         6.99 o                         
  -9   9   1        100.58         81.58        10.49 o                         
  -8   9   1         63.21         57.64         5.05 o                         
  -7   9   1          0.19          0.63         2.13 o                         
  -6   9   1        146.60        157.10         5.62 o                         
  -5   9   1        369.18        377.23        12.32 o                         
  -4   9   1          1.76          3.84         1.23 o                         
  -3   9   1          0.00          1.72         0.83 o                         
  -2   9   1        138.99        131.74         3.06 o                         
  -1   9   1         15.17         19.16         1.12 o                         
   0   9   1        113.42        142.67         5.18 o                         
   1   9   1         85.89         99.18         2.45 o                         
   2   9   1         20.02         16.71         1.82 o                         
   3   9   1         84.46         87.53         3.47 o                         
   4   9   1         26.52         23.43         1.81 o                         
   5   9   1         29.10         25.70         2.26 o                         
   6   9   1         71.02         72.64         4.07 o                         
   7   9   1         80.22         83.47        10.61 o                         
   8   9   1        254.38        278.26        22.73 o                         
   9   9   1          2.12         -1.46         3.00 o                         
  -9  10   1         11.74         13.99         5.83 o                         
  -8  10   1         14.77         21.48         7.58 o                         
  -7  10   1         11.54          9.23         3.82 o                         
  -6  10   1       1036.27       1058.24        21.87 o                         
  -5  10   1         23.04         28.96         2.65 o                         
  -4  10   1        765.07        757.52        12.57 o                         
  -3  10   1         12.19         11.28         1.39 o                         
  -2  10   1          6.44         11.53         1.23 o                         
  -1  10   1         29.83         35.55         1.46 o                         
   0  10   1         19.13         25.28         1.67 o                         
   1  10   1        429.07        520.73         7.63 o                         
   2  10   1         16.15         19.47         1.33 o                         
   3  10   1         16.03         16.68         1.70 o                         
   4  10   1        134.44        120.36         3.72 o                         
   5  10   1          0.05         -1.28         1.28 o                         
   6  10   1         90.00         83.85         4.61 o                         
   7  10   1          2.33          2.33         2.18 o                         
   8  10   1         18.55          8.58        12.82 o                         
   9  10   1          5.31          4.66         4.66 o                         
  -8  11   1          0.50         -3.00         3.00 o                         
  -7  11   1        120.69        112.10         6.81 o                         
  -6  11   1          1.33          6.87         2.52 o                         
  -5  11   1        676.75        728.41        16.24 o                         
  -4  11   1          0.02          1.63         1.85 o                         
  -3  11   1         14.20          9.73         1.98 o                         
  -2  11   1        307.16        266.22         6.60 o                         
  -1  11   1          8.88          8.99         1.18 o                         
   0  11   1          0.82          0.58         1.01 o                         
   1  11   1          0.11          1.68         0.61 o                         
   2  11   1         21.17         27.62         1.76 o                         
   3  11   1          0.24          0.93         1.12 o                         
   4  11   1         50.78         49.57         3.05 o                         
   5  11   1          1.25         -0.44         1.44 o                         
   6  11   1         96.67        100.99         5.12 o                         
   7  11   1         78.82         86.53         6.97 o                         
   8  11   1        124.81        172.49        15.15 o                         
  -8  12   1          3.20         -1.17         4.66 o                         
  -7  12   1          0.25          0.12         3.54 o                         
  -6  12   1          0.36          1.40         2.40 o                         
  -5  12   1         43.90         45.59         7.17 o                         
  -4  12   1         40.79         44.90         3.92 o                         
  -3  12   1         74.28         57.93         4.54 o                         
  -2  12   1         26.28         32.80         2.82 o                         
  -1  12   1         29.63         33.78         2.82 o                         
   0  12   1         97.73         92.93         4.10 o                         
   1  12   1          1.16          0.42         0.91 o                         
   2  12   1         89.08         73.87         2.78 o                         
   3  12   1          4.91          9.78         1.38 o                         
   4  12   1        113.94        115.33        10.09 o                         
   5  12   1        183.72        173.94         7.10 o                         
   6  12   1          0.27          0.42         2.18 o                         
   7  12   1        142.22        162.36         8.62 o                         
   8  12   1          1.60         -1.17         4.66 o                         
  -8  13   1          1.89          8.16         5.83 o                         
  -7  13   1        102.69        101.25         6.81 o                         
  -6  13   1          4.14          0.74         2.52 o                         
  -5  13   1        378.94        397.74        11.33 o                         
  -4  13   1         62.25         54.39         5.59 o                         
  -3  13   1        178.35        170.70         6.33 o                         
  -2  13   1         93.90         85.16         4.05 o                         
  -1  13   1         84.05         73.20         4.17 o                         
   0  13   1         71.99         62.56         6.99 o                         
   1  13   1          0.07         -1.49         1.49 o                         
   2  13   1        210.63        191.34         7.74 o                         
   3  13   1        138.07        129.29         5.38 o                         
   4  13   1        145.67        147.50         5.90 o                         
   5  13   1          0.01         -0.87         1.90 o                         
   6  13   1          9.25         13.39         5.08 o                         
   7  13   1         10.55          0.50         8.74 o                         
  -7  14   1         45.04         48.64        12.84 o                         
  -6  14   1         94.82        107.17         6.81 o                         
  -5  14   1          0.66         -1.17         4.12 o                         
  -4  14   1        122.32        115.51         8.21 o                         
  -3  14   1          3.01         -0.99         1.79 o                         
  -2  14   1        306.15        276.06        16.32 o                         
  -1  14   1         19.29         11.65         3.30 o                         
   0  14   1        238.51        201.63         9.07 o                         
   1  14   1         25.71         18.65         3.64 o                         
   2  14   1         14.70         15.75         3.23 o                         
   3  14   1          2.64          5.44         2.69 o                         
   4  14   1          3.48          6.86         6.41 o                         
   5  14   1          6.25          1.52         2.40 o                         
   6  14   1         42.65         40.95         4.61 o                         
   7  14   1         65.44         54.74         6.99 o                         
  -6  15   1         19.63         27.22         5.67 o                         
  -5  15   1         25.51         22.45         3.50 o                         
  -4  15   1         31.49         17.91         4.48 o                         
  -3  15   1         46.34         57.55        10.49 o                         
  -2  15   1         88.88         67.33         6.44 o                         
  -1  15   1        179.05        178.57         9.45 o                         
   0  15   1         74.52         76.74         6.99 o                         
   1  15   1          0.98          2.33         2.47 o                         
   2  15   1         41.27         38.96         5.89 o                         
   3  15   1          0.53         -0.33         2.80 o                         
   4  15   1         39.72         35.65         5.31 o                         
   5  15   1         26.94         20.40         4.74 o                         
   6  15   1         23.52         32.55         5.59 o                         
  -6  16   1         13.06         25.30         5.82 o                         
  -5  16   1          0.17          1.75         4.12 o                         
  -4  16   1         31.14         24.95         5.31 o                         
  -3  16   1          4.58          3.73         4.66 o                         
  -2  16   1         15.26         17.86         5.24 o                         
  -1  16   1          8.05          9.91         3.30 o                         
   0  16   1         63.66         63.57         6.59 o                         
   1  16   1          0.06          2.91         3.30 o                         
   2  16   1         19.36         20.81         4.12 o                         
   3  16   1        174.77        195.58        30.88 o                         
   4  16   1         29.81         24.68         5.31 o                         
   5  16   1         12.82          6.89         4.48 o                         
   6  16   1          5.29         18.56         5.31 o                         
  -5  17   1          2.06          5.51         4.48 o                         
  -4  17   1          5.65         13.99         4.74 o                         
  -3  17   1          8.98         14.67         6.41 o                         
  -2  17   1          2.87         -1.55         3.64 o                         
  -1  17   1        194.35        178.59         9.79 o                         
   0  17   1          7.40          7.12         3.64 o                         
   1  17   1          2.46          1.75         3.30 o                         
   2  17   1          8.35          4.79         4.08 o                         
   3  17   1          0.88          0.91         3.64 o                         
   4  17   1         23.98         38.14        13.40 o                         
   5  17   1          1.80         -0.53         5.83 o                         
  -4  18   1         64.12         57.90         8.12 o                         
  -3  18   1         14.55         16.32         4.94 o                         
  -2  18   1          1.84          1.17         4.12 o                         
  -1  18   1          7.86          4.20         5.24 o                         
   0  18   1          3.08         -2.80         2.80 o                         
   1  18   1          0.71         -1.17         4.08 o                         
   2  18   1         32.03         36.30         6.14 o                         
   3  18   1         33.29         33.17         6.14 o                         
   4  18   1          3.51          6.99         4.94 o                         
  -3  19   1          0.09         -3.50         4.12 o                         
  -2  19   1          3.96         11.44         4.48 o                         
  -1  19   1          6.48          3.50         4.12 o                         
   0  19   1          2.21          0.13         3.64 o                         
   1  19   1          3.33          0.00         5.24 o                         
   2  19   1          1.10         -3.37         3.64 o                         
 -10   0   2         15.00          9.32         5.83 o                         
  -9   0   2         21.38         18.65         5.83 o                         
  -8   0   2        256.36        253.49        10.71 o                         
  -7   0   2        442.40        464.17        14.40 o                         
  -6   0   2         38.62         41.76         4.48 o                         
  -5   0   2        176.32        178.95        19.81 o                         
  -4   0   2        752.33        768.05        25.64 o                         
  -3   0   2       3037.43       2984.89        60.14 o                         
  -2   0   2       1611.67       1554.19        26.01 o                         
  -1   0   2        685.88        724.48        10.63 o                         
   0   0   2       6013.50       6103.72       119.49 o                         
   1   0   2        274.46        285.99         6.97 o                         
   2   0   2      63811.01      58455.08       976.14 o                         
   3   0   2       1490.85       1727.65        29.55 o                         
   4   0   2        703.15        661.69        13.32 o                         
   5   0   2          0.19          9.54         4.99 o                         
   6   0   2        115.34        109.15         5.37 o                         
   7   0   2        134.01        138.06        20.98 o                         
   8   0   2         37.31         32.63         6.99 o                         
   9   0   2         10.86          9.32         5.83 o                         
  10   0   2          2.88         12.82         6.99 o                         
 -10   1   2         18.08          9.64         9.32 o                         
  -9   1   2          0.47         -2.80         2.80 o                         
  -8   1   2          0.35         -0.39         1.85 o                         
  -7   1   2         98.73         94.96         5.80 o                         
  -6   1   2         70.76         64.62         3.62 o                         
  -5   1   2        122.88        126.75         4.30 o                         
  -4   1   2        700.05        616.34         9.08 o                         
  -3   1   2         55.82         63.46         2.35 o                         
  -2   1   2       2786.21       2688.91        28.75 o                         
  -1   1   2       4567.59       4367.92        45.62 o                         
   0   1   2        670.92        693.26         9.91 o                         
   1   1   2         60.51         43.79         0.87 o                         
   2   1   2     124241.49     110794.58      1286.41 o                         
   3   1   2          0.00          3.19         0.69 o                         
   4   1   2        531.62        594.61         9.57 o                         
   5   1   2        523.63        550.18         9.64 o                         
   6   1   2          4.58          2.38         1.27 o                         
   7   1   2          0.03          0.25         1.98 o                         
   8   1   2         34.03         33.99         9.91 o                         
   9   1   2         34.63         14.28         8.74 o                         
  10   1   2          0.01         -2.72         3.64 o                         
 -10   2   2         11.22         10.49         4.12 o                         
  -9   2   2         31.12         32.59         5.31 o                         
  -8   2   2          2.14          2.01         2.27 o                         
  -7   2   2        163.46        157.70         6.78 o                         
  -6   2   2         83.01         75.53         3.95 o                         
  -5   2   2         23.36         26.10         3.04 o                         
  -4   2   2         64.95         69.25         2.70 o                         
  -3   2   2       1930.72       1760.62        21.40 o                         
  -2   2   2        815.55       1013.21        10.96 o                         
  -1   2   2         33.91         12.12         0.69 o                         
   0   2   2       2399.99       2055.78        25.54 o                         
   1   2   2      12530.62      12485.41       129.88 o                         
   2   2   2       7957.96       7662.14        86.12 o                         
   3   2   2        513.79        461.17         6.63 o                         
   4   2   2        690.02        605.63         8.82 o                         
   5   2   2         78.82         76.12         3.26 o                         
   6   2   2         22.30         29.09         2.56 o                         
   7   2   2          1.42          0.75         1.98 o                         
   8   2   2          0.01          8.55         3.64 o                         
   9   2   2         13.00          6.41         4.12 o                         
  10   2   2          6.45          9.75         4.48 o                         
 -10   3   2          0.29         -0.78         3.64 o                         
  -9   3   2          6.42          0.58         3.30 o                         
  -8   3   2          0.04          0.39         2.02 o                         
  -7   3   2        220.91        236.67         9.63 o                         
  -6   3   2          4.92          2.70         1.34 o                         
  -5   3   2        100.92        105.58         4.00 o                         
  -4   3   2        253.65        264.35         5.82 o                         
  -3   3   2         29.53         19.63         2.06 o                         
  -2   3   2        326.49        297.18         4.26 o                         
  -1   3   2       1944.84       2060.21        26.05 o                         
   0   3   2       2477.57       2302.46        29.44 o                         
   1   3   2       6865.62       6344.01        66.32 o                         
   2   3   2         39.77          9.29         0.80 o                         
   3   3   2        139.45        184.98         3.53 o                         
   4   3   2        495.63        579.03         8.56 o                         
   5   3   2        266.87        277.48         5.40 o                         
   6   3   2        211.50        190.19         5.29 o                         
   7   3   2         11.68         13.73         3.53 o                         
   8   3   2         19.27         17.63         4.12 o                         
   9   3   2         16.55         11.07         4.12 o                         
  10   3   2          0.09         -4.12         4.12 o                         
 -10   4   2         10.64          8.16         4.12 o                         
  -9   4   2          1.09          2.91         3.30 o                         
  -8   4   2        145.06        146.25         6.86 o                         
  -7   4   2         74.76         76.68         4.34 o                         
  -6   4   2        360.82        333.71         8.66 o                         
  -5   4   2        962.27        958.26        13.59 o                         
  -4   4   2        184.74        164.95         4.69 o                         
  -3   4   2         26.78         20.68         1.30 o                         
  -2   4   2        221.04        203.29         3.50 o                         
  -1   4   2       1899.56       1715.86        21.99 o                         
   0   4   2        941.52        829.80         9.99 o                         
   1   4   2        213.75        211.08         3.06 o                         
   2   4   2         11.61          9.19         0.78 o                         
   3   4   2        285.06        304.44         5.04 o                         
   4   4   2          0.01          9.48         1.15 o                         
   5   4   2         12.24         15.62         1.67 o                         
   6   4   2         18.78         21.77         2.06 o                         
   7   4   2         48.48         43.40         5.89 o                         
   8   4   2          0.58          1.75         3.30 o                         
   9   4   2         22.14         15.15         4.94 o                         
  10   4   2          4.62         -1.17         4.12 o                         
 -10   5   2          3.25          0.58         5.24 o                         
  -9   5   2          0.33         -1.17         3.30 o                         
  -8   5   2         45.33         46.07         4.04 o                         
  -7   5   2        307.95        303.65         7.82 o                         
  -6   5   2        156.46        154.14         4.87 o                         
  -5   5   2         69.29         62.54         4.26 o                         
  -4   5   2         42.19         49.68         3.93 o                         
  -3   5   2        629.56        662.35         9.24 o                         
  -2   5   2        769.78        842.81        10.86 o                         
  -1   5   2        646.08        740.60        10.51 o                         
   0   5   2       1432.98       1584.95        17.16 o                         
   1   5   2          4.87         19.67         0.92 o                         
   2   5   2        197.07        203.72         3.52 o                         
   3   5   2        466.24        442.81         6.78 o                         
   4   5   2        183.03        179.29         3.94 o                         
   5   5   2         40.40         34.90         2.18 o                         
   6   5   2         16.92          9.32         1.67 o                         
   7   5   2          0.08         -0.42         1.98 o                         
   8   5   2          0.13         -2.80         2.80 o                         
   9   5   2         45.65         39.93         5.77 o                         
  10   5   2          2.55          1.75         4.12 o                         
 -10   6   2         10.53          6.41         4.12 o                         
  -9   6   2         10.78          9.19         3.64 o                         
  -8   6   2          0.60         -1.55         2.02 o                         
  -7   6   2          0.26          1.55         1.85 o                         
  -6   6   2         37.12         37.74         3.03 o                         
  -5   6   2         47.42         48.37         2.67 o                         
  -4   6   2        317.51        332.08         5.95 o                         
  -3   6   2        538.95        503.78         7.54 o                         
  -2   6   2        268.36        269.67         4.53 o                         
  -1   6   2        446.08        446.78         6.61 o                         
   0   6   2       1014.58       1063.42        12.99 o                         
   1   6   2        366.06        347.02         4.98 o                         
   2   6   2        736.73        781.07         9.47 o                         
   3   6   2        812.96        805.27        10.96 o                         
   4   6   2        425.21        422.23         6.94 o                         
   5   6   2        193.16        209.60         4.77 o                         
   6   6   2          8.54          7.85         1.65 o                         
   7   6   2         50.75         44.35         4.68 o                         
   8   6   2         55.91         40.22         5.77 o                         
   9   6   2          0.86          0.39         3.64 o                         
  -9   7   2         97.39        107.24         8.24 o                         
  -8   7   2         32.94         47.15         5.89 o                         
  -7   7   2         14.10         14.76         2.44 o                         
  -6   7   2        236.39        244.98        10.50 o                         
  -5   7   2         48.43         47.28         3.30 o                         
  -4   7   2        118.44         99.67         3.30 o                         
  -3   7   2          1.71          0.29         0.67 o                         
  -2   7   2        918.59        994.97        12.80 o                         
  -1   7   2        277.03        259.40         5.64 o                         
   0   7   2        117.34        159.12         3.24 o                         
   1   7   2       5893.10       6091.05        68.59 o                         
   2   7   2        140.85        132.58         3.55 o                         
   3   7   2       2015.16       2116.69        25.75 o                         
   4   7   2          8.14          9.98         1.55 o                         
   5   7   2         15.42         16.70         1.84 o                         
   6   7   2         33.23         33.75         2.76 o                         
   7   7   2         53.16         72.53         5.86 o                         
   8   7   2         48.80         47.67         8.74 o                         
   9   7   2          0.42          6.86         3.64 o                         
  -9   8   2         47.03         47.27         5.77 o                         
  -8   8   2         20.14         18.46         3.62 o                         
  -7   8   2          2.70          2.00         1.98 o                         
  -6   8   2          2.12          1.68         1.53 o                         
  -5   8   2         65.20         63.65         4.03 o                         
  -4   8   2         71.10         58.48         2.78 o                         
  -3   8   2        131.49        127.71         3.12 o                         
  -2   8   2        227.33        263.33         4.64 o                         
  -1   8   2         29.27         27.28         2.01 o                         
   0   8   2          7.12         15.68         2.14 o                         
   1   8   2       4502.42       4870.00        55.35 o                         
   2   8   2         55.46         70.42         2.42 o                         
   3   8   2         51.52         57.33         2.43 o                         
   4   8   2         21.73         23.63         1.87 o                         
   5   8   2         23.86         15.89         1.84 o                         
   6   8   2         66.98         87.89         3.82 o                         
   7   8   2         29.70         32.16         4.94 o                         
   8   8   2         61.10         61.64         6.59 o                         
   9   8   2         16.67         21.34         5.31 o                         
  -9   9   2          0.86          3.50         4.66 o                         
  -8   9   2         60.05         72.33         6.59 o                         
  -7   9   2        205.52        208.93         6.89 o                         
  -6   9   2         51.19         48.46         4.37 o                         
  -5   9   2         70.09         82.69         4.14 o                         
  -4   9   2       1093.16       1056.79        16.04 o                         
  -3   9   2        249.75        237.89         4.69 o                         
  -2   9   2          4.32         10.21         0.86 o                         
  -1   9   2         29.40         25.49         1.27 o                         
   0   9   2         70.19         76.71         2.28 o                         
   1   9   2        779.52        832.00        10.90 o                         
   2   9   2         73.46         73.70         2.63 o                         
   3   9   2        993.38       1061.19        14.21 o                         
   4   9   2         40.30         41.15         2.45 o                         
   5   9   2         23.67         21.33         2.07 o                         
   6   9   2         42.08         46.95         3.19 o                         
   7   9   2         17.50         18.17         4.12 o                         
   8   9   2        106.99        122.42         9.07 o                         
   9   9   2          0.59          2.07         3.64 o                         
  -9  10   2          0.76          0.00         4.66 o                         
  -8  10   2          1.33          3.50         5.83 o                         
  -7  10   2        103.38        101.34         6.55 o                         
  -6  10   2        130.12        138.73        10.43 o                         
  -5  10   2          0.38          0.09         1.79 o                         
  -4  10   2       1033.93       1011.66        17.71 o                         
  -3  10   2        336.08        324.18         6.69 o                         
  -2  10   2        197.30        195.91         5.91 o                         
  -1  10   2        930.20        800.38        10.51 o                         
   0  10   2          4.03          5.83         0.82 o                         
   1  10   2         33.41         33.79         1.65 o                         
   2  10   2          0.09          0.32         0.59 o                         
   3  10   2        645.16        662.72        10.07 o                         
   4  10   2        152.50        171.13         4.45 o                         
   5  10   2         13.10          8.89         1.65 o                         
   6  10   2          7.93          6.75         2.00 o                         
   7  10   2         47.57         37.88         4.94 o                         
   8  10   2        157.54        158.64        10.71 o                         
  -8  11   2         43.40         42.74         5.77 o                         
  -7  11   2         13.92          9.03         2.98 o                         
  -6  11   2         29.16         20.99         3.55 o                         
  -5  11   2        293.74        324.94        11.21 o                         
  -4  11   2          4.69          3.94         2.28 o                         
  -3  11   2        158.97        153.84         5.37 o                         
  -2  11   2          8.53         12.54         1.89 o                         
  -1  11   2         15.21         14.18         2.19 o                         
   0  11   2         48.48         56.75         3.39 o                         
   1  11   2        113.39        112.16         2.94 o                         
   2  11   2          0.08          0.22         0.66 o                         
   3  11   2          7.35          3.24         1.23 o                         
   4  11   2         25.46         29.56         2.26 o                         
   5  11   2          0.21          0.44         1.45 o                         
   6  11   2          8.12          6.24         1.98 o                         
   7  11   2         85.85         80.15         6.97 o                         
   8  11   2         22.76         29.14         6.99 o                         
  -8  12   2          0.72         -0.58         3.30 o                         
  -7  12   2        161.80        164.06         7.92 o                         
  -6  12   2        134.33        162.95         8.84 o                         
  -5  12   2         62.58         74.77         6.36 o                         
  -4  12   2       1728.26       1781.18        33.06 o                         
  -3  12   2         42.61         48.59         7.33 o                         
  -2  12   2          6.62          3.43         1.59 o                         
  -1  12   2         75.88         72.37         5.52 o                         
   0  12   2         17.01         21.67         2.64 o                         
   1  12   2          2.75          3.69         1.28 o                         
   2  12   2          2.27          4.25         1.07 o                         
   3  12   2          2.35          3.63         1.24 o                         
   4  12   2          0.12         -0.75         1.33 o                         
   5  12   2          0.03         -0.74         1.71 o                         
   6  12   2         23.02         27.67         3.68 o                         
   7  12   2         46.78         33.80         6.99 o                         
   8  12   2         83.58         88.58        11.65 o                         
  -8  13   2         31.96         33.60         5.31 o                         
  -7  13   2         39.31         24.91         4.04 o                         
  -6  13   2          0.15         -1.70         2.32 o                         
  -5  13   2         99.57        106.81         6.55 o                         
  -4  13   2          0.01         -0.29         1.90 o                         
  -3  13   2         16.12         13.16         2.67 o                         
  -2  13   2         11.76         10.02         2.36 o                         
  -1  13   2         74.26         60.51         4.10 o                         
   0  13   2        118.31        100.39         8.00 o                         
   1  13   2        161.44        156.04         4.18 o                         
   2  13   2         16.03         10.43         2.44 o                         
   3  13   2          9.19          3.60         2.18 o                         
   4  13   2         33.91         38.15         3.68 o                         
   5  13   2         12.73          7.64         2.52 o                         
   6  13   2          8.64         12.43         3.06 o                         
   7  13   2         13.47         10.49         4.66 o                         
  -7  14   2          2.36          3.35         2.98 o                         
  -6  14   2        109.65        113.98         7.03 o                         
  -5  14   2        175.63        180.15         7.97 o                         
  -4  14   2         92.89         99.19         6.12 o                         
  -3  14   2        156.40        163.41         6.56 o                         
  -2  14   2          8.30          4.39         1.79 o                         
  -1  14   2        123.51         95.24         6.79 o                         
   0  14   2          0.01         -1.94         1.94 o                         
   1  14   2         36.68         25.48         3.36 o                         
   2  14   2          0.60          2.01         2.18 o                         
   3  14   2         27.89         20.69         4.88 o                         
   4  14   2         27.82         25.32         4.74 o                         
   5  14   2         64.66         57.55         6.44 o                         
   6  14   2          2.19          1.17         3.30 o                         
   7  14   2          0.57         -1.17         3.50 o                         
  -6  15   2          3.87          6.93         3.23 o                         
  -5  15   2         36.79         37.72         5.67 o                         
  -4  15   2         19.02         16.21         5.52 o                         
  -3  15   2         19.78         25.51         5.31 o                         
  -2  15   2        170.69        187.36         9.79 o                         
  -1  15   2        152.26        129.47        10.49 o                         
   0  15   2         47.24         38.67         6.99 o                         
   1  15   2         23.72         23.20         4.48 o                         
   2  15   2          0.60         -0.35         2.40 o                         
   3  15   2         67.33         64.55         5.54 o                         
   4  15   2         44.58         52.80         6.14 o                         
   5  15   2          3.05         -0.58         3.30 o                         
   6  15   2          6.52          3.50         4.66 o                         
  -6  16   2          4.76          3.11         9.32 o                         
  -5  16   2         38.94         31.70         7.58 o                         
  -4  16   2          7.01          2.72         6.99 o                         
  -3  16   2          1.41         -1.17         3.30 o                         
  -2  16   2          6.33          5.57         3.64 o                         
  -1  16   2         17.44         20.12         7.58 o                         
   0  16   2         85.57         42.04         9.91 o                         
   1  16   2         15.01         13.40         4.12 o                         
   2  16   2          9.69         15.73         4.12 o                         
   3  16   2         12.93         14.73         4.66 o                         
   4  16   2         38.70         60.60         9.91 o                         
   5  16   2          0.53          1.17         4.12 o                         
   6  16   2          0.22          0.00         5.83 o                         
  -5  17   2         15.00         24.99        10.49 o                         
  -4  17   2          1.23         10.49         6.99 o                         
  -3  17   2         19.85         17.29         4.74 o                         
  -2  17   2         29.79         40.05         6.14 o                         
  -1  17   2          3.48          1.75         3.30 o                         
   0  17   2         13.12         12.82         4.12 o                         
   1  17   2         35.06         26.86         4.94 o                         
   2  17   2          0.94          2.72         3.64 o                         
   3  17   2          5.71          8.16         6.99 o                         
   4  17   2          1.84          2.33         4.12 o                         
   5  17   2         18.05         18.47         5.31 o                         
  -4  18   2          0.25         -2.33         4.12 o                         
  -3  18   2         31.63         34.63         6.59 o                         
  -2  18   2         21.74         28.41         5.77 o                         
  -1  18   2          8.73          5.83         3.88 o                         
   0  18   2        100.45        101.73         8.95 o                         
   1  18   2          0.06          0.52         5.83 o                         
   2  18   2          0.03         -0.39         3.64 o                         
   3  18   2          0.00          3.81         4.48 o                         
   4  18   2          4.62          6.36         4.48 o                         
  -2  19   2         10.11         17.39         5.31 o                         
  -1  19   2         14.78         14.43         5.31 o                         
   0  19   2         10.41          6.57         4.48 o                         
   1  19   2          0.09          2.33         5.83 o                         
   2  19   2          8.50         11.92         5.31 o                         
 -10   1   3          0.24          2.91         4.12 o                         
  -9   1   3         44.10         39.46         5.31 o                         
  -8   1   3          0.02          0.29         1.75 o                         
  -7   1   3         18.14         18.47         2.98 o                         
  -6   1   3         39.39         42.31         3.02 o                         
  -5   1   3         50.95         45.46         3.61 o                         
  -4   1   3          0.53          1.66         0.70 o                         
  -3   1   3          1.90          0.90         0.47 o                         
  -2   1   3       1007.21        980.00        13.31 o                         
  -1   1   3        233.06        235.19         3.30 o                         
   0   1   3        156.12        157.13         4.22 o                         
   1   1   3       3651.17       3741.16        42.03 o                         
   2   1   3       3709.40       3910.57        44.24 o                         
   3   1   3          9.85          4.66         1.05 o                         
   4   1   3      12559.93      12927.94       158.96 o                         
   5   1   3        357.94        348.70         6.37 o                         
   6   1   3         44.64         44.01         3.70 o                         
   7   1   3          0.24         -0.36         2.13 o                         
   8   1   3          1.03          0.28         2.31 o                         
   9   1   3         11.12          8.16         4.12 o                         
  10   1   3         11.33         12.24         4.94 o                         
 -10   2   3         46.53         61.56         6.97 o                         
  -9   2   3          1.52          2.33         3.30 o                         
  -8   2   3        133.30        140.70         6.93 o                         
  -7   2   3          0.19          0.39         2.02 o                         
  -6   2   3        185.23        174.22         6.73 o                         
  -5   2   3        863.35        908.30        13.04 o                         
  -4   2   3         16.76         14.90         1.48 o                         
  -3   2   3         91.53         92.79         2.20 o                         
  -2   2   3         97.74        124.84         2.52 o                         
  -1   2   3        172.70        198.13         4.35 o                         
   0   2   3        484.98        538.93         5.97 o                         
   1   2   3         17.17         23.51         0.74 o                         
   2   2   3       1133.31       1128.15        13.60 o                         
   3   2   3        437.55        432.34         6.29 o                         
   4   2   3         81.36         88.24         2.68 o                         
   5   2   3          0.44          2.75         1.40 o                         
   6   2   3         50.69         56.28         3.48 o                         
   7   2   3         10.29          6.57         2.51 o                         
   8   2   3          9.38          8.60         3.23 o                         
   9   2   3          0.04         -3.30         3.30 o                         
  10   2   3          0.32          1.17         4.12 o                         
 -10   3   3          0.55          3.50         3.30 o                         
  -9   3   3         47.16         52.88         9.32 o                         
  -8   3   3          0.01         -0.78         2.02 o                         
  -7   3   3         33.13         36.23         4.69 o                         
  -6   3   3         18.70         15.59         2.06 o                         
  -5   3   3       1424.20       1379.41        18.36 o                         
  -4   3   3        711.37        744.11        12.60 o                         
  -3   3   3        741.71        796.62         9.98 o                         
  -2   3   3        115.09        111.96         2.66 o                         
  -1   3   3         15.63          6.30         0.61 o                         
   0   3   3        394.35        471.17         6.01 o                         
   1   3   3       9149.50       8761.95        91.93 o                         
   2   3   3        354.99        466.36         6.35 o                         
   3   3   3        219.64        268.87         4.57 o                         
   4   3   3       1433.00       1616.31        21.80 o                         
   5   3   3         63.34         53.84         2.68 o                         
   6   3   3        690.13        735.20        25.85 o                         
   7   3   3         46.61         39.77         4.88 o                         
   8   3   3         23.43         21.61         8.11 o                         
   9   3   3         20.93         31.44         5.31 o                         
  10   3   3          4.95          1.91         4.66 o                         
 -10   4   3         56.69         54.35         6.59 o                         
  -9   4   3          1.49          0.58         3.30 o                         
  -8   4   3         97.13         96.96         5.80 o                         
  -7   4   3         23.04         24.97         3.17 o                         
  -6   4   3         22.06         15.38         2.36 o                         
  -5   4   3         88.40        104.44         3.62 o                         
  -4   4   3       2122.83       2029.71        25.03 o                         
  -3   4   3        262.12        257.26         4.36 o                         
  -2   4   3        316.93        284.63         5.86 o                         
  -1   4   3        743.75        804.09        12.52 o                         
   0   4   3       1594.13       1319.18        19.23 o                         
   1   4   3         41.91         65.93         2.28 o                         
   2   4   3        137.51         98.80         2.26 o                         
   3   4   3        680.87        744.43         9.99 o                         
   4   4   3        635.00        638.25         9.25 o                         
   5   4   3        679.57        679.12        10.42 o                         
   6   4   3          0.64          3.50         1.57 o                         
   7   4   3        143.00        144.03         7.16 o                         
   8   4   3         22.03         18.42         4.48 o                         
   9   4   3          7.69         10.49         4.12 o                         
  10   4   3          2.43          0.11         4.48 o                         
 -10   5   3          0.02         -2.98         3.64 o                         
  -9   5   3         65.98         52.45         6.99 o                         
  -8   5   3          4.77          6.12         3.53 o                         
  -7   5   3          5.12          2.25         1.85 o                         
  -6   5   3        391.08        399.24         8.99 o                         
  -5   5   3          2.16          1.47         1.08 o                         
  -4   5   3        613.96        662.60         9.93 o                         
  -3   5   3          0.13          8.56         1.10 o                         
  -2   5   3          0.52          0.70         0.58 o                         
  -1   5   3         17.59         14.62         1.04 o                         
   0   5   3        531.29        539.66         8.74 o                         
   1   5   3       1040.42       1151.28        12.88 o                         
   2   5   3       3470.77       3429.76        36.55 o                         
   3   5   3        589.12        586.69         8.41 o                         
   4   5   3        189.70        211.95         4.37 o                         
   5   5   3         12.62         14.90         1.74 o                         
   6   5   3        105.71        118.80         6.30 o                         
   7   5   3        122.07        140.49         6.92 o                         
   8   5   3         90.75         90.27         7.80 o                         
   9   5   3          0.68          0.13         4.08 o                         
 -10   6   3         49.34         46.41         6.14 o                         
  -9   6   3         22.35         16.90         4.12 o                         
  -8   6   3        181.99        180.80         8.92 o                         
  -7   6   3         19.70         21.40         2.65 o                         
  -6   6   3        140.49        155.14         6.39 o                         
  -5   6   3          4.00          7.53         1.66 o                         
  -4   6   3        108.31        108.47         3.31 o                         
  -3   6   3         18.46         24.74         2.05 o                         
  -2   6   3         35.15         48.30         1.62 o                         
  -1   6   3       1901.66       1969.27        25.53 o                         
   0   6   3         72.38        168.99         4.74 o                         
   1   6   3        347.95        389.80         5.02 o                         
   2   6   3         43.63         71.09         1.92 o                         
   3   6   3         43.11         48.60         2.07 o                         
   4   6   3        157.80        163.00         4.86 o                         
   5   6   3         65.24         76.19         3.27 o                         
   6   6   3         36.91         88.25         4.37 o                         
   7   6   3         49.64         55.30         6.04 o                         
   8   6   3          0.67         -0.58         3.30 o                         
   9   6   3          4.70          3.50         4.12 o                         
  -9   7   3          8.77          2.59         3.64 o                         
  -8   7   3         58.26         51.46         4.10 o                         
  -7   7   3         11.70          8.70         2.22 o                         
  -6   7   3        281.67        270.89         7.74 o                         
  -5   7   3         55.11         54.99         3.52 o                         
  -4   7   3        295.94        280.33         5.61 o                         
  -3   7   3        223.14        247.85         4.81 o                         
  -2   7   3       1428.78       1484.26        18.36 o                         
  -1   7   3          1.40          3.03         0.88 o                         
   0   7   3        893.41        740.14        10.37 o                         
   1   7   3        291.77        292.27         5.68 o                         
   2   7   3        340.50        349.32         5.17 o                         
   3   7   3        436.12        532.71         8.09 o                         
   4   7   3         61.80         83.11         2.92 o                         
   5   7   3        186.98        186.59         4.59 o                         
   6   7   3         14.33         17.01         2.23 o                         
   7   7   3         10.66          8.03         3.23 o                         
   8   7   3          2.20         -2.91         3.30 o                         
   9   7   3         14.94         13.03         4.48 o                         
  -9   8   3          1.23          2.33         4.66 o                         
  -8   8   3         87.19         76.12         6.90 o                         
  -7   8   3        129.11        123.85         5.88 o                         
  -6   8   3          6.91          2.10         2.02 o                         
  -5   8   3         48.20         48.36         3.20 o                         
  -4   8   3        426.78        394.85         6.93 o                         
  -3   8   3        135.78        119.30         3.12 o                         
  -2   8   3          8.19         12.32         1.05 o                         
  -1   8   3         92.58         87.44         3.03 o                         
   0   8   3          0.08          1.50         0.70 o                         
   1   8   3        336.25        338.37         5.80 o                         
   2   8   3       1154.25       1242.20        14.63 o                         
   3   8   3          4.57          2.67         1.00 o                         
   4   8   3        179.34        184.59         4.38 o                         
   5   8   3         64.01         60.54         2.95 o                         
   6   8   3         35.58         36.22         2.82 o                         
   7   8   3          0.11          2.77         2.98 o                         
   8   8   3         18.38         20.32         8.16 o                         
   9   8   3         12.55          6.36         4.48 o                         
  -9   9   3          3.19         -1.17         4.66 o                         
  -8   9   3         16.63         20.42         3.68 o                         
  -7   9   3         66.16         62.95         5.05 o                         
  -6   9   3        115.94        117.50         8.75 o                         
  -5   9   3         58.74         53.78         4.37 o                         
  -4   9   3         13.64         19.08         2.14 o                         
  -3   9   3        264.19        260.53         5.02 o                         
  -2   9   3        731.27        646.34         9.21 o                         
  -1   9   3          3.82          1.17         0.88 o                         
   0   9   3         81.21        129.66         3.88 o                         
   1   9   3         16.34         15.13         1.32 o                         
   2   9   3         33.31         30.34         1.56 o                         
   3   9   3        548.10        560.59         8.75 o                         
   4   9   3         34.69         50.66         3.56 o                         
   5   9   3         42.25         38.69         2.63 o                         
   6   9   3          0.12          3.18         2.13 o                         
   7   9   3          3.33          2.59         2.96 o                         
   8   9   3         40.24         37.97         8.16 o                         
   9   9   3          0.30          1.75         4.12 o                         
  -9  10   3         48.38         41.96         8.16 o                         
  -8  10   3         19.17         18.75         3.68 o                         
  -7  10   3        263.96        277.40         9.69 o                         
  -6  10   3        210.54        225.65         8.18 o                         
  -5  10   3         31.69         26.33         3.55 o                         
  -4  10   3        940.86        962.43        19.62 o                         
  -3  10   3          2.33          6.53         1.85 o                         
  -2  10   3        374.56        336.21         6.92 o                         
  -1  10   3         27.36         22.22         2.13 o                         
   0  10   3        225.25        192.08         4.03 o                         
   1  10   3         14.46         19.58         1.74 o                         
   2  10   3          1.21          4.01         1.01 o                         
   3  10   3        100.51        115.75         4.52 o                         
   4  10   3         16.31         14.90         1.67 o                         
   5  10   3         19.05         19.49         2.03 o                         
   6  10   3         48.42         51.52         3.87 o                         
   7  10   3          0.65         -2.80         2.80 o                         
   8  10   3          8.64          8.16         4.12 o                         
  -8  11   3         62.59         70.77         6.24 o                         
  -7  11   3          5.24         17.36         3.55 o                         
  -6  11   3         66.26         75.79         5.86 o                         
  -5  11   3          0.29         -0.23         2.40 o                         
  -4  11   3        884.42        862.59        18.27 o                         
  -3  11   3        319.88        327.34         9.08 o                         
  -2  11   3        529.22        507.96        11.78 o                         
  -1  11   3         27.56         26.21         2.69 o                         
   0  11   3         79.92         73.18         8.18 o                         
   1  11   3          3.72          9.16         1.28 o                         
   2  11   3         81.62         82.07         2.56 o                         
   3  11   3         88.49         93.68         4.76 o                         
   4  11   3         19.60         17.12         2.00 o                         
   5  11   3         16.42         21.61         2.19 o                         
   6  11   3         43.37         37.87         4.04 o                         
   7  11   3         21.48         31.51         4.94 o                         
   8  11   3         21.75         20.69         5.59 o                         
  -8  12   3          0.56          0.58         5.24 o                         
  -7  12   3         12.92         13.70         3.23 o                         
  -6  12   3          7.52          9.18         2.98 o                         
  -5  12   3        413.95        419.50        11.48 o                         
  -4  12   3          0.85          8.48         2.52 o                         
  -3  12   3       2510.41       2548.76        44.82 o                         
  -2  12   3         38.81         28.77         4.21 o                         
  -1  12   3         19.96         22.11         4.11 o                         
   0  12   3        155.24        165.61         5.64 o                         
   1  12   3         76.67         58.73         2.88 o                         
   2  12   3         27.72         24.04         2.19 o                         
   3  12   3          0.23         -0.58         1.05 o                         
   4  12   3         93.64         95.02         4.60 o                         
   5  12   3         17.54         19.27         3.09 o                         
   6  12   3        122.11        140.19         6.66 o                         
   7  12   3         13.08         12.82         4.66 o                         
   8  12   3         17.33         16.32         5.83 o                         
  -7  13   3         39.57         46.90         8.17 o                         
  -6  13   3         28.73         34.48         4.23 o                         
  -5  13   3        207.17        217.02        11.60 o                         
  -4  13   3        276.62        311.79         9.54 o                         
  -3  13   3          6.58         13.79         2.52 o                         
  -2  13   3        170.23        156.96         6.12 o                         
  -1  13   3        162.58        135.23         5.54 o                         
   0  13   3        201.37        178.23        10.46 o                         
   1  13   3          9.81          5.24         1.28 o                         
   2  13   3         70.78         64.20         3.10 o                         
   3  13   3          0.01          0.15         1.32 o                         
   4  13   3          1.97         -1.59         2.18 o                         
   5  13   3         26.13         31.90         4.21 o                         
   6  13   3          0.57          1.17         2.47 o                         
   7  13   3         37.24         34.96         6.99 o                         
  -7  14   3         26.64         24.92         4.61 o                         
  -6  14   3          7.15          6.56         2.98 o                         
  -5  14   3         10.00         11.07         2.98 o                         
  -4  14   3         24.24         33.18         4.04 o                         
  -3  14   3        141.27        148.03         6.41 o                         
  -2  14   3         44.93         39.08         5.07 o                         
  -1  14   3          4.40          7.10         2.18 o                         
   0  14   3        391.99        352.58        16.89 o                         
   1  14   3          2.59          6.76         2.40 o                         
   2  14   3          0.09          0.08         1.85 o                         
   3  14   3         17.02         11.94         6.53 o                         
   4  14   3         21.53         17.46         3.77 o                         
   5  14   3         46.96         52.72         6.14 o                         
   6  14   3         19.17         18.65         5.83 o                         
  -6  15   3         22.61         30.93         4.37 o                         
  -5  15   3          4.17          1.51         2.52 o                         
  -4  15   3          0.12          2.78         2.37 o                         
  -3  15   3          1.93          1.17         1.90 o                         
  -2  15   3        131.58        127.64         7.34 o                         
  -1  15   3         52.48         56.35         6.14 o                         
   0  15   3         20.97         27.50         4.94 o                         
   1  15   3         43.01         41.13         5.31 o                         
   2  15   3        276.12        262.12         9.54 o                         
   3  15   3         21.59         21.31         4.32 o                         
   4  15   3         23.49         25.26         4.37 o                         
   5  15   3         24.51         23.43        11.65 o                         
   6  15   3          8.34          1.17         5.83 o                         
  -6  16   3         22.34         20.05         3.92 o                         
  -5  16   3         37.00         44.90         5.05 o                         
  -4  16   3          0.39         -4.22         5.24 o                         
  -3  16   3         13.27         11.34         4.48 o                         
  -2  16   3         13.82         10.49         4.12 o                         
  -1  16   3          0.54         -2.33         2.47 o                         
   0  16   3         19.61         20.83         4.48 o                         
   1  16   3        310.66        292.63        14.31 o                         
   2  16   3          1.80          0.57         2.52 o                         
   3  16   3          0.11         -0.44         2.98 o                         
   4  16   3          0.12         -1.31         3.00 o                         
   5  16   3         18.94         25.69         5.59 o                         
  -5  17   3          4.35          2.80         6.41 o                         
  -4  17   3         14.44         22.31         8.16 o                         
  -3  17   3         34.70         43.61         6.44 o                         
  -2  17   3          6.99         -1.29         3.64 o                         
  -1  17   3         85.41         89.67        11.07 o                         
   0  17   3          0.44          0.58         3.30 o                         
   1  17   3         36.13         41.07         5.13 o                         
   2  17   3          3.26          1.75         3.30 o                         
   3  17   3          0.03         -0.78         3.64 o                         
   4  17   3          6.63          6.04         4.48 o                         
   5  17   3         23.53         17.93         5.31 o                         
  -4  18   3          4.16         11.36         5.24 o                         
  -3  18   3         27.78         42.53         6.44 o                         
  -2  18   3          0.61          5.96         3.64 o                         
  -1  18   3          1.17         -1.94         3.64 o                         
   0  18   3         18.40         18.65         4.94 o                         
   1  18   3         26.33         25.58         5.31 o                         
   2  18   3          0.66          0.00         3.50 o                         
   3  18   3          6.11          5.83         4.12 o                         
   4  18   3          4.40          6.41         4.12 o                         
  -2  19   3         43.62         60.61         8.12 o                         
  -1  19   3          0.10         -1.17         4.12 o                         
   0  19   3          5.90          2.22         4.48 o                         
   1  19   3          0.08         -1.68         4.66 o                         
   2  19   3          0.13         -2.91         4.08 o                         
 -10   0   4          0.27          4.66         5.83 o                         
  -9   0   4        116.20        121.21        12.82 o                         
  -8   0   4        117.63        119.95         8.12 o                         
  -7   0   4         93.92         86.85         6.14 o                         
  -6   0   4        390.67        470.85        18.65 o                         
  -5   0   4         53.74         46.89         6.41 o                         
  -4   0   4        163.58        183.35         5.49 o                         
  -3   0   4        157.74        144.52         5.31 o                         
  -2   0   4        289.28        234.64         6.50 o                         
  -1   0   4         94.72        112.68         2.94 o                         
   0   0   4       1263.03       1082.65        17.68 o                         
   1   0   4       2765.37       2562.39        41.27 o                         
   2   0   4       1773.69       1640.04        34.19 o                         
   3   0   4        654.11        681.05        16.88 o                         
   4   0   4       9885.96      10998.93       176.72 o                         
   5   0   4         42.90         58.68         4.02 o                         
   6   0   4        194.73        219.01        10.62 o                         
   7   0   4         74.50         74.91         7.80 o                         
   8   0   4          7.38          7.95         4.48 o                         
   9   0   4          0.02          2.33         5.83 o                         
  10   0   4          2.10          2.33         5.83 o                         
 -10   1   4          4.66          3.63         3.64 o                         
  -9   1   4          8.60          2.33         3.50 o                         
  -8   1   4         50.35         48.81         3.85 o                         
  -7   1   4         57.52         56.39         6.49 o                         
  -6   1   4        278.63        309.10         8.46 o                         
  -5   1   4       1053.45       1069.45        18.12 o                         
  -4   1   4         26.65         32.73         5.26 o                         
  -3   1   4        270.44        260.78         5.38 o                         
  -2   1   4        952.97        937.98        11.78 o                         
  -1   1   4       4910.28       4827.90        59.41 o                         
   0   1   4        685.20        713.26         8.54 o                         
   1   1   4       1082.46        964.17        10.68 o                         
   2   1   4       5200.05       4898.96        60.45 o                         
   3   1   4       1595.16       1664.26        22.14 o                         
   4   1   4       6587.48       6857.94        77.76 o                         
   5   1   4         61.34         70.50         2.15 o                         
   6   1   4        322.82        313.08         8.79 o                         
   7   1   4         18.36         13.72         3.11 o                         
   8   1   4          0.39          0.67         2.65 o                         
   9   1   4          0.83          1.68         3.64 o                         
  10   1   4         11.42          6.99         4.94 o                         
 -10   2   4          2.67         -2.91         4.08 o                         
  -9   2   4         81.10         82.83         6.42 o                         
  -8   2   4         32.82         35.62         4.04 o                         
  -7   2   4         36.79         39.02         3.55 o                         
  -6   2   4         15.48          7.26         2.41 o                         
  -5   2   4        450.25        465.77         7.93 o                         
  -4   2   4        122.05         97.48         3.90 o                         
  -3   2   4        475.72        488.03        10.69 o                         
  -2   2   4       2944.48       2723.72        27.29 o                         
  -1   2   4        417.26        436.41         6.59 o                         
   0   2   4       1050.96       1098.21        12.08 o                         
   1   2   4       2394.54       2514.75        26.55 o                         
   2   2   4         32.39         16.26         1.31 o                         
   3   2   4       5184.13       4850.76        55.33 o                         
   4   2   4       9581.97      10073.52       124.56 o                         
   5   2   4          0.40          5.41         1.44 o                         
   6   2   4         18.29         22.62         3.32 o                         
   7   2   4        152.02        183.59         8.58 o                         
   8   2   4          7.65          5.95         3.03 o                         
   9   2   4          7.84         12.24         7.58 o                         
  10   2   4          8.27          0.53         4.48 o                         
 -10   3   4         11.30         11.65         4.66 o                         
  -9   3   4         12.98         10.71         3.52 o                         
  -8   3   4         15.81         13.40         2.88 o                         
  -7   3   4         11.11          7.84         2.82 o                         
  -6   3   4        337.23        325.63         7.97 o                         
  -5   3   4        584.06        637.26        10.01 o                         
  -4   3   4       1431.38       1408.75        17.01 o                         
  -3   3   4       1771.74       1821.03        20.55 o                         
  -2   3   4          9.70          2.98         0.83 o                         
  -1   3   4        407.58        280.04         4.34 o                         
   0   3   4          0.09         10.89         0.93 o                         
   1   3   4        600.74        532.92         7.36 o                         
   2   3   4        430.57        375.03         5.39 o                         
   3   3   4         48.33         71.58         2.62 o                         
   4   3   4       3306.88       3200.47        37.71 o                         
   5   3   4         27.70         28.45         5.21 o                         
   6   3   4        195.88        182.81        11.83 o                         
   7   3   4          6.27          5.57         2.57 o                         
   8   3   4          9.49          4.08         2.74 o                         
   9   3   4          0.14         -0.78         3.64 o                         
  10   3   4          0.97         -3.50         5.83 o                         
 -10   4   4          0.16         -1.68         3.64 o                         
  -9   4   4          4.70          3.33         3.53 o                         
  -8   4   4          6.60         12.04         2.69 o                         
  -7   4   4         15.15         11.48         2.13 o                         
  -6   4   4        189.22        181.40         6.01 o                         
  -5   4   4         41.85         46.99         2.49 o                         
  -4   4   4        168.59        160.04         3.81 o                         
  -3   4   4       1782.41       1780.32        21.70 o                         
  -2   4   4          8.11         15.21         1.63 o                         
  -1   4   4         12.64          7.41         0.74 o                         
   0   4   4        922.53       1017.63        12.27 o                         
   1   4   4         32.85         28.13         1.07 o                         
   2   4   4          2.92          7.89         0.65 o                         
   3   4   4         12.05         12.53         1.43 o                         
   4   4   4         88.86         72.06         2.50 o                         
   5   4   4        120.97        130.44         6.36 o                         
   6   4   4        282.32        279.93         8.20 o                         
   7   4   4         48.13         44.67         4.32 o                         
   8   4   4         52.29         47.55         5.38 o                         
   9   4   4          0.09         -3.30         3.30 o                         
  10   4   4          2.25         -6.46         6.99 o                         
 -10   5   4        111.12        129.23         9.45 o                         
  -9   5   4          0.52          0.70         2.64 o                         
  -8   5   4         53.61         50.14         4.21 o                         
  -7   5   4         16.96         16.85         2.57 o                         
  -6   5   4         34.59         40.56         3.53 o                         
  -5   5   4        510.12        478.07         8.85 o                         
  -4   5   4        458.37        434.17         7.19 o                         
  -3   5   4       1418.17       1487.31        17.33 o                         
  -2   5   4         69.14         87.03         2.10 o                         
  -1   5   4          5.15          7.65         1.48 o                         
   0   5   4         98.67        114.89         2.97 o                         
   1   5   4         12.84         15.33         1.49 o                         
   2   5   4         30.45         34.01         1.58 o                         
   3   5   4        398.61        396.17         6.25 o                         
   4   5   4          0.38          2.39         0.96 o                         
   5   5   4          6.39          9.44         1.91 o                         
   6   5   4         34.83         31.19         3.32 o                         
   7   5   4          6.02         10.13         2.82 o                         
   8   5   4         14.62         10.06         3.68 o                         
   9   5   4          5.19         -2.33         5.24 o                         
 -10   6   4          0.58         -2.98         5.83 o                         
  -9   6   4         17.92         15.97         3.77 o                         
  -8   6   4         45.42         43.41         3.85 o                         
  -7   6   4        119.81        124.13         5.24 o                         
  -6   6   4         78.89         73.29         6.22 o                         
  -5   6   4        398.34        421.25         9.06 o                         
  -4   6   4       1012.91       1012.49        13.83 o                         
  -3   6   4         40.72         39.84         1.80 o                         
  -2   6   4        683.37        732.52         9.82 o                         
  -1   6   4        876.10        937.76        14.71 o                         
   0   6   4       1107.11       1177.44        15.60 o                         
   1   6   4        685.12        692.54         9.13 o                         
   2   6   4       1247.19       1231.15        14.14 o                         
   3   6   4       1269.72       1358.68        17.25 o                         
   4   6   4        435.70        437.14         7.17 o                         
   5   6   4        469.71        456.28         7.83 o                         
   6   6   4        177.46        196.61         7.30 o                         
   7   6   4          3.44          2.91         2.36 o                         
   8   6   4         10.98         10.06         3.68 o                         
   9   6   4          2.64          6.99         4.94 o                         
  -9   7   4          2.79         -2.01         2.18 o                         
  -8   7   4          5.37          2.42         2.19 o                         
  -7   7   4          5.79          5.41         1.98 o                         
  -6   7   4          1.47          0.14         2.32 o                         
  -5   7   4        246.98        250.25         8.58 o                         
  -4   7   4        155.93        150.19         3.70 o                         
  -3   7   4         39.36         45.59         2.28 o                         
  -2   7   4        298.26        380.74         5.30 o                         
  -1   7   4        196.65        183.76         5.32 o                         
   0   7   4        576.99        636.38         8.52 o                         
   1   7   4         29.49         24.89         1.22 o                         
   2   7   4        194.06        175.66         3.65 o                         
   3   7   4       2121.89       2197.21        26.70 o                         
   4   7   4         51.71         56.27         2.54 o                         
   5   7   4         72.94         77.50         3.20 o                         
   6   7   4          2.12          3.74         2.22 o                         
   7   7   4          6.97          8.78         2.73 o                         
   8   7   4         12.06         15.26         5.24 o                         
   9   7   4         38.77         32.49         6.41 o                         
  -9   8   4          1.98          1.17         3.50 o                         
  -8   8   4         57.72         64.46         5.30 o                         
  -7   8   4        224.17        250.16         9.04 o                         
  -6   8   4         20.71         16.94         2.44 o                         
  -5   8   4         91.32         81.36         4.37 o                         
  -4   8   4        135.10        121.85         4.07 o                         
  -3   8   4         36.29         35.07         1.68 o                         
  -2   8   4         49.62         58.48         3.94 o                         
  -1   8   4        217.47        202.39         4.36 o                         
   0   8   4         74.76         98.42         3.30 o                         
   1   8   4          6.41          6.68         0.96 o                         
   2   8   4        129.81        128.56         2.75 o                         
   3   8   4        392.47        401.77         6.74 o                         
   4   8   4        155.94        149.96         4.34 o                         
   5   8   4        214.03        209.93         9.21 o                         
   6   8   4          0.39          0.41         1.51 o                         
   7   8   4         26.17         25.79         4.23 o                         
   8   8   4          2.09          8.55         3.64 o                         
   9   8   4          8.04          7.10         5.24 o                         
  -9   9   4          0.51          0.58         3.30 o                         
  -8   9   4          2.21          0.58         2.98 o                         
  -7   9   4         75.78         58.07         5.05 o                         
  -6   9   4        159.93        152.49        11.03 o                         
  -5   9   4          0.61         -1.33         1.70 o                         
  -4   9   4        365.67        343.89        12.65 o                         
  -3   9   4         80.86         98.44         5.38 o                         
  -2   9   4         25.00         16.23         1.82 o                         
  -1   9   4         10.29          8.84         1.37 o                         
   0   9   4          4.03          8.74         1.92 o                         
   1   9   4        580.44        516.44         8.28 o                         
   2   9   4         47.25         44.03         2.19 o                         
   3   9   4        560.55        600.03        10.34 o                         
   4   9   4         17.92         24.72         2.07 o                         
   5   9   4          0.12          0.20         1.15 o                         
   6   9   4         22.05         24.56         2.48 o                         
   7   9   4          7.93          7.69         5.11 o                         
   8   9   4          5.05          3.50         4.12 o                         
   9   9   4         13.47         10.70         4.48 o                         
  -9  10   4         13.20         21.28         5.31 o                         
  -8  10   4         97.20         96.04         6.66 o                         
  -7  10   4          7.35          7.99         2.87 o                         
  -6  10   4        168.65        191.45        12.01 o                         
  -5  10   4        616.05        580.49        14.20 o                         
  -4  10   4         48.12         36.04         3.39 o                         
  -3  10   4        708.49        725.07        18.99 o                         
  -2  10   4        706.97        681.76        18.00 o                         
  -1  10   4       1040.31        996.28        16.57 o                         
   0  10   4         66.30         69.02         6.56 o                         
   1  10   4        188.44        158.45         3.26 o                         
   2  10   4          3.43          6.69         1.01 o                         
   3  10   4        246.43        252.45         5.26 o                         
   4  10   4          3.82          4.34         1.36 o                         
   5  10   4        242.64        224.44         5.50 o                         
   6  10   4         50.32         49.45         3.53 o                         
   7  10   4          1.14          0.72         2.52 o                         
   8  10   4          0.47         -2.80         2.80 o                         
  -8  11   4          3.07          0.50         2.87 o                         
  -7  11   4         65.20         67.75         5.74 o                         
  -6  11   4         46.56         42.48         4.82 o                         
  -5  11   4        416.60        434.38        11.73 o                         
  -4  11   4          2.13          3.21         1.90 o                         
  -3  11   4        313.73        335.00         9.54 o                         
  -2  11   4       3632.69       3486.88        58.96 o                         
  -1  11   4        283.81        303.76         8.18 o                         
   0  11   4         35.10         41.64         3.23 o                         
   1  11   4        490.07        423.03         7.78 o                         
   2  11   4          5.45          9.32         1.25 o                         
   3  11   4          0.79          1.48         1.30 o                         
   4  11   4          0.54          3.00         1.36 o                         
   5  11   4        118.49        123.20         4.35 o                         
   6  11   4         36.36         43.68         3.77 o                         
   7  11   4          0.22         -2.16         2.80 o                         
   8  11   4          2.11         -1.42         3.64 o                         
  -8  12   4          0.89          5.12         3.74 o                         
  -7  12   4        125.76        123.64        10.74 o                         
  -6  12   4         63.49         72.97         5.54 o                         
  -5  12   4        146.34        138.69         7.03 o                         
  -4  12   4        482.11        515.07        13.09 o                         
  -3  12   4         24.63         25.77         3.60 o                         
  -2  12   4         73.29         57.76         4.37 o                         
  -1  12   4          0.40          2.66         1.70 o                         
   0  12   4          4.52          3.50         1.70 o                         
   1  12   4          1.92          3.11         1.28 o                         
   2  12   4         50.50         48.58         2.63 o                         
   3  12   4        190.74        170.53         6.37 o                         
   4  12   4          0.34         -0.81         1.74 o                         
   5  12   4          0.09         -0.74         1.36 o                         
   6  12   4         18.75         26.74         4.73 o                         
   7  12   4         11.27         12.04         7.58 o                         
   8  12   4         10.29         19.81         6.99 o                         
  -7  13   4         39.30         46.93         5.30 o                         
  -6  13   4         80.21         96.05         6.42 o                         
  -5  13   4         61.03         74.21         5.54 o                         
  -4  13   4          0.01         -0.09         1.79 o                         
  -3  13   4         68.75         68.21         4.81 o                         
  -2  13   4        976.33        974.33        20.04 o                         
  -1  13   4        157.97        146.35         8.91 o                         
   0  13   4        113.75         92.36         4.74 o                         
   1  13   4         69.61         65.91         3.37 o                         
   2  13   4         78.31         66.43         4.86 o                         
   3  13   4         31.58         31.69         2.74 o                         
   4  13   4          2.02          0.12         2.25 o                         
   5  13   4         18.32         23.73         4.57 o                         
   6  13   4         19.49          8.16         3.30 o                         
   7  13   4          3.31         -1.17         3.50 o                         
  -7  14   4          4.34          3.02         3.32 o                         
  -6  14   4         15.78         15.09         3.68 o                         
  -5  14   4         54.47         39.37         4.61 o                         
  -4  14   4          1.58          0.98         3.25 o                         
  -3  14   4        335.03        325.80        11.41 o                         
  -2  14   4          7.08          4.77         2.18 o                         
  -1  14   4         22.63         28.21         3.23 o                         
   0  14   4         38.46         37.08         3.77 o                         
   1  14   4        225.17        179.32         5.84 o                         
   2  14   4          0.19          0.22         1.45 o                         
   3  14   4         13.62          6.12         2.33 o                         
   4  14   4          0.09          0.78         2.66 o                         
   5  14   4         22.02         19.50         3.77 o                         
   6  14   4          7.18          0.00         4.66 o                         
  -6  15   4         31.55         39.00         8.64 o                         
  -5  15   4         47.15         57.29         5.81 o                         
  -4  15   4        187.97        202.45         8.87 o                         
  -3  15   4         37.44         33.44         3.77 o                         
  -2  15   4         12.82         15.64         3.09 o                         
  -1  15   4         26.75         19.58         3.09 o                         
   0  15   4         24.05         20.83         4.48 o                         
   1  15   4          0.62          3.50         2.40 o                         
   2  15   4        133.33        106.41         9.70 o                         
   3  15   4          0.80          5.39         2.98 o                         
   4  15   4          4.08         -1.17         2.98 o                         
   5  15   4          1.74          4.40         3.64 o                         
   6  15   4         10.30         19.81         6.99 o                         
  -6  16   4          0.55         -1.28         2.76 o                         
  -5  16   4         20.66         19.99         3.68 o                         
  -4  16   4          0.02          1.34         2.52 o                         
  -3  16   4          0.14          1.17         3.30 o                         
  -2  16   4         35.27         28.39         4.74 o                         
  -1  16   4          2.77          4.92         3.64 o                         
   0  16   4         54.23         56.23         8.16 o                         
   1  16   4          4.98          8.85         4.51 o                         
   2  16   4         28.61         22.38         4.23 o                         
   3  16   4          0.34          1.02         2.98 o                         
   4  16   4          0.23         -2.33         3.30 o                         
   5  16   4          5.32          5.24         4.74 o                         
  -5  17   4          0.95          3.50         4.12 o                         
  -4  17   4          3.53          7.96         8.16 o                         
  -3  17   4          5.09          1.40         3.88 o                         
  -2  17   4          0.12         -1.17         4.66 o                         
  -1  17   4          0.45         -1.75         3.30 o                         
   0  17   4         18.36         10.49         6.41 o                         
   1  17   4          1.83          4.00         2.87 o                         
   2  17   4         20.57         35.51         5.92 o                         
   3  17   4         10.19         16.32         4.94 o                         
   4  17   4         10.92         12.29         4.48 o                         
  -4  18   4          0.43          2.33         4.48 o                         
  -3  18   4         37.49         39.69         6.44 o                         
  -2  18   4         80.39        111.51        10.49 o                         
  -1  18   4          2.51         -2.91         2.91 o                         
   0  18   4         45.88         83.69        32.05 o                         
   1  18   4          4.21          0.39         6.99 o                         
   2  18   4          0.77          1.75         3.30 o                         
   3  18   4         17.28          1.75         4.12 o                         
  -2  19   4         28.35         37.45         9.32 o                         
  -1  19   4         13.57          7.58         7.58 o                         
   0  19   4         20.39         38.43         9.32 o                         
   1  19   4          7.50          8.58         4.48 o                         
   2  19   4         10.08          7.63         4.48 o                         
 -10   1   5          6.35         13.40         4.12 o                         
  -9   1   5          9.40          6.47         4.21 o                         
  -8   1   5         23.94         28.03         3.92 o                         
  -7   1   5         17.06         19.90         3.04 o                         
  -6   1   5         45.10         56.38         3.95 o                         
  -5   1   5          2.27          3.11         1.13 o                         
  -4   1   5        583.85        657.98        10.58 o                         
  -3   1   5         21.62         19.94         1.31 o                         
  -2   1   5         31.92         30.15         1.97 o                         
  -1   1   5        447.79        542.24         8.56 o                         
   0   1   5         43.59         55.48         1.35 o                         
   1   1   5        174.34        228.23         3.25 o                         
   2   1   5        548.50        497.75         7.57 o                         
   3   1   5        629.35        633.32        11.35 o                         
   4   1   5        867.02        915.36        16.15 o                         
   5   1   5         56.85         52.18         3.70 o                         
   6   1   5        878.43        889.13        17.58 o                         
   7   1   5         12.09         10.99         3.22 o                         
   8   1   5         17.25         17.87         3.62 o                         
   9   1   5          0.02         -5.44         6.99 o                         
  10   1   5          0.82         -4.20         9.32 o                         
 -10   2   5          0.58          3.88         3.64 o                         
  -9   2   5         10.02         10.32         3.70 o                         
  -8   2   5          3.05          6.22         2.69 o                         
  -7   2   5         83.05         75.52         5.99 o                         
  -6   2   5         23.47         19.37         2.52 o                         
  -5   2   5        133.17        124.75         5.03 o                         
  -4   2   5          0.37          1.75         0.72 o                         
  -3   2   5         18.35         23.65         1.27 o                         
  -2   2   5         54.38         48.57         1.69 o                         
  -1   2   5        499.01        459.75         6.73 o                         
   0   2   5       1958.10       2003.01        19.92 o                         
   1   2   5         70.88         82.36         1.67 o                         
   2   2   5         96.88         87.42         1.83 o                         
   3   2   5         10.41         11.39         0.83 o                         
   4   2   5        430.73        479.83         8.12 o                         
   5   2   5          5.87          4.37         1.75 o                         
   6   2   5       2433.42       2486.34        39.44 o                         
   7   2   5         94.64         81.78         6.22 o                         
   8   2   5         50.42         57.31         6.73 o                         
   9   2   5          1.94          0.00         3.50 o                         
  10   2   5          0.01         -2.10         4.66 o                         
 -10   3   5         31.02         28.02         4.94 o                         
  -9   3   5         21.08         28.19         3.77 o                         
  -8   3   5         71.89         74.72         6.56 o                         
  -7   3   5         20.54         22.80         2.87 o                         
  -6   3   5        158.66        169.34         5.42 o                         
  -5   3   5         33.04         31.08         2.23 o                         
  -4   3   5       1157.66       1198.49        14.75 o                         
  -3   3   5       2508.90       2576.16        28.36 o                         
  -2   3   5        537.36        544.31         6.99 o                         
  -1   3   5       1185.90       1272.23        16.74 o                         
   0   3   5         41.92         61.18         1.33 o                         
   1   3   5        260.13        247.66         3.50 o                         
   2   3   5        136.60        140.39         2.45 o                         
   3   3   5       1620.19       1536.50        18.73 o                         
   4   3   5        822.97        796.32        10.84 o                         
   5   3   5         91.63        104.24         4.83 o                         
   6   3   5        137.14        121.27         6.33 o                         
   7   3   5         53.71         42.22         4.14 o                         
   8   3   5          7.84         11.25         3.11 o                         
   9   3   5         12.73          6.67         4.48 o                         
 -10   4   5          0.60          2.91         6.41 o                         
  -9   4   5         40.08         35.46         4.04 o                         
  -8   4   5          0.00         -2.02         2.02 o                         
  -7   4   5         21.46         22.36         3.93 o                         
  -6   4   5          8.42          3.07         1.42 o                         
  -5   4   5         31.00         35.39         2.87 o                         
  -4   4   5        698.55        793.31        11.33 o                         
  -3   4   5       3809.89       3941.14        42.33 o                         
  -2   4   5       5888.59       6230.48        70.49 o                         
  -1   4   5          5.24         16.40         0.96 o                         
   0   4   5         74.65         77.17         1.74 o                         
   1   4   5         50.54         42.67         1.41 o                         
   2   4   5         21.57         23.37         1.25 o                         
   3   4   5        249.62        253.22         5.82 o                         
   4   4   5        521.77        459.62         7.20 o                         
   5   4   5         36.19         46.31         2.94 o                         
   6   4   5        340.22        367.61         9.97 o                         
   7   4   5          0.55          3.13         2.44 o                         
   8   4   5        112.29         96.93         7.40 o                         
   9   4   5         18.26         13.77         4.48 o                         
 -10   5   5          0.39         -5.83         5.83 o                         
  -9   5   5          1.93          3.15         2.40 o                         
  -8   5   5         74.08         78.15         5.03 o                         
  -7   5   5          8.90          7.90         3.36 o                         
  -6   5   5        220.95        190.34         5.83 o                         
  -5   5   5         68.88         73.48         3.62 o                         
  -4   5   5        897.42        892.47        11.65 o                         
  -3   5   5        338.21        374.37         5.71 o                         
  -2   5   5       1693.38       1700.07        19.03 o                         
  -1   5   5         21.95         29.02         1.85 o                         
   0   5   5         35.42         51.90         1.48 o                         
   1   5   5       1485.28       1521.78        16.98 o                         
   2   5   5         77.24         72.20         1.89 o                         
   3   5   5        287.39        274.28         4.83 o                         
   4   5   5         28.38         39.80         2.61 o                         
   5   5   5        225.87        226.05         5.49 o                         
   6   5   5         32.46         34.13         4.04 o                         
   7   5   5        150.02        128.65         8.41 o                         
   8   5   5          5.95          4.61         3.03 o                         
   9   5   5         40.37         36.56         6.14 o                         
 -10   6   5         27.73         41.38         5.77 o                         
  -9   6   5         19.80         16.48         3.55 o                         
  -8   6   5          0.83          1.58         1.98 o                         
  -7   6   5        130.75        138.52         6.06 o                         
  -6   6   5          0.09          1.66         2.19 o                         
  -5   6   5        171.40        179.84         5.42 o                         
  -4   6   5          8.10         13.42         1.43 o                         
  -3   6   5        306.00        325.60         5.73 o                         
  -2   6   5        335.38        387.29         5.48 o                         
  -1   6   5        373.41        435.70         8.18 o                         
   0   6   5        801.88        799.44        10.25 o                         
   1   6   5         13.39         11.64         0.95 o                         
   2   6   5        689.16        594.13         7.71 o                         
   3   6   5        222.15        232.63         4.39 o                         
   4   6   5         28.08         29.68         1.87 o                         
   5   6   5        438.96        467.12         8.88 o                         
   6   6   5         28.72         33.87         3.62 o                         
   7   6   5         27.97         28.61         3.62 o                         
   8   6   5         43.44         43.73         5.54 o                         
   9   6   5         16.48         19.54         5.83 o                         
  -9   7   5          5.70          6.09         3.64 o                         
  -8   7   5        110.48        112.36         6.73 o                         
  -7   7   5         46.50         40.18         3.50 o                         
  -6   7   5        723.54        767.84        14.71 o                         
  -5   7   5          0.34         -1.26         1.26 o                         
  -4   7   5         24.17         33.77         2.25 o                         
  -3   7   5         61.42         59.31         2.37 o                         
  -2   7   5        181.95        185.62         4.36 o                         
  -1   7   5        103.19         83.74         4.45 o                         
   0   7   5        709.94        717.81        11.94 o                         
   1   7   5        416.76        404.66         6.04 o                         
   2   7   5          0.05          0.23         0.76 o                         
   3   7   5        388.92        379.62         6.39 o                         
   4   7   5         15.38         18.85         1.74 o                         
   5   7   5         95.90         94.98         5.30 o                         
   6   7   5         26.97         31.60         4.41 o                         
   7   7   5          5.02          5.98         2.65 o                         
   8   7   5         24.78         31.14         5.05 o                         
   9   7   5          5.62          5.51         4.48 o                         
  -9   8   5          0.24          0.00         3.30 o                         
  -8   8   5         10.53          7.31         3.10 o                         
  -7   8   5         22.72         28.13         4.04 o                         
  -6   8   5        147.03        152.25         6.73 o                         
  -5   8   5        500.74        498.22        10.15 o                         
  -4   8   5        352.59        354.67         8.18 o                         
  -3   8   5         16.42         15.10         1.64 o                         
  -2   8   5        368.15        331.75         8.08 o                         
  -1   8   5        170.70        140.63         5.72 o                         
   0   8   5         28.39         12.39         1.37 o                         
   1   8   5          3.09          6.76         0.74 o                         
   2   8   5         19.40         32.26         1.71 o                         
   3   8   5          1.51          2.77         1.05 o                         
   4   8   5        200.38        217.78         6.10 o                         
   5   8   5          7.15          4.16         1.57 o                         
   6   8   5         16.23         16.71         3.11 o                         
   7   8   5          6.44          7.56         2.82 o                         
   8   8   5         18.77         24.59         4.74 o                         
   9   8   5          0.94         -1.29         3.64 o                         
  -9   9   5          9.44          9.91         4.12 o                         
  -8   9   5         22.28         27.69         4.23 o                         
  -7   9   5        120.01        116.28         7.48 o                         
  -6   9   5        237.51        232.86         8.70 o                         
  -5   9   5        312.50        274.73        16.68 o                         
  -4   9   5        143.00        138.76        10.18 o                         
  -3   9   5         50.96         41.23         3.23 o                         
  -2   9   5        107.41         87.56         4.58 o                         
  -1   9   5         40.29         49.40         2.67 o                         
   0   9   5        818.27        745.47        11.44 o                         
   1   9   5        134.57        145.24         3.26 o                         
   2   9   5          5.66          2.38         0.76 o                         
   3   9   5         70.53         75.57         3.39 o                         
   4   9   5        168.90        175.15         4.32 o                         
   5   9   5        196.08        201.37         5.64 o                         
   6   9   5         46.40         49.14         4.66 o                         
   7   9   5         26.79         19.38         4.04 o                         
   8   9   5          2.78          1.55         3.64 o                         
  -9  10   5         10.43          8.29         3.64 o                         
  -8  10   5          5.45          2.61         4.06 o                         
  -7  10   5          6.83          7.53         3.09 o                         
  -6  10   5          9.43         11.22         2.98 o                         
  -5  10   5        136.85        140.03         6.56 o                         
  -4  10   5         30.18         32.77         3.32 o                         
  -3  10   5        111.22        121.98        11.36 o                         
  -2  10   5          1.23          5.74         1.79 o                         
  -1  10   5         76.58         75.68         4.37 o                         
   0  10   5        605.98        586.89        12.28 o                         
   1  10   5          1.40          0.70         1.04 o                         
   2  10   5        265.26        236.12         5.33 o                         
   3  10   5         41.19         41.59         2.43 o                         
   4  10   5          0.00          0.64         1.08 o                         
   5  10   5         66.01         65.42         3.66 o                         
   6  10   5          2.60          1.84         2.05 o                         
   7  10   5          5.44          6.02         3.06 o                         
   8  10   5          1.41          4.66         5.83 o                         
  -8  11   5          0.03         -2.87         2.87 o                         
  -7  11   5         14.79         15.05         3.59 o                         
  -6  11   5          0.04         -1.86         2.40 o                         
  -5  11   5        575.27        588.43        14.68 o                         
  -4  11   5        183.19        186.79         8.72 o                         
  -3  11   5        348.25        346.47         9.54 o                         
  -2  11   5       1871.55       1835.03        33.36 o                         
  -1  11   5        767.64        769.10        16.07 o                         
   0  11   5        247.17        235.78         7.10 o                         
   1  11   5         26.97         30.13         2.14 o                         
   2  11   5         21.02         23.58         1.95 o                         
   3  11   5          9.18          6.25         1.34 o                         
   4  11   5          6.27          4.88         1.41 o                         
   5  11   5         33.83         37.50         3.13 o                         
   6  11   5          0.98          2.78         2.52 o                         
   7  11   5          0.35          0.13         2.60 o                         
   8  11   5         54.63         61.66         6.97 o                         
  -8  12   5          0.40         -0.87         2.98 o                         
  -7  12   5          9.04         18.51         4.64 o                         
  -6  12   5         46.91         45.53         4.74 o                         
  -5  12   5         57.89         57.03         5.48 o                         
  -4  12   5        344.16        353.07        10.22 o                         
  -3  12   5        578.76        572.01        13.77 o                         
  -2  12   5         31.19         31.63         3.88 o                         
  -1  12   5       1797.20       1848.74        34.41 o                         
   0  12   5        429.31        382.97        10.05 o                         
   1  12   5        212.79        198.33         4.83 o                         
   2  12   5          9.49          9.60         1.61 o                         
   3  12   5         24.39         20.77         2.35 o                         
   4  12   5         24.16         21.75         2.42 o                         
   5  12   5         25.00         21.30         2.62 o                         
   6  12   5          0.00         -1.17         2.33 o                         
   7  12   5         12.99         15.05         4.48 o                         
  -7  13   5         23.13         36.33         5.54 o                         
  -6  13   5         36.63         44.93         5.05 o                         
  -5  13   5         89.13         90.28         6.24 o                         
  -4  13   5         19.45         15.01         2.98 o                         
  -3  13   5          0.41          1.48         2.18 o                         
  -2  13   5        426.80        463.33        13.59 o                         
  -1  13   5       1547.56       1481.31        27.97 o                         
   0  13   5         47.46         39.82         4.99 o                         
   1  13   5          8.46          5.30         1.54 o                         
   2  13   5        443.37        408.51         7.77 o                         
   3  13   5          1.59          0.00         1.48 o                         
   4  13   5          0.07         -0.96         1.67 o                         
   5  13   5         10.59          4.19         3.13 o                         
   6  13   5         22.85         41.96        11.65 o                         
  -7  14   5          0.60          1.54         3.39 o                         
  -6  14   5         60.73         61.20         5.64 o                         
  -5  14   5         29.44         24.09         4.85 o                         
  -4  14   5          2.03          6.10         2.52 o                         
  -3  14   5         33.19         34.57         3.92 o                         
  -2  14   5         56.43         69.16         4.74 o                         
  -1  14   5         14.75         15.17         2.52 o                         
   0  14   5        117.84         99.93         5.49 o                         
   1  14   5          4.56          2.99         1.43 o                         
   2  14   5         31.38         37.12         2.76 o                         
   3  14   5          0.14          3.87         2.02 o                         
   4  14   5        120.08        115.34         7.36 o                         
   5  14   5          0.42         -2.80         2.80 o                         
  -6  15   5          0.77         -2.38         2.52 o                         
  -5  15   5         27.65         30.11         4.37 o                         
  -4  15   5          6.00          9.41         3.00 o                         
  -3  15   5         19.88         26.92         3.77 o                         
  -2  15   5          3.74         -1.75         1.90 o                         
  -1  15   5         42.02         32.12         3.68 o                         
   0  15   5         12.85         14.21         2.52 o                         
   1  15   5         57.64         68.85         5.80 o                         
   2  15   5        125.80        117.59         9.42 o                         
   3  15   5         80.14        108.66         7.49 o                         
   4  15   5         12.69          6.51         3.55 o                         
   5  15   5          7.92          4.24         4.48 o                         
  -6  16   5          2.98         -1.55         5.86 o                         
  -5  16   5         16.95         16.90         3.92 o                         
  -4  16   5         67.46         74.46         7.39 o                         
  -3  16   5          0.28         -0.42         2.18 o                         
  -2  16   5         24.04         11.44         4.48 o                         
  -1  16   5         11.67         10.88         3.64 o                         
   0  16   5         22.60         17.86         5.24 o                         
   1  16   5          3.84          3.83         2.87 o                         
   2  16   5         14.90         20.71         3.92 o                         
   3  16   5         99.74        107.01         7.49 o                         
   4  16   5         11.20         16.63         3.92 o                         
   5  16   5         15.14         23.31         8.16 o                         
  -5  17   5          0.31         -2.33         3.50 o                         
  -4  17   5         64.44         82.84         8.62 o                         
  -3  17   5          8.33         12.18         4.48 o                         
  -2  17   5          0.16         -0.58         3.30 o                         
  -1  17   5         36.74         40.76         6.44 o                         
   0  17   5          9.63          7.46         6.41 o                         
   1  17   5         26.65         30.28         4.61 o                         
   2  17   5         32.79         45.60         5.43 o                         
   3  17   5         67.38         65.15         6.84 o                         
   4  17   5         19.15         21.82         8.74 o                         
  -4  18   5          2.37         -1.27         5.24 o                         
  -3  18   5         16.94         13.99         5.31 o                         
  -2  18   5          5.58          7.19         5.83 o                         
  -1  18   5          2.87          4.53         6.41 o                         
   0  18   5          0.20          1.04         6.41 o                         
   1  18   5         13.37         11.38         4.60 o                         
   2  18   5          0.60         -1.79         3.42 o                         
   3  18   5          1.46          3.60         5.24 o                         
  -2  19   5         38.57         49.25         9.91 o                         
  -1  19   5         18.72         27.34         7.58 o                         
   0  19   5         48.24         71.74         8.62 o                         
   1  19   5         42.89         38.69         6.44 o                         
 -10   0   6          1.26          2.33         4.66 o                         
  -9   0   6        183.22        188.24        10.34 o                         
  -8   0   6          6.06          2.33         4.66 o                         
  -7   0   6        129.36        118.88         9.32 o                         
  -6   0   6        342.69        319.34        13.99 o                         
  -5   0   6        379.67        397.43        15.15 o                         
  -4   0   6         73.67        100.09         4.37 o                         
  -3   0   6       1670.60       1975.31        40.79 o                         
  -2   0   6         16.33         36.11         4.67 o                         
  -1   0   6         13.24         16.42         1.00 o                         
   0   0   6        651.14        681.94        11.80 o                         
   1   0   6       4563.42       4502.55        72.00 o                         
   2   0   6        102.84        132.00         3.39 o                         
   3   0   6       1500.18       1321.96        29.63 o                         
   4   0   6       3017.96       2791.84        59.32 o                         
   5   0   6       1528.27       1579.74        37.06 o                         
   6   0   6       2727.10       3112.92       203.96 o                         
   7   0   6          5.83          2.91         3.30 o                         
   8   0   6        484.15        445.94        17.59 o                         
   9   0   6         14.37         19.81         8.16 o                         
 -10   1   6          0.00         -1.17         3.30 o                         
  -9   1   6        116.84        111.88         6.21 o                         
  -8   1   6         34.84         33.64         3.68 o                         
  -7   1   6        315.07        316.61         9.29 o                         
  -6   1   6        223.78        236.61         7.10 o                         
  -5   1   6         31.59         29.73         3.30 o                         
  -4   1   6        735.07        949.98        12.12 o                         
  -3   1   6        382.52        397.31         6.80 o                         
  -2   1   6          0.55         -0.52         0.52 o                         
  -1   1   6        496.36        495.50         8.07 o                         
   0   1   6        854.12        738.70        12.33 o                         
   1   1   6        213.41        236.40         3.69 o                         
   2   1   6          0.20         -0.25         0.56 o                         
   3   1   6        240.68        240.79         5.96 o                         
   4   1   6        184.03        168.78         5.51 o                         
   5   1   6        170.03        132.63         5.33 o                         
   6   1   6        642.07        704.30        14.78 o                         
   7   1   6          1.47          6.47         2.57 o                         
   8   1   6          7.87         10.05         3.32 o                         
   9   1   6         27.17         35.06         7.58 o                         
 -10   2   6          4.78          2.33         3.30 o                         
  -9   2   6        299.55        320.92        10.49 o                         
  -8   2   6          0.26          1.59         2.18 o                         
  -7   2   6         74.11         70.24         5.02 o                         
  -6   2   6         61.47         58.40         8.00 o                         
  -5   2   6         70.20         73.88         3.62 o                         
  -4   2   6         22.18         24.22         2.29 o                         
  -3   2   6       4394.02       4877.62        55.89 o                         
  -2   2   6        483.07        506.86         7.99 o                         
  -1   2   6         61.12         57.71         1.77 o                         
   0   2   6       1758.10       1581.24        15.96 o                         
   1   2   6        417.33        338.88         5.25 o                         
   2   2   6         17.36         10.43         0.96 o                         
   3   2   6        347.09        334.29         5.97 o                         
   4   2   6        441.69        440.05         7.75 o                         
   5   2   6        156.24        115.29         5.91 o                         
   6   2   6        148.50        150.38         8.07 o                         
   7   2   6         22.70          9.79         2.93 o                         
   8   2   6          9.32          6.74         3.00 o                         
   9   2   6          1.39         -0.32         4.48 o                         
 -10   3   6          6.17         -0.58         5.24 o                         
  -9   3   6          0.04         -0.97         2.52 o                         
  -8   3   6         33.02         32.01         3.68 o                         
  -7   3   6        151.46        160.97         6.42 o                         
  -6   3   6         33.09         40.62         3.26 o                         
  -5   3   6          9.35          9.38         1.53 o                         
  -4   3   6       1167.87       1129.93        14.11 o                         
  -3   3   6         89.53        103.99         2.60 o                         
  -2   3   6       1187.52       1165.10        20.43 o                         
  -1   3   6       4652.91       4842.05        59.93 o                         
   0   3   6       1515.43       1577.18        17.16 o                         
   1   3   6          3.26          2.33         0.44 o                         
   2   3   6        399.75        380.15         5.22 o                         
   3   3   6         50.14         72.97         1.98 o                         
   4   3   6          0.07          2.79         1.02 o                         
   5   3   6        330.97        308.54         8.75 o                         
   6   3   6       1072.92       1621.30       124.32 o                         
   7   3   6         31.60         38.05         4.22 o                         
   8   3   6          0.05         -0.61         2.44 o                         
   9   3   6         33.16         46.66         6.97 o                         
 -10   4   6         48.40         40.28         9.32 o                         
  -9   4   6          5.43          6.91         2.87 o                         
  -8   4   6        127.57        137.95         6.55 o                         
  -7   4   6          1.70         -0.49         1.42 o                         
  -6   4   6         40.85         39.28         3.27 o                         
  -5   4   6        316.98        306.99         8.24 o                         
  -4   4   6        352.06        353.18         5.89 o                         
  -3   4   6         75.29         99.99         2.47 o                         
  -2   4   6       3602.24       3799.03        47.93 o                         
  -1   4   6       2660.61       2855.04        36.15 o                         
   0   4   6        407.39        438.97         6.08 o                         
   1   4   6        225.55        184.15         3.47 o                         
   2   4   6         42.21         57.79         2.21 o                         
   3   4   6         18.83         15.28         1.67 o                         
   4   4   6         21.68         20.51         1.49 o                         
   5   4   6        479.35        479.76        10.90 o                         
   6   4   6        754.49        765.23        15.83 o                         
   7   4   6         28.37         32.94         3.85 o                         
   8   4   6         35.88         29.96         4.22 o                         
   9   4   6          0.43         -3.64         3.64 o                         
 -10   5   6          0.12         -2.83         3.50 o                         
  -9   5   6          1.23          2.95         2.52 o                         
  -8   5   6         56.38         65.08         4.64 o                         
  -7   5   6          1.12         -0.80         1.51 o                         
  -6   5   6        156.06        156.40         5.56 o                         
  -5   5   6          6.88          6.07         1.58 o                         
  -4   5   6        108.39        113.19         3.80 o                         
  -3   5   6        236.85        242.27         5.82 o                         
  -2   5   6       2872.16       2817.25        33.03 o                         
  -1   5   6       1911.08       1886.72        22.07 o                         
   0   5   6         26.57         46.03         1.38 o                         
   1   5   6         50.12         69.80         1.81 o                         
   2   5   6        649.17        692.61         8.66 o                         
   3   5   6         48.60         52.55         1.92 o                         
   4   5   6        188.76        186.94         4.86 o                         
   5   5   6        497.10        489.62        11.17 o                         
   6   5   6          7.86          6.69         2.78 o                         
   7   5   6          0.07         -1.17         2.33 o                         
   8   5   6        164.24        153.61         8.24 o                         
   9   5   6          5.24          7.10         4.48 o                         
  -9   6   6          8.04         13.00         3.09 o                         
  -8   6   6        184.30        185.22         8.07 o                         
  -7   6   6         50.49         58.59         4.88 o                         
  -6   6   6         29.23         33.72         3.00 o                         
  -5   6   6          7.54          6.03         1.59 o                         
  -4   6   6          7.39          7.20         1.59 o                         
  -3   6   6         76.77         94.47         2.47 o                         
  -2   6   6        971.80        995.17        12.99 o                         
  -1   6   6        857.24        907.43        14.84 o                         
   0   6   6        136.62        175.17         3.15 o                         
   1   6   6        110.61        140.87         2.66 o                         
   2   6   6        346.06        425.34         7.54 o                         
   3   6   6        190.23        224.58         5.21 o                         
   4   6   6          1.52          2.52         1.08 o                         
   5   6   6         61.80         60.27         4.63 o                         
   6   6   6         42.41         52.70         4.22 o                         
   7   6   6         60.55         52.98         4.76 o                         
   8   6   6          0.25          0.25         3.03 o                         
   9   6   6          0.31         -3.37         4.08 o                         
  -9   7   6          2.29          5.54         2.98 o                         
  -8   7   6          8.31          4.34         2.95 o                         
  -7   7   6         40.15         31.74         4.04 o                         
  -6   7   6         54.44         54.98         3.68 o                         
  -5   7   6        336.91        327.53         7.76 o                         
  -4   7   6        148.13        133.88         7.19 o                         
  -3   7   6        706.90        794.03        11.27 o                         
  -2   7   6        140.89        130.26         3.26 o                         
  -1   7   6         40.99         50.13         2.73 o                         
   0   7   6        403.51        432.00         6.40 o                         
   1   7   6         15.34         23.56         1.78 o                         
   2   7   6          7.78          8.55         1.02 o                         
   3   7   6         80.31         78.48         2.81 o                         
   4   7   6         29.82         36.81         2.28 o                         
   5   7   6         53.06         64.52         3.47 o                         
   6   7   6         37.51         44.74         5.72 o                         
   7   7   6         18.30         15.49         3.26 o                         
   8   7   6         30.97         24.98         4.91 o                         
   9   7   6          1.75         -2.59         3.64 o                         
  -9   8   6          0.17          3.53         3.23 o                         
  -8   8   6         35.92         33.08         6.97 o                         
  -7   8   6         41.51         43.36         4.61 o                         
  -6   8   6          3.25         -0.87         1.90 o                         
  -5   8   6         31.97         25.71         3.23 o                         
  -4   8   6         52.50         45.22         7.20 o                         
  -3   8   6        484.83        509.11        11.96 o                         
  -2   8   6        300.93        285.23         5.52 o                         
  -1   8   6         27.62         34.61         2.08 o                         
   0   8   6        146.34        160.58         3.90 o                         
   1   8   6        414.56        406.91         6.31 o                         
   2   8   6          0.50          0.51         0.76 o                         
   3   8   6        261.46        226.65         4.76 o                         
   4   8   6        391.17        375.66         6.81 o                         
   5   8   6        396.71        384.09         8.09 o                         
   6   8   6         13.25         12.72         3.03 o                         
   7   8   6         60.71         53.52         4.76 o                         
   8   8   6          2.39         -2.80         3.23 o                         
   9   8   6          0.04          0.93         4.08 o                         
  -9   9   6         14.11         11.32         4.59 o                         
  -8   9   6         70.70         69.03         6.12 o                         
  -7   9   6          6.97          7.51         3.69 o                         
  -6   9   6        270.64        280.56        12.56 o                         
  -5   9   6        341.47        348.46        10.37 o                         
  -4   9   6          5.73          4.43         2.40 o                         
  -3   9   6        227.63        215.32         7.34 o                         
  -2   9   6        123.62        120.91         5.04 o                         
  -1   9   6         55.00         58.81         4.25 o                         
   0   9   6         77.86         74.55         3.42 o                         
   1   9   6         17.57         16.92         1.38 o                         
   2   9   6          3.47          1.75         0.78 o                         
   3   9   6        143.59        156.21         5.56 o                         
   4   9   6         10.64          7.89         1.66 o                         
   5   9   6         24.64         26.64         2.52 o                         
   6   9   6         30.11         31.66         3.92 o                         
   7   9   6         39.16         33.56         4.16 o                         
   8   9   6          1.42         -2.98         2.98 o                         
  -8  10   6         10.92         16.38         7.40 o                         
  -7  10   6         15.28         15.60         3.55 o                         
  -6  10   6         12.96         11.34         3.23 o                         
  -5  10   6          9.94         12.19         3.09 o                         
  -4  10   6       1122.15       1072.92        22.07 o                         
  -3  10   6         17.44         14.98         3.53 o                         
  -2  10   6         56.70         48.98         3.92 o                         
  -1  10   6        815.19        846.76        17.24 o                         
   0  10   6        438.71        430.63        12.11 o                         
   1  10   6        106.17        102.14         3.15 o                         
   2  10   6         44.16         53.51         2.33 o                         
   3  10   6        230.18        214.76         4.90 o                         
   4  10   6          1.47          1.75         1.20 o                         
   5  10   6         35.51         31.42         3.32 o                         
   6  10   6          7.23          9.59         2.65 o                         
   7  10   6          0.77          1.61         3.09 o                         
   8  10   6          5.61         11.23         4.48 o                         
  -8  11   6         22.60         16.00         3.68 o                         
  -7  11   6         15.57         15.96         4.04 o                         
  -6  11   6         78.60         79.84         6.12 o                         
  -5  11   6        617.31        599.54        15.29 o                         
  -4  11   6         80.50         77.05         5.43 o                         
  -3  11   6       1413.24       1302.65        25.45 o                         
  -2  11   6        907.65        848.11        17.84 o                         
  -1  11   6        242.05        250.22        12.83 o                         
   0  11   6       1106.51       1074.10        20.80 o                         
   1  11   6        528.88        528.68         9.40 o                         
   2  11   6        150.77        147.68         4.21 o                         
   3  11   6         24.88         22.35         2.39 o                         
   4  11   6         10.98          9.95         1.74 o                         
   5  11   6        129.31        128.16         4.90 o                         
   6  11   6          0.52         -1.98         1.98 o                         
   7  11   6         48.08         51.01         5.54 o                         
   8  11   6         29.16         38.85        14.57 o                         
  -8  12   6          7.82         10.13         3.77 o                         
  -7  12   6          5.03          3.44         2.76 o                         
  -6  12   6         10.50          6.24         2.87 o                         
  -5  12   6         38.67         38.32         4.23 o                         
  -4  12   6         88.10        103.07         6.24 o                         
  -3  12   6        431.22        467.83        13.02 o                         
  -2  12   6         32.06         28.45         3.32 o                         
  -1  12   6        369.80        388.53        12.46 o                         
   0  12   6       2498.84       2599.63        45.05 o                         
   1  12   6        412.18        411.53        12.40 o                         
   2  12   6         13.24         13.04         1.82 o                         
   3  12   6        173.50        146.35         5.18 o                         
   4  12   6         65.17         70.67         4.07 o                         
   5  12   6         32.12         27.95         3.16 o                         
   6  12   6          0.60          4.27         2.60 o                         
   7  12   6         51.43         60.49         5.96 o                         
  -7  13   6         66.13         68.89         6.24 o                         
  -6  13   6         30.97         26.24         4.81 o                         
  -5  13   6          3.15          8.10         2.76 o                         
  -4  13   6         62.54         60.90         5.05 o                         
  -3  13   6        241.05        217.83         9.64 o                         
  -2  13   6        369.91        379.21        10.65 o                         
  -1  13   6        109.39        116.43         5.54 o                         
   0  13   6         28.75         34.92         3.84 o                         
   1  13   6          9.16          9.70         1.74 o                         
   2  13   6         45.85         45.45         4.26 o                         
   3  13   6         26.35         23.09         4.06 o                         
   4  13   6          8.08          6.31         2.16 o                         
   5  13   6          0.09         -0.58         1.91 o                         
   6  13   6          1.27          3.50         3.88 o                         
  -7  14   6          2.55          8.38         3.77 o                         
  -6  14   6          9.49         10.42         3.55 o                         
  -5  14   6          7.37          7.08         3.09 o                         
  -4  14   6         50.76         51.52         4.61 o                         
  -3  14   6         49.30         45.28         4.23 o                         
  -2  14   6         32.88         31.42         3.50 o                         
  -1  14   6         48.89         54.28         4.37 o                         
   0  14   6        104.49        114.48         5.75 o                         
   1  14   6         34.21         32.65         2.58 o                         
   2  14   6          0.13          0.97         1.38 o                         
   3  14   6         14.41         14.16         2.54 o                         
   4  14   6         10.05          5.52         2.04 o                         
   5  14   6          1.11         -0.52         3.64 o                         
   6  14   6          0.87          1.17         6.99 o                         
  -6  15   6          6.59         19.26         4.04 o                         
  -5  15   6          0.64          6.08         3.23 o                         
  -4  15   6          0.34          1.63         2.40 o                         
  -3  15   6         51.75         52.36         4.74 o                         
  -2  15   6         32.47         41.60         4.04 o                         
  -1  15   6         55.17         57.86         4.74 o                         
   0  15   6         80.22         75.25         5.05 o                         
   1  15   6          1.25          1.01         1.48 o                         
   2  15   6          7.24          6.70         2.03 o                         
   3  15   6          0.84          0.85         2.22 o                         
   4  15   6         68.95         64.24         5.98 o                         
   5  15   6          6.41          3.88         7.58 o                         
  -5  16   6          0.16         -2.52         2.52 o                         
  -4  16   6         17.10         17.16         3.92 o                         
  -3  16   6          3.45         -2.32         2.32 o                         
  -2  16   6         33.34         27.67         3.68 o                         
  -1  16   6          9.89         13.86         3.23 o                         
   0  16   6         23.51         27.55         8.16 o                         
   1  16   6          0.03         -0.82         2.40 o                         
   2  16   6         14.69         15.91         3.42 o                         
   3  16   6         11.46         17.54         4.23 o                         
   4  16   6          1.19          1.02         2.98 o                         
   5  16   6          4.03          6.80         4.74 o                         
  -4  17   6          0.10          0.58         2.98 o                         
  -3  17   6          3.32         -1.94         3.64 o                         
  -2  17   6          0.29         -1.75         3.30 o                         
  -1  17   6         11.69          3.88         3.64 o                         
   0  17   6         15.18         25.78         5.59 o                         
   1  17   6          0.81          0.55         4.26 o                         
   2  17   6          8.41          2.62         2.98 o                         
   3  17   6          1.47          1.04         3.23 o                         
   4  17   6          0.88          0.06         3.23 o                         
  -3  18   6          0.00         -1.17         5.83 o                         
  -2  18   6          2.99         -1.68         4.66 o                         
  -1  18   6          6.08          9.64         4.48 o                         
   0  18   6         37.54         66.00        10.49 o                         
   1  18   6          0.60         -1.46         2.98 o                         
   2  18   6         20.44         23.99         4.61 o                         
   3  18   6         14.02         14.62         4.37 o                         
  -1  19   6         82.03         90.69        17.48 o                         
   0  19   6         29.12         34.44         5.30 o                         
   1  19   6          2.22          1.17         8.16 o                         
 -10   1   7         20.91         22.12         5.76 o                         
  -9   1   7        212.38        222.40        10.82 o                         
  -8   1   7         22.44         27.86         3.68 o                         
  -7   1   7          1.31          0.83         4.48 o                         
  -6   1   7          0.17          0.83         1.70 o                         
  -5   1   7         32.68         33.31         3.30 o                         
  -4   1   7         10.63         10.00         1.23 o                         
  -3   1   7        749.50        803.79        11.95 o                         
  -2   1   7        406.06        443.06         7.02 o                         
  -1   1   7         10.43          5.14         0.74 o                         
   0   1   7         37.51         44.41         1.72 o                         
   1   1   7        393.43        399.12         4.93 o                         
   2   1   7        435.16        443.36         6.18 o                         
   3   1   7          6.98          5.72         1.26 o                         
   4   1   7        113.03        120.93         4.44 o                         
   5   1   7         38.44         33.51         3.70 o                         
   6   1   7         10.14         10.01         2.73 o                         
   7   1   7          1.76          0.71         2.31 o                         
   8   1   7         42.15         32.46         7.57 o                         
   9   1   7          5.10          3.88         3.32 o                         
 -10   2   7         49.78         52.02         5.54 o                         
  -9   2   7          0.03          2.85         3.45 o                         
  -8   2   7         19.24         28.30         3.55 o                         
  -7   2   7         15.38         14.33         2.52 o                         
  -6   2   7          9.29          5.36         1.81 o                         
  -5   2   7        101.45        100.43         5.16 o                         
  -4   2   7         12.14         19.57         1.46 o                         
  -3   2   7        197.95        227.01         4.60 o                         
  -2   2   7       3865.25       4364.06        49.94 o                         
  -1   2   7         29.09         23.79         1.80 o                         
   0   2   7        673.66        721.75         7.85 o                         
   1   2   7        849.48        832.47         9.87 o                         
   2   2   7          7.83          5.53         0.65 o                         
   3   2   7        210.10        225.56         4.65 o                         
   4   2   7         70.72         56.47         3.42 o                         
   5   2   7          2.49          3.88         1.85 o                         
   6   2   7        636.97        632.12        13.95 o                         
   7   2   7         11.12         11.36         2.91 o                         
   8   2   7        288.69        304.27        10.96 o                         
   9   2   7         14.73          6.60         3.32 o                         
 -10   3   7          3.29          4.37         3.78 o                         
  -9   3   7        204.86        211.18        11.48 o                         
  -8   3   7         38.87         40.21         5.91 o                         
  -7   3   7         13.37         13.51         2.52 o                         
  -6   3   7          0.54          1.17         1.42 o                         
  -5   3   7          5.49          5.83         1.85 o                         
  -4   3   7         15.34         12.46         1.19 o                         
  -3   3   7          9.30         14.47         1.22 o                         
  -2   3   7       2148.65       2454.69        31.85 o                         
  -1   3   7        317.97        321.09         6.35 o                         
   0   3   7       1653.53       1807.46        19.55 o                         
   1   3   7        122.49        119.83         3.65 o                         
   2   3   7         21.86         28.78         2.20 o                         
   3   3   7         47.28         40.96         2.52 o                         
   4   3   7          0.25          1.71         0.93 o                         
   5   3   7         28.39         25.00         3.03 o                         
   6   3   7         10.17          7.20         2.69 o                         
   7   3   7         15.21         17.78         3.42 o                         
   8   3   7        504.81        489.31        13.18 o                         
   9   3   7          9.32         12.35         5.60 o                         
 -10   4   7         39.94         36.16         4.61 o                         
  -9   4   7         54.33         53.39         9.29 o                         
  -8   4   7          4.64          2.60         2.54 o                         
  -7   4   7          7.26          2.91         1.67 o                         
  -6   4   7         18.65         13.69         2.27 o                         
  -5   4   7         52.69         49.92         3.08 o                         
  -4   4   7         95.59         96.73         2.92 o                         
  -3   4   7        181.77        205.67         4.06 o                         
  -2   4   7        301.28        340.68         6.01 o                         
  -1   4   7       3475.02       3705.39        46.57 o                         
   0   4   7         18.02         11.12         1.04 o                         
   1   4   7        404.10        433.55         5.97 o                         
   2   4   7        217.68        234.82         3.77 o                         
   3   4   7         13.34         12.05         1.15 o                         
   4   4   7         25.49         24.68         2.07 o                         
   5   4   7         95.11         90.43         5.08 o                         
   6   4   7          9.26          8.16         2.57 o                         
   7   4   7          0.06         -2.33         2.33 o                         
   8   4   7         41.22         42.13         4.73 o                         
   9   4   7         21.63         10.55         5.48 o                         
 -10   5   7          1.71          0.58         3.30 o                         
  -9   5   7          3.03          1.08         3.55 o                         
  -8   5   7         54.45         61.26         4.69 o                         
  -7   5   7         14.15         10.88         2.27 o                         
  -6   5   7         30.59         29.97         2.74 o                         
  -5   5   7          0.42          1.97         1.18 o                         
  -4   5   7         36.73         32.97         2.20 o                         
  -3   5   7        965.14        959.14        13.06 o                         
  -2   5   7          8.88          8.07         0.85 o                         
  -1   5   7       1616.08       1670.63        20.01 o                         
   0   5   7       3186.12       3516.82        40.35 o                         
   1   5   7        282.32        305.66         4.64 o                         
   2   5   7         43.13         48.20         2.54 o                         
   3   5   7        142.02        119.20         2.94 o                         
   4   5   7          6.06          5.30         1.40 o                         
   5   5   7         16.23         12.21         2.44 o                         
   6   5   7         13.67         11.72         2.57 o                         
   7   5   7         11.50         10.81         3.17 o                         
   8   5   7         38.48         34.12         4.47 o                         
   9   5   7         20.22         23.43         4.80 o                         
  -9   6   7         22.80         29.72         6.99 o                         
  -8   6   7          8.15         13.44         2.65 o                         
  -7   6   7         12.41          4.71         2.05 o                         
  -6   6   7        123.89        119.63         4.81 o                         
  -5   6   7          0.39          1.72         1.18 o                         
  -4   6   7        823.91        812.77        14.08 o                         
  -3   6   7         38.92         47.12         1.83 o                         
  -2   6   7         98.96         78.98         2.28 o                         
  -1   6   7       1860.81       2021.88        26.39 o                         
   0   6   7        467.71        497.78         7.06 o                         
   1   6   7          1.01          2.12         0.57 o                         
   2   6   7        277.45        238.78         4.16 o                         
   3   6   7        342.43        346.62         6.03 o                         
   4   6   7         66.53         65.60         3.21 o                         
   5   6   7        423.81        418.75        10.14 o                         
   6   6   7          0.21          1.32         2.69 o                         
   7   6   7        240.63        221.29         8.30 o                         
   8   6   7          4.24          1.98         3.03 o                         
   9   6   7          5.01          3.73         4.04 o                         
  -9   7   7          9.28          9.56         4.45 o                         
  -8   7   7        135.46        137.74        10.66 o                         
  -7   7   7          6.47         12.28         3.23 o                         
  -6   7   7         14.07         14.05         2.31 o                         
  -5   7   7        486.34        482.42         9.99 o                         
  -4   7   7          0.75          2.60         1.35 o                         
  -3   7   7          6.42          6.89         1.53 o                         
  -2   7   7          0.22          1.75         0.82 o                         
  -1   7   7         24.57         26.15         2.13 o                         
   0   7   7          0.01          6.46         1.14 o                         
   1   7   7         47.51         43.84         1.75 o                         
   2   7   7         65.07         56.56         2.61 o                         
   3   7   7          2.83          8.89         1.23 o                         
   4   7   7          3.87          2.33         1.20 o                         
   5   7   7          0.18         -1.01         2.14 o                         
   6   7   7         34.76         41.90         4.02 o                         
   7   7   7         11.90         30.47         3.92 o                         
   8   7   7          7.71          7.37         3.32 o                         
   9   7   7          6.85          3.28         4.48 o                         
  -9   8   7         15.79         20.12         4.12 o                         
  -8   8   7          0.99          2.48         2.52 o                         
  -7   8   7         38.27         30.99         4.10 o                         
  -6   8   7        116.79        136.23         7.39 o                         
  -5   8   7         17.20         15.52         3.09 o                         
  -4   8   7       1436.01       1394.97        27.04 o                         
  -3   8   7         61.03         74.41         4.61 o                         
  -2   8   7         72.42         87.02         3.82 o                         
  -1   8   7        153.01        157.84         6.42 o                         
   0   8   7        134.35        126.74         3.37 o                         
   1   8   7         63.49         64.65         2.61 o                         
   2   8   7         73.55         80.12         2.61 o                         
   3   8   7        173.48        186.28         4.86 o                         
   4   8   7         21.38         24.78         2.30 o                         
   5   8   7        102.69         95.25         5.36 o                         
   6   8   7          0.57         -1.42         2.02 o                         
   7   8   7          8.58         10.44         3.11 o                         
   8   8   7         13.11          9.88         5.35 o                         
  -9   9   7          9.43          5.13         3.23 o                         
  -8   9   7          2.43          3.43         3.23 o                         
  -7   9   7          8.05          7.72         2.98 o                         
  -6   9   7         14.77         16.05         3.32 o                         
  -5   9   7         29.82         26.92         3.77 o                         
  -4   9   7         62.33         56.44         4.74 o                         
  -3   9   7        996.22        943.29        19.69 o                         
  -2   9   7        409.80        406.54        10.22 o                         
  -1   9   7          4.63          1.31         3.26 o                         
   0   9   7        193.49        166.25         4.79 o                         
   1   9   7        380.67        333.93         6.75 o                         
   2   9   7         79.74         79.25         3.26 o                         
   3   9   7          3.20          2.83         1.09 o                         
   4   9   7        144.89        146.30         5.47 o                         
   5   9   7          1.49          1.09         1.85 o                         
   6   9   7         27.52         24.69         3.50 o                         
   7   9   7          0.07         -2.27         2.27 o                         
   8   9   7          0.06         -1.51         3.23 o                         
  -8  10   7         28.16         24.09         4.32 o                         
  -7  10   7          0.11          0.39         2.69 o                         
  -6  10   7         16.03         19.61         3.32 o                         
  -5  10   7        122.81        123.27         6.50 o                         
  -4  10   7         89.69         89.26         6.21 o                         
  -3  10   7       1326.80       1282.88        25.45 o                         
  -2  10   7        153.36        138.73         6.88 o                         
  -1  10   7        728.00        712.68        16.07 o                         
   0  10   7        205.45        198.07         6.88 o                         
   1  10   7        713.92        709.24        10.67 o                         
   2  10   7        876.89        863.37        12.58 o                         
   3  10   7         88.67         96.86         3.30 o                         
   4  10   7         13.06         15.01         3.13 o                         
   5  10   7         36.44         34.06         3.54 o                         
   6  10   7         28.76         24.28         3.42 o                         
   7  10   7         61.32         54.72         6.04 o                         
   8  10   7          3.52          3.79         3.37 o                         
  -8  11   7         26.46         30.85         4.74 o                         
  -7  11   7          0.07         -2.33         2.40 o                         
  -6  11   7         10.34          8.61         4.01 o                         
  -5  11   7          0.09          1.24         2.52 o                         
  -4  11   7         38.72         41.04         4.23 o                         
  -3  11   7        925.65        899.41        19.36 o                         
  -2  11   7        221.87        233.48         7.78 o                         
  -1  11   7        223.92        215.03         7.24 o                         
   0  11   7        733.03        723.95        15.39 o                         
   1  11   7        624.78        672.32        10.51 o                         
   2  11   7        246.22        246.31         5.52 o                         
   3  11   7         85.53         83.17         3.73 o                         
   4  11   7          2.98          0.47         1.51 o                         
   5  11   7          0.54          1.68         1.91 o                         
   6  11   7          0.00          0.60         2.22 o                         
   7  11   7          9.62          1.97         4.48 o                         
  -8  12   7          4.72          3.90         4.30 o                         
  -7  12   7          5.75         10.18         3.68 o                         
  -6  12   7          9.24          6.41         2.87 o                         
  -5  12   7          1.14         -1.40         2.69 o                         
  -4  12   7         80.58         92.41         8.16 o                         
  -3  12   7          0.43          0.29         1.90 o                         
  -2  12   7        784.35        768.37        17.16 o                         
  -1  12   7         28.10         40.91         3.68 o                         
   0  12   7        121.88        117.03         5.43 o                         
   1  12   7        138.37        136.61         4.69 o                         
   2  12   7         25.10         27.88         2.51 o                         
   3  12   7         85.33         78.81         4.34 o                         
   4  12   7        125.48        126.50         5.13 o                         
   5  12   7          2.51          4.00         2.87 o                         
   6  12   7          0.02         -0.26         3.36 o                         
   7  12   7          2.59          6.25         4.66 o                         
  -7  13   7         32.26         33.38         4.74 o                         
  -6  13   7          1.84         -1.40         2.40 o                         
  -5  13   7         24.74         33.85         6.60 o                         
  -4  13   7         70.81         85.82         5.96 o                         
  -3  13   7        101.70         90.25         5.86 o                         
  -2  13   7          2.27          1.59         2.18 o                         
  -1  13   7        168.81        166.96         6.93 o                         
   0  13   7        167.90        162.34         6.93 o                         
   1  13   7        986.29        997.35        14.70 o                         
   2  13   7        178.77        157.51         4.68 o                         
   3  13   7         11.74         14.26         2.35 o                         
   4  13   7          0.05         -1.55         1.72 o                         
   5  13   7         13.10         13.27         3.32 o                         
   6  13   7         28.92         23.78         5.83 o                         
   7  13   7         11.16         15.15         6.99 o                         
  -7  14   7          2.42         -4.40         4.40 o                         
  -6  14   7         35.43         36.67         4.61 o                         
  -5  14   7         90.43        113.75        12.53 o                         
  -4  14   7          3.40         -1.90         1.90 o                         
  -3  14   7         26.77         23.61         3.68 o                         
  -2  14   7         24.19         23.44         5.25 o                         
  -1  14   7          3.24         -1.17         1.70 o                         
   0  14   7        313.04        338.01        10.22 o                         
   1  14   7        631.01        611.25        10.57 o                         
   2  14   7         34.69         33.43         2.72 o                         
   3  14   7         66.87         81.94         4.65 o                         
   4  14   7        209.93        209.18         7.34 o                         
   5  14   7         16.09         21.82         4.94 o                         
   6  14   7         13.48         20.98         9.32 o                         
  -6  15   7         34.37         42.53         5.30 o                         
  -5  15   7         16.19         11.02         3.32 o                         
  -4  15   7          1.25         -0.70         2.40 o                         
  -3  15   7         23.13         20.03         5.00 o                         
  -2  15   7         12.01         14.67         2.98 o                         
  -1  15   7          0.64          4.89         3.08 o                         
   0  15   7          2.95          1.27         2.18 o                         
   1  15   7         11.65         10.38         2.32 o                         
   2  15   7         16.58         13.58         2.17 o                         
   3  15   7          2.16          5.78         2.25 o                         
   4  15   7         17.83         28.29         4.91 o                         
   5  15   7         30.35         29.14        10.49 o                         
  -5  16   7         31.04         36.34         4.94 o                         
  -4  16   7          0.78          3.77         2.76 o                         
  -3  16   7          1.38         -1.70         3.45 o                         
  -2  16   7          1.74          2.65         2.52 o                         
  -1  16   7          0.09         -1.17         2.75 o                         
   0  16   7         53.94         53.35         5.56 o                         
   1  16   7         27.10         31.84         4.61 o                         
   2  16   7          0.69         -1.17         2.33 o                         
   3  16   7          1.43          2.62         2.98 o                         
   4  16   7         48.26         69.73         8.62 o                         
   5  16   7         15.72         12.82         9.32 o                         
  -4  17   7         40.97         54.25         5.54 o                         
  -3  17   7          2.48         -1.98         2.52 o                         
  -2  17   7         15.58         11.07         5.24 o                         
  -1  17   7          2.43          0.52         5.83 o                         
   0  17   7         11.39          6.29         3.88 o                         
   1  17   7          0.80          0.29         3.50 o                         
   2  17   7          7.10         15.11         4.66 o                         
   3  17   7          1.73          0.09         3.27 o                         
   4  17   7          0.39          0.53         4.48 o                         
  -3  18   7          0.91          0.42         4.48 o                         
  -2  18   7        182.42        225.65        32.05 o                         
  -1  18   7          4.53         -4.01         4.66 o                         
   0  18   7         35.00         49.23        14.35 o                         
   1  18   7         19.86         23.76         5.87 o                         
   2  18   7         56.84         75.56        11.77 o                         
 -10   0   8          2.45          3.50         3.88 o                         
  -9   0   8        213.03        229.66        12.28 o                         
  -8   0   8          3.13          5.05         3.64 o                         
  -7   0   8        372.74        355.47        16.32 o                         
  -6   0   8        136.75        109.55         8.16 o                         
  -5   0   8        259.25        280.88        12.82 o                         
  -4   0   8         60.15         52.80         3.88 o                         
  -3   0   8          0.26          0.58         2.91 o                         
  -2   0   8        995.13       1299.78        26.77 o                         
  -1   0   8        646.05        648.00        20.98 o                         
   0   0   8        161.10        215.61         9.32 o                         
   1   0   8         43.00         40.50         2.18 o                         
   2   0   8        403.31        357.93         7.54 o                         
   3   0   8        119.41        130.79         6.14 o                         
   4   0   8        133.85        123.58         6.59 o                         
   5   0   8         56.39         38.60         4.94 o                         
   6   0   8          8.41          7.38         6.99 o                         
   7   0   8        270.19        242.10        22.73 o                         
   8   0   8          9.09         33.80         8.16 o                         
   9   0   8          0.67          1.17         4.12 o                         
 -10   1   8         58.86         72.74         5.70 o                         
  -9   1   8        228.87        246.00         8.58 o                         
  -8   1   8         11.74         15.15         3.23 o                         
  -7   1   8       1209.21       1162.37        30.12 o                         
  -6   1   8         53.12         50.30         3.77 o                         
  -5   1   8        288.08        288.65         9.07 o                         
  -4   1   8        650.03        663.92        10.78 o                         
  -3   1   8          8.73          8.83         1.11 o                         
  -2   1   8        118.37        140.90         3.13 o                         
  -1   1   8       3012.52       3508.77        57.17 o                         
   0   1   8        164.71        154.26         3.13 o                         
   1   1   8        143.95        143.83         2.41 o                         
   2   1   8        276.18        235.68         3.99 o                         
   3   1   8        355.10        306.07         7.13 o                         
   4   1   8          0.41          3.15         1.37 o                         
   5   1   8        382.82        355.53         9.02 o                         
   6   1   8        505.85        514.53        12.35 o                         
   7   1   8         45.07         55.94         4.93 o                         
   8   1   8        347.86        321.51        10.56 o                         
   9   1   8          0.61          2.77         3.53 o                         
 -10   2   8         80.32        100.25         6.12 o                         
  -9   2   8         26.89         32.07         4.23 o                         
  -8   2   8          2.40          0.64         3.15 o                         
  -7   2   8         12.22         13.15         2.94 o                         
  -6   2   8        349.37        324.54         9.00 o                         
  -5   2   8        526.55        576.40        11.58 o                         
  -4   2   8        412.45        444.22         7.54 o                         
  -3   2   8        215.85        245.58         4.60 o                         
  -2   2   8          6.20          1.83         0.70 o                         
  -1   2   8         44.84         60.88         2.12 o                         
   0   2   8        126.15        128.19         1.99 o                         
   1   2   8        189.86        189.51         3.25 o                         
   2   2   8        261.37        265.05         4.17 o                         
   3   2   8         38.50         39.13         1.77 o                         
   4   2   8        227.08        220.95         7.91 o                         
   5   2   8          7.42          8.16         2.33 o                         
   6   2   8         19.78         17.22         3.17 o                         
   7   2   8          0.04          0.71         2.57 o                         
   8   2   8        120.58        130.11         7.72 o                         
   9   2   8         16.86         20.58         4.37 o                         
 -10   3   8        120.12        124.64         6.98 o                         
  -9   3   8        174.17        173.80         8.05 o                         
  -8   3   8         35.36         41.77         4.23 o                         
  -7   3   8        177.34        180.02         6.93 o                         
  -6   3   8         60.11         60.80         3.77 o                         
  -5   3   8         65.08         68.35         3.70 o                         
  -4   3   8        129.32        139.55         3.65 o                         
  -3   3   8          7.19          8.12         1.08 o                         
  -2   3   8        126.88        133.73         3.27 o                         
  -1   3   8       1990.53       2212.26        28.62 o                         
   0   3   8       1681.19       1781.00        18.21 o                         
   1   3   8         11.23         14.07         1.03 o                         
   2   3   8        421.36        432.73         6.00 o                         
   3   3   8        108.20        101.82         2.65 o                         
   4   3   8          0.10          1.98         1.37 o                         
   5   3   8          5.41          4.14         1.91 o                         
   6   3   8          6.42          3.50         2.33 o                         
   7   3   8          0.05          3.13         2.44 o                         
   8   3   8          5.06          7.02         3.54 o                         
   9   3   8          1.05         -1.50         3.32 o                         
 -10   4   8         25.40         28.45         4.23 o                         
  -9   4   8         10.48         14.47         3.55 o                         
  -8   4   8        108.31        106.37         6.12 o                         
  -7   4   8         49.37         62.93         4.37 o                         
  -6   4   8         28.63         29.23         2.80 o                         
  -5   4   8        177.85        185.13         6.22 o                         
  -4   4   8         38.29         38.42         2.06 o                         
  -3   4   8        109.81        119.60         3.42 o                         
  -2   4   8        947.24        979.46        14.18 o                         
  -1   4   8        501.40        476.60         7.58 o                         
   0   4   8       7072.68       7470.38        72.47 o                         
   1   4   8       3532.15       3525.56        37.75 o                         
   2   4   8        455.18        491.01         7.16 o                         
   3   4   8         71.52         78.07         2.69 o                         
   4   4   8        173.35        186.29         6.28 o                         
   5   4   8          2.41          4.16         1.99 o                         
   6   4   8         22.90         20.63         3.26 o                         
   7   4   8        379.12        360.13        13.29 o                         
   8   4   8        234.52        294.84        16.49 o                         
   9   4   8          0.07         -1.48         3.17 o                         
  -9   5   8        206.40        229.41         8.86 o                         
  -8   5   8          9.97          5.85         2.52 o                         
  -7   5   8          7.53          7.84         2.31 o                         
  -6   5   8        126.07        111.48         4.71 o                         
  -5   5   8          2.43          3.83         2.02 o                         
  -4   5   8         11.87         16.60         3.62 o                         
  -3   5   8        571.17        632.64        12.28 o                         
  -2   5   8        674.76        634.21        12.10 o                         
  -1   5   8        116.48        117.01         3.18 o                         
   0   5   8        336.27        365.00         6.06 o                         
   1   5   8        907.62        996.86        11.94 o                         
   2   5   8        612.14        626.42         8.92 o                         
   3   5   8          0.16          1.01         0.72 o                         
   4   5   8         71.00         95.53         3.70 o                         
   5   5   8         60.63         59.79         4.27 o                         
   6   5   8          6.82          7.36         2.44 o                         
   7   5   8         22.76         24.44         4.88 o                         
   8   5   8         36.06         36.46         4.61 o                         
   9   5   8          1.07         -2.50         3.39 o                         
  -9   6   8          0.15          1.17         3.64 o                         
  -8   6   8          0.30         -0.82         2.52 o                         
  -7   6   8          2.53          7.93         2.76 o                         
  -6   6   8         60.08         64.79         3.81 o                         
  -5   6   8          1.04          0.63         1.01 o                         
  -4   6   8         76.46         87.88         3.50 o                         
  -3   6   8        171.41        183.24         4.34 o                         
  -2   6   8         41.46         34.44         1.75 o                         
  -1   6   8        121.30        108.14         3.87 o                         
   0   6   8         95.19         99.19         2.49 o                         
   1   6   8        143.73        123.90         2.50 o                         
   2   6   8         31.49         34.37         1.73 o                         
   3   6   8         14.76         10.83         1.23 o                         
   4   6   8          0.63          0.00         0.93 o                         
   5   6   8          0.54          0.00         1.75 o                         
   6   6   8          8.78         12.44         2.82 o                         
   7   6   8         75.66         75.33         5.71 o                         
   8   6   8          0.02          0.85         3.11 o                         
   9   6   8          3.68          1.61         3.50 o                         
  -9   7   8         25.87         27.36         4.23 o                         
  -8   7   8         20.68         19.79         3.71 o                         
  -7   7   8         23.94         17.42         3.32 o                         
  -6   7   8        337.35        301.23         9.91 o                         
  -5   7   8        322.26        332.06        11.79 o                         
  -4   7   8         85.60         78.61         4.94 o                         
  -3   7   8          3.23          2.16         1.70 o                         
  -2   7   8         58.49         53.66         3.26 o                         
  -1   7   8        153.99        141.94         5.55 o                         
   0   7   8         13.70         21.89         1.34 o                         
   1   7   8        358.21        367.29         5.21 o                         
   2   7   8         47.38         50.32         2.21 o                         
   3   7   8         34.17         27.57         1.84 o                         
   4   7   8          6.72          2.51         1.65 o                         
   5   7   8        181.80        177.46         6.44 o                         
   6   7   8        112.43        117.90         6.61 o                         
   7   7   8         31.68         32.55         4.22 o                         
   8   7   8          5.01          4.29         3.17 o                         
  -9   8   8          0.12          2.83         4.24 o                         
  -8   8   8        115.55        118.41         7.92 o                         
  -7   8   8         30.59         38.78         4.80 o                         
  -6   8   8        131.99        124.90         7.49 o                         
  -5   8   8          6.42          6.18         2.40 o                         
  -4   8   8        197.98        193.71         7.63 o                         
  -3   8   8       1210.97       1188.63        27.98 o                         
  -2   8   8          3.25          2.00         1.70 o                         
  -1   8   8        665.29        754.88        13.51 o                         
   0   8   8         70.65         63.69         2.95 o                         
   1   8   8          8.27          8.32         1.07 o                         
   2   8   8          2.20          2.39         0.92 o                         
   3   8   8         77.54         86.28         2.92 o                         
   4   8   8          0.52          6.83         1.48 o                         
   5   8   8         24.67         30.35         4.21 o                         
   6   8   8         18.65         12.43         3.36 o                         
   7   8   8          3.41          3.09         2.65 o                         
   8   8   8          3.27          8.17         3.26 o                         
  -9   9   8          5.47          1.42         3.23 o                         
  -8   9   8         37.85         38.04         4.83 o                         
  -7   9   8          1.75          4.25         2.87 o                         
  -6   9   8        159.98        149.23         7.62 o                         
  -5   9   8          1.68         -1.75         1.90 o                         
  -4   9   8         48.54         40.11         3.92 o                         
  -3   9   8        209.08        225.07         7.62 o                         
  -2   9   8       1631.08       1494.85        27.97 o                         
  -1   9   8         74.92         89.07         8.08 o                         
   0   9   8        203.33        195.20         5.48 o                         
   1   9   8         79.51         87.82         3.30 o                         
   2   9   8        554.56        531.58         7.88 o                         
   3   9   8          3.02          3.03         1.22 o                         
   4   9   8         73.41         83.93         4.07 o                         
   5   9   8         61.74         49.12         4.22 o                         
   6   9   8         74.04         73.44         5.29 o                         
   7   9   8         29.90         32.67         4.10 o                         
   8   9   8          4.23          0.38         3.23 o                         
  -8  10   8          0.62         -2.52         2.52 o                         
  -7  10   8         84.30         86.96         6.66 o                         
  -6  10   8         96.31         84.30         6.42 o                         
  -5  10   8          0.86          0.92         2.52 o                         
  -4  10   8        282.90        277.28        16.46 o                         
  -3  10   8        316.65        281.73         8.86 o                         
  -2  10   8        694.66        700.94        24.02 o                         
  -1  10   8        229.63        209.09         7.10 o                         
   0  10   8        591.42        559.87        14.66 o                         
   1  10   8         14.29         13.46         1.61 o                         
   2  10   8          4.52          5.36         1.34 o                         
   3  10   8         26.01         31.05         3.04 o                         
   4  10   8         34.45         32.41         2.84 o                         
   5  10   8         39.46         30.41         3.32 o                         
   6  10   8          1.61          1.56         2.36 o                         
   7  10   8         12.11         13.65         3.50 o                         
   8  10   8          1.77          5.21         3.68 o                         
  -8  11   8          0.02         -3.09         3.09 o                         
  -7  11   8         14.74         12.00         3.50 o                         
  -6  11   8         56.44         53.75         5.43 o                         
  -5  11   8         26.45         28.73         6.22 o                         
  -4  11   8         24.65         21.36         3.39 o                         
  -3  11   8        287.29        262.41        11.30 o                         
  -2  11   8        129.39        120.79         6.24 o                         
  -1  11   8         19.46         18.69         3.23 o                         
   0  11   8        141.00        132.45         5.74 o                         
   1  11   8        917.13        931.51        13.53 o                         
   2  11   8        363.81        361.72         7.16 o                         
   3  11   8         58.45         60.75         3.36 o                         
   4  11   8         67.36         67.49         4.44 o                         
   5  11   8         85.88         90.56         6.93 o                         
   6  11   8         28.86         37.35         4.71 o                         
   7  11   8         35.83         31.04         4.10 o                         
  -7  12   8          0.15          0.11         4.10 o                         
  -6  12   8          4.66          2.85         2.60 o                         
  -5  12   8         41.95         45.49         5.78 o                         
  -4  12   8        217.17        229.83         8.86 o                         
  -3  12   8         83.24         64.64         4.91 o                         
  -2  12   8         34.36         24.07         3.23 o                         
  -1  12   8       2068.94       2008.64        36.69 o                         
   0  12   8        772.11        786.33        16.99 o                         
   1  12   8         29.00         33.26         2.55 o                         
   2  12   8        857.20        868.45        13.20 o                         
   3  12   8        139.34        138.46         4.61 o                         
   4  12   8         11.83         11.98         2.79 o                         
   5  12   8          8.73         14.06         3.32 o                         
   6  12   8         14.22         16.56         4.61 o                         
   7  12   8          0.59          0.00         4.05 o                         
  -7  13   8          0.00         -1.02         3.06 o                         
  -6  13   8          3.99          6.88         2.76 o                         
  -5  13   8          7.36          3.18         2.67 o                         
  -4  13   8          4.15          1.31         2.52 o                         
  -3  13   8          1.58          4.79         2.52 o                         
  -2  13   8         77.69         79.93         8.95 o                         
  -1  13   8          0.25         -0.78         2.02 o                         
   0  13   8         33.45         37.66         3.68 o                         
   1  13   8         25.38         33.90         3.21 o                         
   2  13   8        366.44        397.38        10.52 o                         
   3  13   8        225.23        231.91        10.49 o                         
   4  13   8          7.69          9.56         2.74 o                         
   5  13   8          0.94          4.41         3.36 o                         
   6  13   8          0.39          1.33         2.81 o                         
  -6  14   8         53.93         52.81         5.74 o                         
  -5  14   8         54.02         63.10         7.18 o                         
  -4  14   8          0.26         -0.45         2.28 o                         
  -3  14   8          9.16          5.03         2.52 o                         
  -2  14   8         15.26         15.75         3.23 o                         
  -1  14   8         38.55         42.65         4.04 o                         
   0  14   8         72.81         84.60         6.59 o                         
   1  14   8          1.75          3.20         1.74 o                         
   2  14   8         58.12         60.29         3.57 o                         
   3  14   8         52.64         54.87         5.84 o                         
   4  14   8         14.98         20.37         3.26 o                         
   5  14   8          3.56          9.73         3.39 o                         
   6  14   8         13.53         15.98         5.59 o                         
  -6  15   8         37.86         38.55         8.81 o                         
  -5  15   8          7.64         13.31         3.68 o                         
  -4  15   8          2.10          1.56         2.52 o                         
  -3  15   8         25.66         33.55         4.61 o                         
  -2  15   8          1.28          3.15         2.40 o                         
  -1  15   8         13.21         13.58         3.23 o                         
   0  15   8          0.01         -1.43         1.79 o                         
   1  15   8         36.22         26.69         3.51 o                         
   2  15   8         37.52         39.13         3.12 o                         
   3  15   8          0.45          2.09         2.00 o                         
   4  15   8          3.93          5.09         2.51 o                         
   5  15   8          1.02          2.33         6.99 o                         
  -5  16   8          9.90         12.81         3.92 o                         
  -4  16   8         13.71         20.23         3.77 o                         
  -3  16   8          1.32          2.85         2.60 o                         
  -2  16   8         10.81         12.42         3.55 o                         
  -1  16   8          3.86          1.56         2.52 o                         
   0  16   8         16.96         18.41         5.27 o                         
   1  16   8          3.35          3.36         1.93 o                         
   2  16   8          1.95          2.78         2.65 o                         
   3  16   8         21.73         21.35         3.62 o                         
   4  16   8          0.00         -1.86         3.88 o                         
  -4  17   8          0.00         -0.11         2.67 o                         
  -3  17   8          0.70          0.00         2.60 o                         
  -2  17   8          3.46          1.98         2.52 o                         
  -1  17   8          4.72          3.66         2.87 o                         
   0  17   8          0.44         -0.58         3.43 o                         
   1  17   8          1.35          0.29         4.46 o                         
   2  17   8          3.54          6.03         3.03 o                         
   3  17   8          0.04          8.01         3.77 o                         
  -2  18   8          3.71          1.70         4.48 o                         
  -1  18   8          1.39          2.80         3.88 o                         
   0  18   8          1.31          6.80         3.92 o                         
   1  18   8         49.89         52.09         7.88 o                         
   2  18   8          8.99          8.16         4.04 o                         
 -10   1   9         23.95         26.19         4.04 o                         
  -9   1   9         41.39         41.47         4.44 o                         
  -8   1   9        245.15        257.62        10.45 o                         
  -7   1   9         58.94         59.95         7.54 o                         
  -6   1   9          3.81          3.46         1.84 o                         
  -5   1   9         41.17         43.58         3.64 o                         
  -4   1   9          2.40          2.53         0.74 o                         
  -3   1   9        163.37        140.42         4.72 o                         
  -2   1   9         22.25         23.79         1.59 o                         
  -1   1   9        963.50       1082.74        19.69 o                         
   0   1   9        561.63        673.31         9.68 o                         
   1   1   9        186.06        182.04         4.00 o                         
   2   1   9        345.12        329.94         6.01 o                         
   3   1   9        240.03        242.14         8.41 o                         
   4   1   9         22.90         21.84         2.44 o                         
   5   1   9         39.73         36.97         3.62 o                         
   6   1   9          6.58         11.81         3.07 o                         
   7   1   9         11.34         12.30         3.26 o                         
   8   1   9        102.74         97.14         6.72 o                         
   9   1   9          5.56          6.90         3.91 o                         
 -10   2   9          8.31          7.16         2.82 o                         
  -9   2   9         12.88         12.11         3.06 o                         
  -8   2   9          0.10         -2.28         2.28 o                         
  -7   2   9       1030.08       1000.06        36.52 o                         
  -6   2   9         18.16         28.87         4.33 o                         
  -5   2   9         31.23         35.82         2.93 o                         
  -4   2   9         31.90         34.98         1.99 o                         
  -3   2   9          8.36          8.65         1.05 o                         
  -2   2   9          1.19          4.58         0.94 o                         
  -1   2   9         43.37         32.79         2.12 o                         
   0   2   9       3531.67       4047.27        39.80 o                         
   1   2   9        217.26        206.33         3.28 o                         
   2   2   9        340.56        364.19         7.51 o                         
   3   2   9         26.24         22.58         1.57 o                         
   4   2   9         50.97         56.90         4.04 o                         
   5   2   9         45.24         37.99         4.21 o                         
   6   2   9          0.00          1.79         2.36 o                         
   7   2   9          2.63         -0.55         2.44 o                         
   8   2   9          8.77         10.10         3.54 o                         
   9   2   9          0.30          0.61         3.32 o                         
 -10   3   9          4.49          3.50         3.30 o                         
  -9   3   9          3.82          4.50         2.87 o                         
  -8   3   9         35.78         46.36         4.47 o                         
  -7   3   9        241.36        251.32         8.31 o                         
  -6   3   9        398.08        439.28        10.18 o                         
  -5   3   9          0.79          1.78         1.42 o                         
  -4   3   9         54.66         68.34         3.91 o                         
  -3   3   9        199.35        218.81         4.56 o                         
  -2   3   9          0.08         -0.44         0.63 o                         
  -1   3   9        639.58        718.72        10.60 o                         
   0   3   9         67.45         68.57         2.44 o                         
   1   3   9        772.60        781.95         9.73 o                         
   2   3   9         85.15         64.64         2.08 o                         
   3   3   9        258.18        279.63         5.80 o                         
   4   3   9         55.47         56.69         3.75 o                         
   5   3   9          1.45         -0.87         1.75 o                         
   6   3   9         27.73         34.84         4.92 o                         
   7   3   9          2.88          3.07         2.91 o                         
   8   3   9         83.25         87.32        10.14 o                         
   9   3   9          7.85          7.17         4.21 o                         
  -9   4   9         48.61         53.92         5.30 o                         
  -8   4   9         86.61         86.83         5.86 o                         
  -7   4   9         20.69         20.15         3.53 o                         
  -6   4   9         10.39         10.03         2.05 o                         
  -5   4   9          0.64          0.65         1.01 o                         
  -4   4   9        108.04        114.04         4.88 o                         
  -3   4   9         93.16        109.21         3.58 o                         
  -2   4   9          0.62          0.10         0.64 o                         
  -1   4   9        641.19        660.20         9.98 o                         
   0   4   9         33.21         46.77         1.37 o                         
   1   4   9          2.02          5.67         0.88 o                         
   2   4   9        738.59        770.43        10.06 o                         
   3   4   9          9.79          6.10         0.87 o                         
   4   4   9          6.89          9.99         1.98 o                         
   5   4   9          1.40         -0.75         1.59 o                         
   6   4   9          3.56          5.24         2.33 o                         
   7   4   9         14.96         15.15         3.32 o                         
   8   4   9          2.40          4.27         3.32 o                         
   9   4   9          2.67          2.44         3.17 o                         
  -9   5   9          5.07          0.00         4.66 o                         
  -8   5   9        155.10        155.12         7.34 o                         
  -7   5   9         23.96         32.07         3.53 o                         
  -6   5   9          0.85          0.58         1.47 o                         
  -5   5   9          1.48          2.88         2.03 o                         
  -4   5   9         34.61         30.98         2.37 o                         
  -3   5   9          2.33          4.22         0.89 o                         
  -2   5   9        150.29        185.80         4.59 o                         
  -1   5   9        266.72        253.52         4.44 o                         
   0   5   9         60.98         70.07         2.12 o                         
   1   5   9        104.06         93.82         2.13 o                         
   2   5   9        171.89        186.38         4.15 o                         
   3   5   9        107.10        110.12         3.10 o                         
   4   5   9          0.04         -1.37         1.37 o                         
   5   5   9         16.27         12.08         2.44 o                         
   6   5   9          0.78         -1.98         1.98 o                         
   7   5   9         26.13         25.03         3.62 o                         
   8   5   9          3.43          9.03         3.50 o                         
  -9   6   9         11.87          6.06         4.66 o                         
  -8   6   9          6.94          7.43         2.98 o                         
  -7   6   9        125.71        128.71         7.27 o                         
  -6   6   9        335.62        314.03        11.25 o                         
  -5   6   9          0.17         -0.45         0.96 o                         
  -4   6   9          0.39          1.17         0.98 o                         
  -3   6   9        221.63        201.34         4.77 o                         
  -2   6   9        168.93        195.98         4.28 o                         
  -1   6   9        347.02        342.19         6.12 o                         
   0   6   9         48.81         55.52         1.84 o                         
   1   6   9       1611.74       1675.06        17.91 o                         
   2   6   9         68.09         75.97         2.38 o                         
   3   6   9         24.53         33.17         1.93 o                         
   4   6   9         93.31         83.07         5.05 o                         
   5   6   9         20.05         18.67         2.87 o                         
   6   6   9         15.40         21.22         3.26 o                         
   7   6   9         44.11         37.50         4.22 o                         
   8   6   9          9.85          9.79         3.70 o                         
  -9   7   9         40.65         36.17         5.77 o                         
  -8   7   9         45.55         36.48         4.94 o                         
  -7   7   9          0.26          2.93         2.52 o                         
  -6   7   9          0.13         -1.90         1.90 o                         
  -5   7   9        191.71        165.06         7.27 o                         
  -4   7   9         58.68         66.21         4.80 o                         
  -3   7   9        172.28        174.53         6.66 o                         
  -2   7   9       1234.84       1238.10        20.62 o                         
  -1   7   9         67.78         64.05         3.00 o                         
   0   7   9         14.08         15.91         1.16 o                         
   1   7   9        186.42        202.24         4.68 o                         
   2   7   9        389.66        369.78         6.37 o                         
   3   7   9         73.93         80.14         2.87 o                         
   4   7   9          0.23          2.13         1.68 o                         
   5   7   9        128.73        143.86         6.17 o                         
   6   7   9          0.33          0.29         2.33 o                         
   7   7   9        130.74        127.58         8.57 o                         
   8   7   9          6.99         11.93         3.42 o                         
  -9   8   9          0.01          4.91         3.32 o                         
  -8   8   9          2.57          4.22         2.76 o                         
  -7   8   9          1.17          0.39         3.94 o                         
  -6   8   9         65.35         63.84         5.43 o                         
  -5   8   9         15.24         12.26         2.67 o                         
  -4   8   9         77.50         96.19         8.37 o                         
  -3   8   9         99.67         87.60         5.30 o                         
  -2   8   9          0.20          3.50         1.70 o                         
  -1   8   9          5.70          2.54         1.35 o                         
   0   8   9          6.18          9.62         1.78 o                         
   1   8   9        181.95        183.50         3.94 o                         
   2   8   9          0.92          1.52         0.92 o                         
   3   8   9        248.09        242.87         4.76 o                         
   4   8   9         82.57         84.04         4.67 o                         
   5   8   9          7.39          8.34         2.44 o                         
   6   8   9         14.52         21.23         4.04 o                         
   7   8   9          0.23         -2.22         2.22 o                         
   8   8   9          8.25         16.48         3.85 o                         
  -8   9   9          0.25         -0.83         4.47 o                         
  -7   9   9         26.49         23.67         3.92 o                         
  -6   9   9         16.67          7.98         3.09 o                         
  -5   9   9          2.65          3.56         1.96 o                         
  -4   9   9         97.41        112.37        11.93 o                         
  -3   9   9         14.31         14.56         3.16 o                         
  -2   9   9        958.10        920.99        19.19 o                         
  -1   9   9        135.37        138.64         6.33 o                         
   0   9   9        254.66        249.18         7.49 o                         
   1   9   9          8.73          5.22         1.48 o                         
   2   9   9         77.66         75.96         3.21 o                         
   3   9   9        576.61        625.40        11.26 o                         
   4   9   9        253.67        280.52         6.77 o                         
   5   9   9         46.81         50.59         4.10 o                         
   6   9   9         43.66         49.41         4.44 o                         
   7   9   9         28.60         22.42         3.85 o                         
   8   9   9          7.80          6.63         3.11 o                         
  -8  10   9         34.63         36.70         4.94 o                         
  -7  10   9          4.91         -1.55         2.69 o                         
  -6  10   9        116.37        113.09         7.49 o                         
  -5  10   9         20.95         24.95         3.50 o                         
  -4  10   9         33.78         30.46         3.92 o                         
  -3  10   9         75.71         71.92         5.43 o                         
  -2  10   9          0.11         -1.97         1.97 o                         
  -1  10   9       3595.64       3473.05        59.40 o                         
   0  10   9         30.00         37.10         3.68 o                         
   1  10   9        683.36        668.77        14.16 o                         
   2  10   9        236.19        244.93         5.34 o                         
   3  10   9         61.51         74.72         3.56 o                         
   4  10   9          1.30         -1.46         2.19 o                         
   5  10   9          3.41          1.95         2.05 o                         
   6  10   9          4.32          3.90         2.65 o                         
   7  10   9          0.28         -2.60         2.60 o                         
  -8  11   9          2.11         -0.69         3.23 o                         
  -7  11   9         11.48         14.86         3.77 o                         
  -6  11   9          3.28         -1.57         2.84 o                         
  -5  11   9          0.18          1.63         2.40 o                         
  -4  11   9          2.45         -1.48         2.18 o                         
  -3  11   9         78.35         87.06         5.86 o                         
  -2  11   9         60.11         74.67         6.57 o                         
  -1  11   9         23.67         32.92         3.68 o                         
   0  11   9       1383.33       1392.90        26.62 o                         
   1  11   9         72.46         73.81         3.62 o                         
   2  11   9          0.04          2.08         1.48 o                         
   3  11   9         38.27         29.68         2.49 o                         
   4  11   9        198.07        220.47         7.15 o                         
   5  11   9        113.53        123.89         8.71 o                         
   6  11   9         14.61         20.67         4.32 o                         
   7  11   9          0.15          3.40         3.32 o                         
  -7  12   9          0.03         -2.52         2.52 o                         
  -6  12   9         15.47          8.95         3.23 o                         
  -5  12   9         16.43         17.27         3.32 o                         
  -4  12   9          0.52         -2.93         2.93 o                         
  -3  12   9          7.77          9.17         2.52 o                         
  -2  12   9         99.07         97.85         8.53 o                         
  -1  12   9          0.03          0.54         2.62 o                         
   0  12   9         52.14         63.37         8.62 o                         
   1  12   9         22.96         26.85         2.36 o                         
   2  12   9        117.56        131.96         4.37 o                         
   3  12   9        474.30        495.60         9.13 o                         
   4  12   9         73.26         67.39         8.58 o                         
   5  12   9         16.70         18.32         3.77 o                         
   6  12   9          0.49         -1.83         2.87 o                         
  -7  13   9          0.78         -0.57         2.81 o                         
  -6  13   9         19.80         19.88         3.92 o                         
  -5  13   9          8.01          9.86         3.44 o                         
  -4  13   9          1.57          2.10         2.40 o                         
  -3  13   9          0.78         -0.53         2.18 o                         
  -2  13   9         29.89         27.82         6.28 o                         
  -1  13   9         75.37         73.87         6.70 o                         
   0  13   9         48.09         38.92         4.78 o                         
   1  13   9         74.52         94.21         4.23 o                         
   2  13   9          0.13          0.24         1.70 o                         
   3  13   9          3.02          3.20         1.65 o                         
   4  13   9          2.61          4.66         2.52 o                         
   5  13   9          1.92          2.79         3.40 o                         
   6  13   9         64.79         72.12         7.66 o                         
  -6  14   9          1.61          5.14         3.55 o                         
  -5  14   9         66.58         71.05         9.08 o                         
  -4  14   9         17.98         26.83         4.68 o                         
  -3  14   9         96.78        112.81         6.93 o                         
  -2  14   9          0.65          2.23         2.72 o                         
  -1  14   9         11.05          7.07         2.52 o                         
   0  14   9         14.00         14.73         2.87 o                         
   1  14   9          3.67          2.85         1.72 o                         
   2  14   9        361.43        388.41         8.15 o                         
   3  14   9        285.24        277.70         9.71 o                         
   4  14   9         48.57         43.53         4.34 o                         
   5  14   9         25.53         25.85         4.61 o                         
  -5  15   9          0.00         -0.72         3.09 o                         
  -4  15   9        204.81        253.35         9.81 o                         
  -3  15   9         97.37        106.20         6.93 o                         
  -2  15   9          0.83          2.70         2.52 o                         
  -1  15   9          3.53          1.78         1.96 o                         
   0  15   9          0.20          0.59         2.19 o                         
   1  15   9         14.53         11.53         2.42 o                         
   2  15   9         19.00         21.83         2.48 o                         
   3  15   9         97.81         96.97         5.38 o                         
   4  15   9          2.08         -2.61         2.61 o                         
   5  15   9         10.63         12.32         4.83 o                         
  -5  16   9          0.01          0.21         2.67 o                         
  -4  16   9          3.33          3.71         2.81 o                         
  -3  16   9          7.96          2.06         3.09 o                         
  -2  16   9         19.25         20.42         5.64 o                         
  -1  16   9          2.26          1.83         2.52 o                         
   0  16   9          0.54         -1.98         1.98 o                         
   1  16   9          2.17         -1.65         1.82 o                         
   2  16   9          0.28         -0.47         1.69 o                         
   3  16   9         32.91         34.50         4.44 o                         
   4  16   9         14.43         17.88         4.58 o                         
  -3  17   9         21.96         31.88         4.74 o                         
  -2  17   9          0.12         -2.52         2.52 o                         
  -1  17   9          4.74          4.45         3.52 o                         
   0  17   9         59.98         76.83         4.91 o                         
   1  17   9          4.85          1.01         3.23 o                         
   2  17   9          0.00          0.81         3.09 o                         
   3  17   9         19.33         27.56         5.30 o                         
  -2  18   9        110.22        171.23        18.65 o                         
  -1  18   9          0.54         -0.53         4.48 o                         
   0  18   9         58.90         62.10         6.66 o                         
   1  18   9          1.62          3.70         3.55 o                         
  -9   0  10          9.37         10.28         4.05 o                         
  -8   0  10        222.79        224.34        11.64 o                         
  -7   0  10       1912.27       1895.06        59.44 o                         
  -6   0  10        186.19        188.81        10.49 o                         
  -5   0  10       5983.47       5773.75       162.00 o                         
  -4   0  10        318.10        304.09         9.45 o                         
  -3   0  10         49.03         49.58         3.64 o                         
  -2   0  10        380.54        350.40         8.95 o                         
  -1   0  10        246.85        245.91        10.49 o                         
   0   0  10        880.58        972.00        30.30 o                         
   1   0  10       1052.96       1269.51        22.40 o                         
   2   0  10        251.66        259.94         6.48 o                         
   3   0  10        102.20        106.11         5.77 o                         
   4   0  10         81.14         70.20         6.14 o                         
   5   0  10          9.13          4.50         2.80 o                         
   6   0  10         15.66         18.01         4.48 o                         
   7   0  10         73.86         73.42         7.80 o                         
   8   0  10        116.86        128.33        12.82 o                         
   9   0  10          1.31          8.07         5.31 o                         
  -9   1  10          0.06         -0.45         2.16 o                         
  -8   1  10         54.18         72.08         5.43 o                         
  -7   1  10         34.61         46.54         5.20 o                         
  -6   1  10          1.13          3.91         2.30 o                         
  -5   1  10          1.79          3.03         2.33 o                         
  -4   1  10        449.42        401.15        11.44 o                         
  -3   1  10        153.77        167.38         3.85 o                         
  -2   1  10          1.75          1.40         0.66 o                         
  -1   1  10        119.19        119.73         4.04 o                         
   0   1  10         25.72         43.84         2.52 o                         
   1   1  10          0.01          1.06         0.57 o                         
   2   1  10         16.91         20.26         1.30 o                         
   3   1  10         64.63         69.32         5.88 o                         
   4   1  10        127.03        130.89         4.93 o                         
   5   1  10          1.08         -1.99         2.02 o                         
   6   1  10        122.89        123.61         6.41 o                         
   7   1  10         49.83         42.22         4.44 o                         
   8   1  10          1.35          0.99         2.93 o                         
   9   1  10         31.93         21.97         4.61 o                         
  -9   2  10         15.04         14.48         3.32 o                         
  -8   2  10        202.86        231.53         8.95 o                         
  -7   2  10        115.20        108.58         6.24 o                         
  -6   2  10         34.87         33.25         3.32 o                         
  -5   2  10        744.40        700.52        13.65 o                         
  -4   2  10         80.89         80.96         3.03 o                         
  -3   2  10        247.24        268.18         4.90 o                         
  -2   2  10       1143.51       1242.38        17.50 o                         
  -1   2  10         90.54         88.42         3.00 o                         
   0   2  10         11.77         11.77         1.05 o                         
   1   2  10        762.47        842.47         9.61 o                         
   2   2  10        582.40        552.87         7.45 o                         
   3   2  10         31.19         26.44         2.86 o                         
   4   2  10        186.36        176.65         5.83 o                         
   5   2  10         58.37         50.31         4.54 o                         
   6   2  10          1.72          3.59         2.13 o                         
   7   2  10         51.62         36.17         4.20 o                         
   8   2  10         23.51         22.28         4.54 o                         
   9   2  10         14.20         15.73         4.14 o                         
  -9   3  10          0.85          1.86         5.93 o                         
  -8   3  10        370.62        378.44        14.09 o                         
  -7   3  10         12.88          8.34         3.89 o                         
  -6   3  10        445.21        420.05        10.09 o                         
  -5   3  10          5.79          5.71         1.50 o                         
  -4   3  10         77.24         62.54         2.68 o                         
  -3   3  10        695.72        795.38        12.57 o                         
  -2   3  10         74.61         81.84         2.77 o                         
  -1   3  10          6.59          3.87         0.72 o                         
   0   3  10          2.41          0.00         0.46 o                         
   1   3  10          4.07          9.12         0.96 o                         
   2   3  10       2333.11       2380.68        26.29 o                         
   3   3  10        256.35        252.89         5.47 o                         
   4   3  10          2.15          1.28         2.05 o                         
   5   3  10          0.40         -0.75         1.59 o                         
   6   3  10         63.30         71.79         5.20 o                         
   7   3  10          6.30          4.59         2.73 o                         
   8   3  10         22.91         17.68         3.76 o                         
  -9   4  10          3.51          4.92         2.60 o                         
  -8   4  10         21.87         22.89         3.68 o                         
  -7   4  10        322.30        329.36         8.97 o                         
  -6   4  10         47.24         44.58         4.88 o                         
  -5   4  10        190.11        201.87         6.09 o                         
  -4   4  10          1.35          4.62         1.52 o                         
  -3   4  10         86.05         84.60         3.02 o                         
  -2   4  10         25.11         20.28         1.51 o                         
  -1   4  10          0.00          1.05         0.55 o                         
   0   4  10          2.28          2.42         0.49 o                         
   1   4  10        604.48        590.91         8.45 o                         
   2   4  10        343.11        348.40         5.85 o                         
   3   4  10          7.32          9.89         1.40 o                         
   4   4  10          1.62          0.29         1.75 o                         
   5   4  10          2.47          0.29         1.75 o                         
   6   4  10          1.35          2.45         2.44 o                         
   7   4  10          4.09          4.18         2.73 o                         
   8   4  10          1.04         -1.74         3.03 o                         
  -9   5  10         33.32         42.36        14.57 o                         
  -8   5  10         46.24         36.63         5.31 o                         
  -7   5  10        101.94        115.56         6.34 o                         
  -6   5  10         24.83         23.01         2.80 o                         
  -5   5  10        164.37        187.29         5.77 o                         
  -4   5  10         69.06         72.91         3.45 o                         
  -3   5  10         11.07         12.16         1.55 o                         
  -2   5  10         30.25         35.37         2.11 o                         
  -1   5  10          2.37          4.27         0.64 o                         
   0   5  10        560.89        532.22         7.17 o                         
   1   5  10        425.32        404.65         5.93 o                         
   2   5  10        194.20        184.91         3.67 o                         
   3   5  10        811.22        790.56        12.68 o                         
   4   5  10        118.51        111.97         6.39 o                         
   5   5  10          7.77          5.11         2.13 o                         
   6   5  10          0.47          0.00         1.98 o                         
   7   5  10          3.41          4.45         2.82 o                         
   8   5  10          0.65         -2.82         2.82 o                         
  -9   6  10         16.14         11.65         6.99 o                         
  -8   6  10          0.93          4.08         2.88 o                         
  -7   6  10        200.35        201.15        18.24 o                         
  -6   6  10          4.44          4.27         4.03 o                         
  -5   6  10          1.44          0.99         1.79 o                         
  -4   6  10        133.58        117.11         5.38 o                         
  -3   6  10        146.20        131.38         3.70 o                         
  -2   6  10         16.87          9.60         0.96 o                         
  -1   6  10        932.67       1027.63        13.29 o                         
   0   6  10         10.27         13.49         1.09 o                         
   1   6  10        362.71        332.58         4.95 o                         
   2   6  10         13.06         15.93         1.41 o                         
   3   6  10        368.91        368.67         7.37 o                         
   4   6  10        234.15        246.36         7.13 o                         
   5   6  10         20.33         19.43         4.10 o                         
   6   6  10          4.36          4.60         2.57 o                         
   7   6  10         39.52         38.16         4.61 o                         
   8   6  10         15.71          8.41         3.53 o                         
  -9   7  10         13.59         22.69         4.74 o                         
  -8   7  10         46.70         46.24         8.43 o                         
  -7   7  10          0.26         -1.63         2.40 o                         
  -6   7  10          7.77         13.49         3.39 o                         
  -5   7  10          1.11          2.04         1.90 o                         
  -4   7  10          4.31         -0.33         1.70 o                         
  -3   7  10        150.19        166.31         6.93 o                         
  -2   7  10        115.65        129.27         4.70 o                         
  -1   7  10         76.39         72.13         3.62 o                         
   0   7  10        301.72        310.46         5.17 o                         
   1   7  10         57.56         68.57         2.23 o                         
   2   7  10        189.36        180.66         3.82 o                         
   3   7  10          1.82          4.61         1.48 o                         
   4   7  10         13.54         10.78         2.44 o                         
   5   7  10         13.20         11.14         2.57 o                         
   6   7  10          0.48          3.93         2.44 o                         
   7   7  10         21.16         24.43         3.85 o                         
   8   7  10         17.82         15.63         4.10 o                         
  -8   8  10         24.20         24.57         4.32 o                         
  -7   8  10          2.28         -1.36         2.52 o                         
  -6   8  10        288.74        276.77        10.26 o                         
  -5   8  10          6.51          6.99         3.30 o                         
  -4   8  10        727.71        591.55        14.68 o                         
  -3   8  10        135.35        150.29         9.33 o                         
  -2   8  10          3.24          0.00         1.79 o                         
  -1   8  10       1246.92       1239.32        24.17 o                         
   0   8  10        387.53        365.14         8.24 o                         
   1   8  10         60.29         54.82         2.67 o                         
   2   8  10         14.46         11.22         1.36 o                         
   3   8  10         61.51         54.93         2.99 o                         
   4   8  10        128.80        113.02         5.72 o                         
   5   8  10          0.01          1.50         1.98 o                         
   6   8  10         40.94         37.47         4.02 o                         
   7   8  10         29.44         28.87         4.30 o                         
   8   8  10         28.96         24.08         4.44 o                         
  -8   9  10         34.50         33.74         6.85 o                         
  -7   9  10          0.17          1.17         3.02 o                         
  -6   9  10          3.34          0.87         2.52 o                         
  -5   9  10        195.70        179.16         7.83 o                         
  -4   9  10        248.11        219.41         8.18 o                         
  -3   9  10         16.83         10.69         2.52 o                         
  -2   9  10         56.10         60.56         7.41 o                         
  -1   9  10         21.69         21.91         3.09 o                         
   0   9  10       1084.23       1093.58        18.76 o                         
   1   9  10         52.28         49.28         2.78 o                         
   2   9  10         51.41         46.18         2.67 o                         
   3   9  10          3.39          2.94         1.64 o                         
   4   9  10          0.15          1.94         2.02 o                         
   5   9  10         29.24         29.12         3.26 o                         
   6   9  10          0.44         -0.62         2.22 o                         
   7   9  10         15.51         18.44         3.50 o                         
  -8  10  10         13.88         14.05         4.10 o                         
  -7  10  10          6.10          4.54         3.23 o                         
  -6  10  10          0.72          2.07         2.60 o                         
  -5  10  10          0.38          0.12         2.40 o                         
  -4  10  10        300.51        267.12         9.54 o                         
  -3  10  10          2.09         -1.70         1.70 o                         
  -2  10  10          2.28          1.86         2.40 o                         
  -1  10  10        249.69        254.10         8.46 o                         
   0  10  10        419.63        420.56         9.58 o                         
   1  10  10         19.14         23.57         2.07 o                         
   2  10  10        190.42        178.14         4.71 o                         
   3  10  10        256.86        245.75         6.60 o                         
   4  10  10        262.92        281.20        13.26 o                         
   5  10  10         42.55         50.76         5.17 o                         
   6  10  10         41.59         50.02         4.58 o                         
   7  10  10         18.41         18.82         3.62 o                         
  -7  11  10          1.36         -1.70         2.67 o                         
  -6  11  10         16.44         21.90         3.92 o                         
  -5  11  10        108.22         97.33         7.01 o                         
  -4  11  10         18.63         21.63         3.39 o                         
  -3  11  10          0.15         -1.79         1.79 o                         
  -2  11  10        618.87        609.06        19.62 o                         
  -1  11  10         88.69         80.47         8.23 o                         
   0  11  10        244.83        254.76         7.24 o                         
   1  11  10        779.02        767.89        12.03 o                         
   2  11  10        330.10        326.13         6.85 o                         
   3  11  10        148.12        152.58         5.60 o                         
   4  11  10        151.87        154.03         8.18 o                         
   5  11  10          0.16          3.17         2.52 o                         
   6  11  10          6.95          6.60         4.03 o                         
   7  11  10          8.22         11.09         3.92 o                         
  -7  12  10         13.93         20.82         4.23 o                         
  -6  12  10          7.92         11.81         4.63 o                         
  -5  12  10         16.35         17.07         3.55 o                         
  -4  12  10         36.78         38.20         4.61 o                         
  -3  12  10         22.37         18.26         3.23 o                         
  -2  12  10          1.11         -1.70         1.70 o                         
  -1  12  10         31.25         27.47         5.10 o                         
   0  12  10         15.05         13.20         2.86 o                         
   1  12  10        438.02        416.89         8.21 o                         
   2  12  10         47.30         47.27         3.26 o                         
   3  12  10         11.44         11.60         2.45 o                         
   4  12  10          0.01          3.50         2.98 o                         
   5  12  10          4.14          3.93         2.98 o                         
   6  12  10          1.30          0.29         2.98 o                         
  -7  13  10          2.19          1.17         4.66 o                         
  -6  13  10         25.94         23.41         4.69 o                         
  -5  13  10          4.70          9.32         3.23 o                         
  -4  13  10          8.50          5.93         2.67 o                         
  -3  13  10         52.27         53.62         7.41 o                         
  -2  13  10          5.10          9.10         2.52 o                         
  -1  13  10         12.18         10.23         3.91 o                         
   0  13  10          0.52         -1.40         1.85 o                         
   1  13  10        245.25        259.84         7.46 o                         
   2  13  10        298.93        311.39         6.97 o                         
   3  13  10         22.31         31.98         3.21 o                         
   4  13  10         95.94         78.52         6.42 o                         
   5  13  10         19.74         21.34         4.23 o                         
   6  13  10          1.61         -0.09         3.23 o                         
  -6  14  10          0.10         -2.76         2.76 o                         
  -5  14  10          0.01          0.22         2.76 o                         
  -4  14  10          1.13          4.33         2.76 o                         
  -3  14  10          0.62         -1.66         2.52 o                         
  -2  14  10         36.54         37.68         5.86 o                         
  -1  14  10          0.18         -0.67         2.08 o                         
   0  14  10          5.28          3.25         2.69 o                         
   1  14  10         81.30         87.99         5.30 o                         
   2  14  10          0.44          1.63         1.70 o                         
   3  14  10         29.77         33.83         3.48 o                         
   4  14  10         89.79         81.45         6.81 o                         
   5  14  10         71.68         65.25         6.33 o                         
  -5  15  10          0.22         -1.17         2.98 o                         
  -4  15  10        130.75        151.95        11.09 o                         
  -3  15  10         16.59         10.55         3.23 o                         
  -2  15  10         23.98         31.12         5.03 o                         
  -1  15  10         46.46         45.51         4.74 o                         
   0  15  10          5.77          6.66         2.31 o                         
   1  15  10          8.08          7.55         2.20 o                         
   2  15  10          7.33          7.39         2.78 o                         
   3  15  10         11.52          7.53         2.65 o                         
   4  15  10         22.99         17.58         3.92 o                         
  -4  16  10         12.43         15.03         4.23 o                         
  -3  16  10          5.93         10.38         3.32 o                         
  -2  16  10          4.06          6.74         3.23 o                         
  -1  16  10          4.79          3.08         3.94 o                         
   0  16  10         27.50         39.18         3.56 o                         
   1  16  10          6.38          2.69         2.25 o                         
   2  16  10         27.80         25.94         3.04 o                         
   3  16  10         24.02         25.67         3.85 o                         
  -3  17  10         24.21         28.55         4.37 o                         
  -2  17  10         36.66         27.25         4.61 o                         
  -1  17  10         23.74         38.67         4.91 o                         
   0  17  10          4.42         10.88         2.67 o                         
   1  17  10          0.00         -1.95         2.00 o                         
   2  17  10          1.88          3.18         3.23 o                         
  -9   1  11          7.28          5.17         2.86 o                         
  -8   1  11         67.82         66.73         5.43 o                         
  -7   1  11         15.07         18.95         4.60 o                         
  -6   1  11        449.89        434.83        11.48 o                         
  -5   1  11        899.63        863.53        21.00 o                         
  -4   1  11          0.03          2.44         1.26 o                         
  -3   1  11          0.17          0.83         0.67 o                         
  -2   1  11          3.93          3.70         0.84 o                         
  -1   1  11          5.83         10.70         1.49 o                         
   0   1  11          1.26          0.67         0.67 o                         
   1   1  11        223.00        227.17         3.73 o                         
   2   1  11        666.57        738.55        10.20 o                         
   3   1  11        182.24        162.03         5.08 o                         
   4   1  11        120.10        107.85         8.92 o                         
   5   1  11          6.47          6.10         2.13 o                         
   6   1  11          1.16         -0.92         1.98 o                         
   7   1  11         16.43         13.93         3.32 o                         
   8   1  11         12.05          9.19         3.62 o                         
  -9   2  11         10.30         14.53         3.55 o                         
  -8   2  11         29.18         29.66         5.34 o                         
  -7   2  11         55.94         63.12         6.64 o                         
  -6   2  11         37.71         39.96         3.68 o                         
  -5   2  11       1751.32       1692.95        31.21 o                         
  -4   2  11        425.48        411.57         7.28 o                         
  -3   2  11         35.77         39.85         2.36 o                         
  -2   2  11         12.16         13.96         1.67 o                         
  -1   2  11        471.31        457.77         9.08 o                         
   0   2  11         29.71         25.35         1.82 o                         
   1   2  11         24.92         32.68         2.15 o                         
   2   2  11         56.50         60.90         2.63 o                         
   3   2  11         26.84         32.19         2.73 o                         
   4   2  11         34.80         28.67         4.21 o                         
   5   2  11         37.00         29.23         3.32 o                         
   6   2  11          0.05         -1.88         2.13 o                         
   7   2  11          0.47         -0.39         3.53 o                         
   8   2  11          0.39          0.30         3.03 o                         
  -9   3  11         17.02         19.81         3.39 o                         
  -8   3  11          0.19          0.81         2.28 o                         
  -7   3  11         17.68         15.62         2.98 o                         
  -6   3  11        271.48        269.08        13.70 o                         
  -5   3  11        182.99        173.07         5.83 o                         
  -4   3  11        195.21        194.47         5.05 o                         
  -3   3  11        194.34        194.15         4.67 o                         
  -2   3  11        329.49        340.29         7.34 o                         
  -1   3  11         50.61         68.62         3.22 o                         
   0   3  11          4.71          7.59         0.68 o                         
   1   3  11        605.85        622.58         8.26 o                         
   2   3  11        526.50        541.76         7.56 o                         
   3   3  11         46.53         46.49         3.17 o                         
   4   3  11        247.68        255.92         7.13 o                         
   5   3  11         33.70         24.69         3.03 o                         
   6   3  11          5.12         11.91         3.20 o                         
   7   3  11          1.01          0.91         2.86 o                         
   8   3  11          4.54          4.03         3.17 o                         
  -9   4  11          3.05         10.02         3.88 o                         
  -8   4  11          0.87          0.45         1.84 o                         
  -7   4  11         11.56          8.06         2.52 o                         
  -6   4  11        331.15        334.50        10.60 o                         
  -5   4  11          2.47          3.44         1.42 o                         
  -4   4  11        600.35        638.65        11.33 o                         
  -3   4  11          9.11         12.21         1.51 o                         
  -2   4  11         11.33         13.49         1.48 o                         
  -1   4  11          0.02          0.07         0.56 o                         
   0   4  11         51.04         63.89         1.89 o                         
   1   4  11         19.20         22.55         1.24 o                         
   2   4  11         36.21         38.71         1.92 o                         
   3   4  11         24.75         25.38         2.57 o                         
   4   4  11        117.46        120.23         5.29 o                         
   5   4  11         37.79         29.59         3.26 o                         
   6   4  11         20.85         25.02         3.62 o                         
   7   4  11          3.17          3.37         2.57 o                         
   8   4  11          4.94          8.54         3.50 o                         
  -9   5  11         12.87         14.86         4.74 o                         
  -8   5  11         83.41         88.36         8.12 o                         
  -7   5  11        156.94        142.24         8.34 o                         
  -6   5  11        224.08        222.32         8.41 o                         
  -5   5  11        313.84        308.87         7.94 o                         
  -4   5  11          0.43          2.00         1.51 o                         
  -3   5  11         16.89         15.40         1.94 o                         
  -2   5  11         25.72         26.90         1.93 o                         
  -1   5  11          8.85          8.16         1.05 o                         
   0   5  11         12.24         13.69         1.26 o                         
   1   5  11         38.06         39.19         1.91 o                         
   2   5  11          3.37          2.16         0.88 o                         
   3   5  11        224.96        229.31         6.37 o                         
   4   5  11          8.59          9.05         2.13 o                         
   5   5  11          1.81          0.90         2.13 o                         
   6   5  11         19.35         24.25         3.50 o                         
   7   5  11          3.33          4.11         2.73 o                         
   8   5  11         19.92         29.73         4.34 o                         
  -9   6  11          9.42         15.83         6.41 o                         
  -8   6  11          4.43          7.69         3.32 o                         
  -7   6  11         60.23         56.61         7.81 o                         
  -6   6  11        186.08        153.34         7.76 o                         
  -5   6  11          2.20          3.56         1.96 o                         
  -4   6  11         60.10         41.15         9.25 o                         
  -3   6  11        124.58        102.56         4.64 o                         
  -2   6  11          0.79         -0.49         0.77 o                         
  -1   6  11         98.67         89.99         2.45 o                         
   0   6  11         63.95         59.72         2.37 o                         
   1   6  11         50.61         50.97         2.03 o                         
   2   6  11         26.52         30.21         1.86 o                         
   3   6  11        108.33        103.76         4.61 o                         
   4   6  11          1.90          3.42         1.85 o                         
   5   6  11          1.69          2.75         1.98 o                         
   6   6  11          4.54          2.19         2.31 o                         
   7   6  11         16.48         12.67         4.71 o                         
   8   6  11          0.36         -2.99         3.03 o                         
  -9   7  11         29.46         30.30         6.99 o                         
  -8   7  11         15.19         16.71         4.04 o                         
  -7   7  11         40.30         42.27         5.09 o                         
  -6   7  11          5.66          8.45         4.19 o                         
  -5   7  11         49.00         46.98         7.06 o                         
  -4   7  11        377.96        320.88        10.22 o                         
  -3   7  11        214.71        164.60         7.90 o                         
  -2   7  11         25.34         21.14         2.22 o                         
  -1   7  11         76.35         66.61         3.50 o                         
   0   7  11         66.16         62.93         2.80 o                         
   1   7  11        438.59        456.04         6.44 o                         
   2   7  11         43.28         42.59         2.21 o                         
   3   7  11        141.44        131.99         4.04 o                         
   4   7  11          7.32          5.74         2.13 o                         
   5   7  11         12.72         15.99         2.82 o                         
   6   7  11         67.19         69.35         5.29 o                         
   7   7  11         12.38         13.55         3.42 o                         
   8   7  11         16.32         18.04         4.14 o                         
  -8   8  11         17.42         18.55         4.04 o                         
  -7   8  11          2.78          2.00         2.76 o                         
  -6   8  11         15.97          7.30         5.29 o                         
  -5   8  11          0.07          0.58         1.90 o                         
  -4   8  11         28.05         23.06         4.89 o                         
  -3   8  11         82.10         52.54         4.65 o                         
  -2   8  11          8.12          8.62         2.40 o                         
  -1   8  11        109.59        100.11         7.39 o                         
   0   8  11        913.03        870.37        15.69 o                         
   1   8  11         55.33         58.18         3.81 o                         
   2   8  11        433.18        425.01         7.41 o                         
   3   8  11        167.95        161.60         4.56 o                         
   4   8  11         14.35          9.40         2.31 o                         
   5   8  11        311.99        311.72         9.06 o                         
   6   8  11         43.24         53.26         4.79 o                         
   7   8  11         14.72          8.51         3.03 o                         
  -8   9  11          2.42         -2.19         2.98 o                         
  -7   9  11          4.90          2.44         3.05 o                         
  -6   9  11         18.84         19.07         4.85 o                         
  -5   9  11         39.80         31.88         4.10 o                         
  -4   9  11         63.10         57.29         4.94 o                         
  -3   9  11          8.25         11.37         2.52 o                         
  -2   9  11        167.42        193.82         7.49 o                         
  -1   9  11          1.30         -1.66         1.70 o                         
   0   9  11         24.77         26.06         2.65 o                         
   1   9  11       1336.04       1298.01        17.73 o                         
   2   9  11        275.98        275.72         5.97 o                         
   3   9  11         42.52         43.31         3.21 o                         
   4   9  11        120.43        129.92         7.02 o                         
   5   9  11          0.00          0.63         2.13 o                         
   6   9  11          0.31          1.23         2.44 o                         
   7   9  11          0.07         -2.44         2.44 o                         
  -8  10  11          6.78         11.04         6.45 o                         
  -7  10  11          0.57         -2.06         2.52 o                         
  -6  10  11         58.04         57.58         5.93 o                         
  -5  10  11          4.03          0.84         2.52 o                         
  -4  10  11          3.65          2.69         2.28 o                         
  -3  10  11          9.23          1.06         2.18 o                         
  -2  10  11          0.34         -1.79         1.79 o                         
  -1  10  11          4.01          2.91         2.06 o                         
   0  10  11          7.66          5.49         2.45 o                         
   1  10  11        303.75        295.08         6.34 o                         
   2  10  11        227.43        235.79         5.49 o                         
   3  10  11         22.02         22.20         2.69 o                         
   4  10  11          2.66          2.06         2.54 o                         
   5  10  11         70.47         75.03         7.31 o                         
   6  10  11         60.40         70.83         6.66 o                         
   7  10  11         28.54         28.34         4.91 o                         
  -7  11  11          7.99          1.88         3.95 o                         
  -6  11  11          0.17          0.67         4.51 o                         
  -5  11  11         11.28         10.36         3.23 o                         
  -4  11  11         96.65         79.42        13.50 o                         
  -3  11  11         90.30        100.88         6.42 o                         
  -2  11  11          3.01          4.55         2.40 o                         
  -1  11  11         26.51         27.41         3.55 o                         
   0  11  11        189.48        195.87         6.30 o                         
   1  11  11        498.50        521.43         9.32 o                         
   2  11  11        264.93        286.45         6.45 o                         
   3  11  11        304.62        312.12         8.00 o                         
   4  11  11        111.76        119.14         9.68 o                         
   5  11  11         79.50         82.73         6.55 o                         
   6  11  11          1.55          5.16         3.39 o                         
  -7  12  11          0.52          3.68         4.16 o                         
  -6  12  11          0.05         -0.30         2.81 o                         
  -5  12  11         15.40          8.76         3.23 o                         
  -4  12  11          0.22          1.52         2.40 o                         
  -3  12  11          0.01          3.55         2.76 o                         
  -2  12  11         22.77         18.43         3.90 o                         
  -1  12  11         47.67         48.10         4.74 o                         
   0  12  11         31.09         29.40         3.17 o                         
   1  12  11        129.86        130.73         4.93 o                         
   2  12  11        151.25        165.70         5.28 o                         
   3  12  11          1.96          0.21         1.89 o                         
   4  12  11         15.18         22.16         4.23 o                         
   5  12  11         22.57         25.84         5.17 o                         
   6  12  11         10.25          3.97         5.11 o                         
  -6  13  11          6.74          4.66         3.09 o                         
  -5  13  11          0.11          0.45         2.52 o                         
  -4  13  11          0.23          2.65         2.67 o                         
  -3  13  11         36.84         31.28         4.04 o                         
  -2  13  11         68.18         82.95         7.09 o                         
  -1  13  11          0.96          0.00         2.75 o                         
   0  13  11          2.30         -1.59         1.59 o                         
   1  13  11          3.10          4.30         2.00 o                         
   2  13  11          5.38          4.54         1.84 o                         
   3  13  11         35.06         37.08         4.87 o                         
   4  13  11         35.72         33.48         4.74 o                         
   5  13  11        108.13        115.45         8.18 o                         
  -6  14  11         11.74          9.24         5.24 o                         
  -5  14  11         11.05          5.58         3.23 o                         
  -4  14  11          5.81          7.30         3.32 o                         
  -3  14  11         23.01         18.38         3.39 o                         
  -2  14  11         32.63         37.53         4.47 o                         
  -1  14  11          0.52          0.32         2.18 o                         
   0  14  11          3.80          7.67         2.37 o                         
   1  14  11          4.83          8.64         2.16 o                         
   2  14  11         27.16         26.11         2.68 o                         
   3  14  11          0.90          1.69         2.07 o                         
   4  14  11         18.13         18.06         4.04 o                         
   5  14  11          0.21          2.70         3.32 o                         
  -5  15  11          2.64          4.39         3.50 o                         
  -4  15  11          2.90          1.52         3.09 o                         
  -3  15  11         30.03         31.46         4.61 o                         
  -2  15  11          0.66          1.51         2.52 o                         
  -1  15  11        116.07        149.86         8.31 o                         
   0  15  11          2.97          0.21         2.22 o                         
   1  15  11          5.15          2.84         2.15 o                         
   2  15  11          6.80          3.29         2.14 o                         
   3  15  11          0.71          1.57         2.37 o                         
   4  15  11         82.17         81.23         6.81 o                         
  -4  16  11         21.56         19.26         4.45 o                         
  -3  16  11          0.42          0.06         2.76 o                         
  -2  16  11        160.54        209.52        10.77 o                         
  -1  16  11         73.43         88.51         6.55 o                         
   0  16  11          0.01         -1.82         1.94 o                         
   1  16  11          1.02         -2.07         2.07 o                         
   2  16  11          9.27         13.91         2.67 o                         
   3  16  11         15.21          9.63         3.42 o                         
  -2  17  11          3.00          4.63         3.23 o                         
  -1  17  11          0.57         -2.07         2.60 o                         
   0  17  11        107.06        147.82         7.13 o                         
   1  17  11          1.58          3.18         2.35 o                         
  -9   0  12          0.48          3.26         3.88 o                         
  -8   0  12         25.31         34.93         5.83 o                         
  -7   0  12         36.02         34.96         5.83 o                         
  -6   0  12          2.86         10.49         3.50 o                         
  -5   0  12       2338.35       2396.21        71.09 o                         
  -4   0  12        210.82        202.49         7.58 o                         
  -3   0  12       1005.39        906.64        23.31 o                         
  -2   0  12        522.72        486.00        18.65 o                         
  -1   0  12         13.45         16.32         3.50 o                         
   0   0  12         17.72         22.21         2.47 o                         
   1   0  12         69.30         74.68         4.14 o                         
   2   0  12         88.93         69.15         3.23 o                         
   3   0  12         19.59         36.94         4.12 o                         
   4   0  12         12.56         14.03         3.30 o                         
   5   0  12         51.14         55.79        19.23 o                         
   6   0  12         50.53         49.99         6.14 o                         
   7   0  12          2.37         10.38         4.48 o                         
   8   0  12         45.39         38.99         6.97 o                         
  -9   1  12         23.99         23.83         3.68 o                         
  -8   1  12         10.67          9.61         3.91 o                         
  -7   1  12         12.95         17.25         2.98 o                         
  -6   1  12        489.57        452.26        15.12 o                         
  -5   1  12        390.75        355.35        11.10 o                         
  -4   1  12          3.33          3.96         1.37 o                         
  -3   1  12       5341.74       4840.94        78.27 o                         
  -2   1  12         15.09         17.08         2.47 o                         
  -1   1  12         26.84         20.41         2.47 o                         
   0   1  12        226.70        238.97         5.62 o                         
   1   1  12        105.83        101.42         2.27 o                         
   2   1  12        130.42        130.77         3.20 o                         
   3   1  12        254.67        274.59         6.83 o                         
   4   1  12        284.39        272.62         8.41 o                         
   5   1  12         25.94         24.50         2.91 o                         
   6   1  12         81.20         68.43         5.20 o                         
   7   1  12          2.03          1.03         2.73 o                         
   8   1  12          9.43         13.79         4.71 o                         
  -9   2  12          0.50          3.17         3.65 o                         
  -8   2  12         36.39         48.86         4.55 o                         
  -7   2  12          2.99          3.03         3.13 o                         
  -6   2  12        643.79        662.69        15.43 o                         
  -5   2  12         65.76         54.36         4.12 o                         
  -4   2  12       1547.70       1421.27        19.08 o                         
  -3   2  12         38.50         43.45         2.60 o                         
  -2   2  12         19.40         18.29         2.69 o                         
  -1   2  12         99.90        122.00         3.96 o                         
   0   2  12        143.05        143.54         3.83 o                         
   1   2  12         29.18         27.93         1.45 o                         
   2   2  12         63.10         72.91         2.88 o                         
   3   2  12         24.05         25.90         2.57 o                         
   4   2  12        275.22        264.09         7.27 o                         
   5   2  12         29.73         27.03         3.17 o                         
   6   2  12          0.34          1.08         1.98 o                         
   7   2  12          0.91          0.06         2.44 o                         
   8   2  12         28.11         23.31         6.06 o                         
  -9   3  12          0.08          2.59         2.60 o                         
  -8   3  12          6.36          9.57         2.87 o                         
  -7   3  12         63.90         52.77         5.02 o                         
  -6   3  12          0.02          2.89         1.84 o                         
  -5   3  12        524.59        513.64        11.37 o                         
  -4   3  12        243.03        209.80         7.57 o                         
  -3   3  12        263.90        272.82         7.80 o                         
  -2   3  12         29.72         36.54         2.07 o                         
  -1   3  12        346.65        383.91         8.16 o                         
   0   3  12        136.04        150.82         4.01 o                         
   1   3  12        212.37        217.56         3.87 o                         
   2   3  12          1.03          2.50         0.88 o                         
   3   3  12        119.50        117.28         4.61 o                         
   4   3  12        133.64        137.40         5.42 o                         
   5   3  12          0.01         -1.75         1.75 o                         
   6   3  12          2.64         18.92         3.20 o                         
   7   3  12          1.20          0.32         2.57 o                         
   8   3  12          0.00         -0.15         3.53 o                         
  -9   4  12          3.25          5.59         3.88 o                         
  -8   4  12         20.61         16.69         9.32 o                         
  -7   4  12         27.17         23.28         3.85 o                         
  -6   4  12         11.26          9.65         2.37 o                         
  -5   4  12        148.51        142.96         5.83 o                         
  -4   4  12         67.87         66.16         5.13 o                         
  -3   4  12        170.95        193.31         4.86 o                         
  -2   4  12         37.65         25.40         1.87 o                         
  -1   4  12         87.70        105.63         3.31 o                         
   0   4  12        370.50        378.28         5.42 o                         
   1   4  12         10.60         14.68         1.02 o                         
   2   4  12         99.59         95.69         2.61 o                         
   3   4  12         66.33         57.09         4.71 o                         
   4   4  12        199.37        190.41         6.25 o                         
   5   4  12         82.49         88.61         5.38 o                         
   6   4  12          0.91          0.58         2.33 o                         
   7   4  12          0.02         -2.44         2.44 o                         
   8   4  12          3.59          1.92         3.75 o                         
  -9   5  12          8.46         10.60         4.48 o                         
  -8   5  12          1.33          1.75         3.30 o                         
  -7   5  12         20.37         15.90         3.75 o                         
  -6   5  12        117.54        110.32         7.20 o                         
  -5   5  12        132.24        139.75         6.45 o                         
  -4   5  12         11.83         13.81         1.89 o                         
  -3   5  12        162.39        167.62         5.22 o                         
  -2   5  12         25.08         25.91         1.96 o                         
  -1   5  12         16.74         15.35         1.05 o                         
   0   5  12          6.12          4.84         0.86 o                         
   1   5  12        213.04        201.77         3.62 o                         
   2   5  12         74.27         73.72         2.53 o                         
   3   5  12        319.44        321.52         7.85 o                         
   4   5  12         85.63         80.48         8.07 o                         
   5   5  12          6.47          7.97         2.44 o                         
   6   5  12         29.32         39.59         4.20 o                         
   7   5  12          0.01         -2.52         2.52 o                         
   8   5  12          2.13          0.15         3.03 o                         
  -8   6  12         17.80         19.84         4.10 o                         
  -7   6  12         32.11         30.45         6.28 o                         
  -6   6  12         76.75         80.32         7.17 o                         
  -5   6  12        216.82        176.48        13.07 o                         
  -4   6  12         19.97         17.97         3.09 o                         
  -3   6  12         75.48         85.38         4.64 o                         
  -2   6  12          0.56          0.82         1.51 o                         
  -1   6  12         67.25         68.92         2.32 o                         
   0   6  12          3.87          7.81         1.12 o                         
   1   6  12        197.38        188.82         3.51 o                         
   2   6  12         46.32         49.80         2.53 o                         
   3   6  12         11.16         20.09         2.08 o                         
   4   6  12         24.87         27.09         3.17 o                         
   5   6  12         89.02         77.56         5.08 o                         
   6   6  12         16.41         11.94         3.17 o                         
   7   6  12         16.59         18.82         3.53 o                         
  -8   7  12          7.34          9.69         3.77 o                         
  -7   7  12          3.09          2.52         4.08 o                         
  -6   7  12         13.61         12.32         4.28 o                         
  -5   7  12         27.56         15.21         3.23 o                         
  -4   7  12        170.54        142.07         7.34 o                         
  -3   7  12         85.09         72.97         5.30 o                         
  -2   7  12        377.46        284.01         7.29 o                         
  -1   7  12         39.53         47.81         3.13 o                         
   0   7  12          1.75          5.32         1.32 o                         
   1   7  12        118.67        122.21         3.84 o                         
   2   7  12        341.51        336.64         5.76 o                         
   3   7  12         63.70         61.12         3.48 o                         
   4   7  12         12.47         13.91         2.57 o                         
   5   7  12        199.54        223.33         9.25 o                         
   6   7  12         92.83         85.95         5.91 o                         
   7   7  12          3.95         -2.20         2.65 o                         
  -8   8  12         32.96         32.79         5.30 o                         
  -7   8  12         20.71         12.82         3.39 o                         
  -6   8  12        107.04        108.39         7.46 o                         
  -5   8  12         25.57         20.67         3.32 o                         
  -4   8  12        148.32        125.91         9.08 o                         
  -3   8  12         12.30         12.56         3.08 o                         
  -2   8  12         75.26         64.87         4.74 o                         
  -1   8  12        222.06        239.05         8.82 o                         
   0   8  12          0.11         -0.23         1.37 o                         
   1   8  12        314.17        320.49         6.43 o                         
   2   8  12         59.39         52.10         3.35 o                         
   3   8  12          3.07          6.28         2.52 o                         
   4   8  12         35.53         43.84         3.70 o                         
   5   8  12          2.22          6.41         2.57 o                         
   6   8  12          6.64          2.91         2.91 o                         
   7   8  12          8.22          7.00         3.42 o                         
  -8   9  12          0.40          4.83         4.08 o                         
  -7   9  12         26.74         20.51         4.23 o                         
  -6   9  12          4.18          7.38         2.76 o                         
  -5   9  12          0.14          2.31         3.29 o                         
  -4   9  12        116.72         84.90         5.98 o                         
  -3   9  12         28.38         23.88         3.23 o                         
  -2   9  12        879.18        725.22        17.16 o                         
  -1   9  12          2.43          4.48         4.99 o                         
   0   9  12          2.40         -1.05         1.37 o                         
   1   9  12         27.90         30.48         2.44 o                         
   2   9  12         34.30         44.22         2.81 o                         
   3   9  12        145.00        159.92         6.15 o                         
   4   9  12         12.55         10.16         2.87 o                         
   5   9  12         27.43         43.34         5.05 o                         
   6   9  12         65.70         68.39         5.48 o                         
   7   9  12         23.14         27.71         4.34 o                         
  -7  10  12          4.85          2.33         2.85 o                         
  -6  10  12          1.47          5.40         3.75 o                         
  -5  10  12         35.91         34.52         4.61 o                         
  -4  10  12          0.13          1.40         2.40 o                         
  -3  10  12        295.95        245.28         8.91 o                         
  -2  10  12         96.68         73.60         5.30 o                         
  -1  10  12          0.88          0.00         2.18 o                         
   0  10  12        189.41        193.64         6.21 o                         
   1  10  12          0.82         -0.35         1.65 o                         
   2  10  12        567.53        592.86        10.02 o                         
   3  10  12        190.69        191.20         7.57 o                         
   4  10  12          2.56          4.58         3.59 o                         
   5  10  12         60.41         51.62         5.43 o                         
   6  10  12         34.04         37.04         5.16 o                         
  -7  11  12          3.25          5.33         3.73 o                         
  -6  11  12          7.92          5.64         3.23 o                         
  -5  11  12          7.80          7.18         3.23 o                         
  -4  11  12         10.00          6.99         3.09 o                         
  -3  11  12          0.41         -0.78         2.02 o                         
  -2  11  12        127.12        114.65         7.04 o                         
  -1  11  12          0.04         -1.50         2.12 o                         
   0  11  12        109.36         97.61         5.03 o                         
   1  11  12        171.03        167.56         4.93 o                         
   2  11  12        106.17        112.30         6.78 o                         
   3  11  12        259.12        266.85         8.24 o                         
   4  11  12         26.11         24.32         3.92 o                         
   5  11  12          0.27          3.06         2.98 o                         
   6  11  12          0.02          1.60         2.98 o                         
  -6  12  12          2.51          1.91         3.12 o                         
  -5  12  12          6.84         10.64         3.32 o                         
  -4  12  12         12.51         15.28         3.32 o                         
  -3  12  12         37.22         28.44         4.23 o                         
  -2  12  12          1.31          0.82         2.40 o                         
  -1  12  12          0.03          1.79         2.28 o                         
   0  12  12         60.60         58.31         4.10 o                         
   1  12  12         46.82         43.57         3.04 o                         
   2  12  12          5.52          6.95         1.96 o                         
   3  12  12        100.42        111.47         6.61 o                         
   4  12  12        161.77        148.74         8.54 o                         
   5  12  12          6.58          7.98         3.80 o                         
  -6  13  12          1.06          0.33         3.77 o                         
  -5  13  12         20.32         28.45         4.61 o                         
  -4  13  12         15.80         12.62         4.99 o                         
  -3  13  12         16.25         14.56         3.71 o                         
  -2  13  12          9.51         11.45         2.87 o                         
  -1  13  12          9.68          6.24         2.87 o                         
   0  13  12         93.59        104.69         5.78 o                         
   1  13  12          3.13          1.49         1.72 o                         
   2  13  12         57.20         62.06         3.95 o                         
   3  13  12         41.42         41.37         4.54 o                         
   4  13  12         15.82         20.50         4.23 o                         
   5  13  12          0.58          4.78         3.68 o                         
  -5  14  12          1.38          8.49         3.39 o                         
  -4  14  12          1.19         -0.11         2.67 o                         
  -3  14  12         11.70         10.28         3.55 o                         
  -2  14  12         53.56         51.25         6.60 o                         
  -1  14  12         31.53         30.61         4.04 o                         
   0  14  12         39.57         44.06         4.14 o                         
   1  14  12         35.68         53.99         4.09 o                         
   2  14  12          9.28          8.48         2.54 o                         
   3  14  12         55.13         65.75         5.37 o                         
   4  14  12         45.72         44.50         5.82 o                         
  -4  15  12         16.17         23.64         4.61 o                         
  -3  15  12          2.77          0.42         2.87 o                         
  -2  15  12         16.58         24.28         4.04 o                         
  -1  15  12          1.19          1.44         2.52 o                         
   0  15  12          0.13          3.64         2.16 o                         
   1  15  12          9.34          5.96         2.11 o                         
   2  15  12         36.13         42.45         3.90 o                         
   3  15  12         39.08         36.32         5.05 o                         
  -3  16  12         21.97         24.83         4.47 o                         
  -2  16  12         64.67         79.42         6.56 o                         
  -1  16  12          0.28         -2.09         2.44 o                         
   0  16  12         13.62         10.95         3.10 o                         
   1  16  12          0.31         -2.56         2.59 o                         
   2  16  12          3.16          7.09         2.82 o                         
  -9   1  13          3.56          2.49         2.37 o                         
  -8   1  13          0.11          2.33         2.33 o                         
  -7   1  13          1.54          4.03         2.28 o                         
  -6   1  13          0.04         -0.09         1.79 o                         
  -5   1  13         10.04         10.99         3.50 o                         
  -4   1  13        242.27        221.78         5.51 o                         
  -3   1  13       2914.10       2756.89        45.73 o                         
  -2   1  13        401.32        388.24        20.40 o                         
  -1   1  13         58.91         53.71         4.12 o                         
   0   1  13          2.91          5.10         1.33 o                         
   1   1  13        229.30        218.66         3.68 o                         
   2   1  13         18.57         26.52         1.84 o                         
   3   1  13         70.71         68.53         3.62 o                         
   4   1  13        110.83        117.21         5.51 o                         
   5   1  13         43.10         36.10         3.62 o                         
   6   1  13          1.65          2.62         2.33 o                         
   7   1  13          1.12         -2.14         2.57 o                         
   8   1  13          0.27          1.21         2.82 o                         
  -9   2  13          0.57          1.40         2.33 o                         
  -8   2  13         33.85         37.44         4.47 o                         
  -7   2  13         82.53         78.97         5.56 o                         
  -6   2  13         61.45         62.61         5.14 o                         
  -5   2  13         49.56         40.21         3.32 o                         
  -4   2  13        236.02        221.18         5.78 o                         
  -3   2  13         11.88         12.25         1.57 o                         
  -2   2  13        241.02        230.39         6.21 o                         
  -1   2  13         20.28         23.25         2.05 o                         
   0   2  13         56.42         56.09         4.44 o                         
   1   2  13          5.66          6.90         0.76 o                         
   2   2  13          1.21         -0.58         0.87 o                         
   3   2  13         21.78         25.63         2.52 o                         
   4   2  13        129.73        131.33         6.39 o                         
   5   2  13          0.03          0.62         1.85 o                         
   6   2  13        100.09         92.23         6.10 o                         
   7   2  13          5.10         -0.91         2.57 o                         
   8   2  13          0.36         -2.73         2.73 o                         
  -9   3  13         16.19         16.03         4.74 o                         
  -8   3  13          4.45          4.21         2.37 o                         
  -7   3  13          2.40         -0.36         1.79 o                         
  -6   3  13        190.80        175.80         7.37 o                         
  -5   3  13         28.48         25.92         2.80 o                         
  -4   3  13          0.00          0.00         1.28 o                         
  -3   3  13        408.61        416.25         7.98 o                         
  -2   3  13        383.39        380.99         8.79 o                         
  -1   3  13         76.16         85.96         3.16 o                         
   0   3  13          0.45         -0.17         0.83 o                         
   1   3  13         90.97         74.03         2.15 o                         
   2   3  13          6.18          8.31         1.20 o                         
   3   3  13          0.65         -0.29         1.17 o                         
   4   3  13         23.04         20.39         3.36 o                         
   5   3  13          1.25          3.41         1.98 o                         
   6   3  13         38.98         35.78         4.08 o                         
   7   3  13          0.13         -2.57         2.57 o                         
   8   3  13          3.38          2.33         3.32 o                         
  -9   4  13         10.92         15.78         4.94 o                         
  -8   4  13          0.49          2.04         3.00 o                         
  -7   4  13         46.16         44.64         5.59 o                         
  -6   4  13         19.26         15.09         2.47 o                         
  -5   4  13        245.13        214.28         6.77 o                         
  -4   4  13       1297.45       1240.78        21.44 o                         
  -3   4  13        397.47        348.29        10.24 o                         
  -2   4  13        101.57        103.95         4.41 o                         
  -1   4  13          0.83         -0.50         0.70 o                         
   0   4  13         80.96         83.91         2.32 o                         
   1   4  13          2.01          1.58         0.65 o                         
   2   4  13         16.76         15.43         1.54 o                         
   3   4  13         59.26         55.65         3.79 o                         
   4   4  13         84.34         84.08         4.79 o                         
   5   4  13          4.15          5.48         2.05 o                         
   6   4  13          5.73          1.90         2.44 o                         
   7   4  13          3.62          4.46         2.73 o                         
  -8   5  13         39.84         54.78         7.28 o                         
  -7   5  13          1.82         -1.55         2.03 o                         
  -6   5  13          8.14         12.49         3.39 o                         
  -5   5  13        310.20        275.03        10.05 o                         
  -4   5  13        343.92        263.00         9.42 o                         
  -3   5  13          2.18          6.04         1.36 o                         
  -2   5  13        275.98        290.72         6.10 o                         
  -1   5  13        156.85        138.68         3.94 o                         
   0   5  13         16.73         18.23         1.46 o                         
   1   5  13         13.82         14.00         1.27 o                         
   2   5  13          7.27          4.79         1.23 o                         
   3   5  13          8.37          8.45         1.75 o                         
   4   5  13          5.52          3.91         1.98 o                         
   5   5  13         64.11         55.75         4.54 o                         
   6   5  13          4.71          6.44         2.85 o                         
   7   5  13         11.70          8.01         3.03 o                         
  -8   6  13          1.04         -0.78         5.83 o                         
  -7   6  13         13.31         12.82         3.39 o                         
  -6   6  13         86.50         78.92         6.46 o                         
  -5   6  13         12.84          9.82         2.76 o                         
  -4   6  13         64.35         55.09         4.94 o                         
  -3   6  13        244.21        220.46         8.41 o                         
  -2   6  13          6.28          9.13         1.67 o                         
  -1   6  13         81.11         69.08         2.88 o                         
   0   6  13          0.46          1.17         1.04 o                         
   1   6  13         13.40          9.85         1.08 o                         
   2   6  13          0.84          1.02         1.13 o                         
   3   6  13         63.68         61.07         4.38 o                         
   4   6  13         12.44         12.88         2.44 o                         
   5   6  13         31.19         34.96         3.75 o                         
   6   6  13         13.89         11.40         3.03 o                         
   7   6  13          0.22         -1.47         2.44 o                         
  -8   7  13         25.54         39.92         5.43 o                         
  -7   7  13         33.47         33.80         9.62 o                         
  -6   7  13         37.01         34.80        10.67 o                         
  -5   7  13         65.14         56.26         5.21 o                         
  -4   7  13        115.43         88.06         6.12 o                         
  -3   7  13          0.48          1.27         2.18 o                         
  -2   7  13        309.08        232.54         6.69 o                         
  -1   7  13         13.22         11.63         1.51 o                         
   0   7  13          8.10          4.66         1.40 o                         
   1   7  13        135.09        140.73         3.97 o                         
   2   7  13         98.36         99.36         3.91 o                         
   3   7  13        257.82        269.38         6.64 o                         
   4   7  13         68.24         71.53         4.61 o                         
   5   7  13          1.05          0.38         4.71 o                         
   6   7  13          0.48         -2.22         2.22 o                         
   7   7  13         38.04         38.11         4.66 o                         
  -8   8  13          5.37          9.32         3.50 o                         
  -7   8  13          6.99          4.87         4.17 o                         
  -6   8  13          4.44          0.69         2.52 o                         
  -5   8  13         12.71          9.76         4.02 o                         
  -4   8  13         15.34          7.24         2.87 o                         
  -3   8  13          3.02          1.52         2.40 o                         
  -2   8  13          2.70          5.01         2.40 o                         
  -1   8  13        151.06        115.99         9.21 o                         
   0   8  13         78.42         87.38         8.07 o                         
   1   8  13          2.48          4.06         1.34 o                         
   2   8  13        144.06        138.36         4.75 o                         
   3   8  13         87.89         75.90         4.79 o                         
   4   8  13        420.70        405.69        11.96 o                         
   5   8  13         98.80         92.65         5.74 o                         
   6   8  13          3.13          5.37         2.57 o                         
   7   8  13          1.16          0.14         2.73 o                         
  -7   9  13          5.95          5.05         3.76 o                         
  -6   9  13          0.02          2.59         2.60 o                         
  -5   9  13          4.08          3.50         2.87 o                         
  -4   9  13         43.76         49.70         6.77 o                         
  -3   9  13          8.31          9.86         3.09 o                         
  -2   9  13         40.84         35.18         4.45 o                         
  -1   9  13         82.90         51.24         4.04 o                         
   0   9  13         41.24         40.77         3.70 o                         
   1   9  13          7.23          5.16         1.51 o                         
   2   9  13         51.53         57.85         3.52 o                         
   3   9  13        309.50        304.48         8.52 o                         
   4   9  13          2.34          4.66         2.87 o                         
   5   9  13          4.14         13.15         3.39 o                         
   6   9  13          2.53         -0.85         4.60 o                         
  -7  10  13         14.23         19.92        10.41 o                         
  -6  10  13          9.19         15.24         3.58 o                         
  -5  10  13          1.21         -1.41         2.52 o                         
  -4  10  13         15.44         17.76         3.55 o                         
  -3  10  13         19.38         12.01         3.09 o                         
  -2  10  13         56.21         41.02         6.65 o                         
  -1  10  13         43.53         49.12         4.59 o                         
   0  10  13          5.15         10.21         2.44 o                         
   1  10  13         20.41         19.79         2.78 o                         
   2  10  13         98.75        110.17         5.18 o                         
   3  10  13        198.37        205.93         7.24 o                         
   4  10  13         48.64         49.41         5.13 o                         
   5  10  13         79.77         80.54         6.66 o                         
   6  10  13         73.82         71.90         8.71 o                         
  -7  11  13          7.79          8.07         4.14 o                         
  -6  11  13          8.74          7.73         4.77 o                         
  -5  11  13          0.11         -1.05         2.40 o                         
  -4  11  13         29.59         26.37         4.29 o                         
  -3  11  13          0.31          1.59         2.52 o                         
  -2  11  13          4.10          3.15         2.40 o                         
  -1  11  13         16.10          9.91         2.33 o                         
   0  11  13         31.85         29.32         3.11 o                         
   1  11  13          4.43          3.44         1.61 o                         
   2  11  13         43.09         44.10         4.88 o                         
   3  11  13         36.16         34.45         3.62 o                         
   4  11  13          5.86         11.59         3.23 o                         
   5  11  13         38.38         47.10         5.74 o                         
  -6  12  13        111.04        132.68         8.67 o                         
  -5  12  13         12.97         20.99         3.92 o                         
  -4  12  13          0.65         -0.35         2.40 o                         
  -3  12  13         31.59         20.69         3.32 o                         
  -2  12  13         37.13         29.95         4.23 o                         
  -1  12  13        102.23        105.05         6.56 o                         
   0  12  13         34.53         40.52         3.85 o                         
   1  12  13          4.66          3.94         1.87 o                         
   2  12  13          0.03         -0.55         1.82 o                         
   3  12  13        103.80        105.61         7.07 o                         
   4  12  13         78.94        101.45         7.34 o                         
   5  12  13          9.10          9.66         3.39 o                         
  -5  13  13         19.40         19.51         4.23 o                         
  -4  13  13          2.57          1.48         2.67 o                         
  -3  13  13          0.07          2.65         2.52 o                         
  -2  13  13          0.34          0.45         2.52 o                         
  -1  13  13          2.81          2.87         2.13 o                         
   0  13  13          3.96          6.01         3.36 o                         
   1  13  13         19.57          9.75         2.35 o                         
   2  13  13          0.14         -0.09         1.87 o                         
   3  13  13         11.76          7.49         2.65 o                         
   4  13  13         31.27         30.46         4.61 o                         
  -5  14  13         59.71         48.06         5.75 o                         
  -4  14  13          0.12         -1.38         2.67 o                         
  -3  14  13          0.59          1.83         3.18 o                         
  -2  14  13          6.59          7.58         2.98 o                         
  -1  14  13         12.27         16.11         3.11 o                         
   0  14  13         28.74         32.16         3.41 o                         
   1  14  13          6.17          4.66         2.33 o                         
   2  14  13          4.11          3.17         2.36 o                         
   3  14  13          3.00          3.07         2.51 o                         
  -4  15  13          5.33          3.66         3.89 o                         
  -3  15  13         47.62         64.02         5.98 o                         
  -2  15  13         11.45         10.54         5.48 o                         
  -1  15  13         37.09         46.76         4.44 o                         
   0  15  13         30.38         39.57         3.69 o                         
   1  15  13          0.21         -1.94         1.94 o                         
   2  15  13          6.96         15.05         3.17 o                         
   3  15  13          3.59         10.49         8.16 o                         
  -2  16  13         66.07         80.96         6.93 o                         
  -1  16  13          2.52          3.25         2.65 o                         
   0  16  13         14.10         17.96         3.21 o                         
   1  16  13         58.25         75.82         5.18 o                         
  -9   0  14          8.56         17.03         4.94 o                         
  -8   0  14          5.52         12.04        11.07 o                         
  -7   0  14         31.19         30.30         4.94 o                         
  -6   0  14         33.88         45.45         6.99 o                         
  -5   0  14         47.91         41.96         5.83 o                         
  -4   0  14       1536.63       1425.87        31.28 o                         
  -3   0  14         54.62         71.09         6.99 o                         
  -2   0  14        636.46        588.56        22.14 o                         
  -1   0  14       3999.83       3647.93       104.89 o                         
   0   0  14          3.65          5.59         1.94 o                         
   1   0  14        192.68        155.50         6.97 o                         
   2   0  14         48.98         49.42         4.08 o                         
   3   0  14         19.91         18.53         3.30 o                         
   4   0  14         13.86         14.26         4.66 o                         
   5   0  14         60.48         74.81        15.15 o                         
   6   0  14        161.96        157.65        10.71 o                         
   7   0  14          1.32          3.50         4.48 o                         
  -9   1  14         11.96         16.39         4.12 o                         
  -8   1  14          3.37          3.74         2.81 o                         
  -7   1  14          3.77          6.53         2.33 o                         
  -6   1  14        114.29        122.55         6.05 o                         
  -5   1  14         11.53          8.74         2.47 o                         
  -4   1  14        206.31        212.84         5.98 o                         
  -3   1  14       1421.47       1408.58        40.21 o                         
  -2   1  14        589.07        499.56        13.58 o                         
  -1   1  14       1090.32       1036.39        24.30 o                         
   0   1  14          9.35          7.81         1.40 o                         
   1   1  14          9.06         15.13         1.43 o                         
   2   1  14        101.60        107.14         3.74 o                         
   3   1  14          3.58          4.01         1.68 o                         
   4   1  14          5.07          1.17         1.75 o                         
   5   1  14         38.08         39.44         3.85 o                         
   6   1  14         46.25         40.40         4.20 o                         
   7   1  14         12.58          8.53         3.20 o                         
  -8   2  14          2.10          3.26         2.33 o                         
  -7   2  14         15.87         19.04         3.23 o                         
  -6   2  14          0.15         -0.68         1.59 o                         
  -5   2  14        166.43        157.02         7.77 o                         
  -4   2  14         43.86         47.79         3.32 o                         
  -3   2  14         34.02         29.18         2.53 o                         
  -2   2  14       1464.74       1331.59        22.34 o                         
  -1   2  14       2012.53       1974.39        31.11 o                         
   0   2  14         11.34          8.03         1.43 o                         
   1   2  14          0.36          3.00         0.86 o                         
   2   2  14          0.41          2.06         1.18 o                         
   3   2  14         96.79        101.38         4.71 o                         
   4   2  14         55.10         46.60         3.54 o                         
   5   2  14         25.57         19.73         2.91 o                         
   6   2  14          0.84          4.52         2.73 o                         
   7   2  14          2.66          0.55         2.73 o                         
  -8   3  14          0.01         -2.33         3.00 o                         
  -7   3  14          0.18          0.00         1.79 o                         
  -6   3  14        174.67        185.24         7.19 o                         
  -5   3  14         16.59         19.18         3.17 o                         
  -4   3  14         88.47         70.50         4.60 o                         
  -3   3  14        496.98        449.62         9.65 o                         
  -2   3  14        714.34        648.50        16.32 o                         
  -1   3  14        557.49        590.52        12.74 o                         
   0   3  14          0.52         -1.17         1.17 o                         
   1   3  14          5.41          3.80         0.61 o                         
   2   3  14          0.06         -0.21         0.85 o                         
   3   3  14         57.63         58.10         3.54 o                         
   4   3  14          0.64          0.39         1.53 o                         
   5   3  14          6.00          4.57         2.13 o                         
   6   3  14         23.12         20.78         3.50 o                         
   7   3  14          9.38          5.93         3.03 o                         
  -8   4  14          0.15         -3.50         3.50 o                         
  -7   4  14         20.17         22.62         5.24 o                         
  -6   4  14          5.86          4.08         4.08 o                         
  -5   4  14          5.47          9.45         1.75 o                         
  -4   4  14         86.00         70.75         4.71 o                         
  -3   4  14        328.89        327.12         6.84 o                         
  -2   4  14         26.15         21.63         2.21 o                         
  -1   4  14        159.61        182.83         4.74 o                         
   0   4  14          8.59          8.95         1.32 o                         
   1   4  14         31.17         35.51         1.88 o                         
   2   4  14        114.98        108.84         4.10 o                         
   3   4  14          4.23          6.22         1.53 o                         
   4   4  14         75.93         77.07         6.94 o                         
   5   4  14         79.77         86.92         5.37 o                         
   6   4  14        121.88        108.32         6.39 o                         
   7   4  14          5.76          8.92         3.03 o                         
  -8   5  14          7.71         13.24         4.66 o                         
  -7   5  14          1.59          4.37         3.50 o                         
  -6   5  14          4.09          1.91         2.67 o                         
  -5   5  14         13.88          6.16         3.65 o                         
  -4   5  14          2.15         -0.18         1.88 o                         
  -3   5  14        307.95        248.85        10.77 o                         
  -2   5  14          7.18          4.06         1.21 o                         
  -1   5  14         80.52         91.05         3.83 o                         
   0   5  14        124.74        106.91         2.83 o                         
   1   5  14         22.77         27.82         1.56 o                         
   2   5  14         88.79        101.34         3.75 o                         
   3   5  14        104.23         96.06         4.88 o                         
   4   5  14         11.15         14.19         2.44 o                         
   5   5  14         12.41          8.81         2.57 o                         
   6   5  14          0.09          1.17         2.33 o                         
   7   5  14          5.47          0.87         2.91 o                         
  -8   6  14         18.35         17.13        13.40 o                         
  -7   6  14         11.76         11.81         3.63 o                         
  -6   6  14          7.52          5.54         4.46 o                         
  -5   6  14         12.61         14.80         3.50 o                         
  -4   6  14         18.52         20.18         3.23 o                         
  -3   6  14         92.54         63.33         4.11 o                         
  -2   6  14        145.39        115.65         4.74 o                         
  -1   6  14          2.11          1.70         1.18 o                         
   0   6  14          4.21          2.40         0.89 o                         
   1   6  14         27.60         30.55         1.73 o                         
   2   6  14          1.16          0.99         1.18 o                         
   3   6  14         21.68         25.58         2.65 o                         
   4   6  14         54.15         52.55         3.91 o                         
   5   6  14         46.93         43.58         4.14 o                         
   6   6  14          0.56         -1.30         3.03 o                         
   7   6  14          6.17          5.24         3.17 o                         
  -8   7  14          8.81         14.96         4.37 o                         
  -7   7  14         43.00         54.78         7.42 o                         
  -6   7  14         18.25         17.37         6.84 o                         
  -5   7  14         30.84         27.11         4.23 o                         
  -4   7  14        145.63        111.82         7.16 o                         
  -3   7  14         14.91         10.91         2.67 o                         
  -2   7  14        223.06        194.18        11.10 o                         
  -1   7  14        105.83         98.52         3.58 o                         
   0   7  14         15.42         17.21         1.64 o                         
   1   7  14         77.44         91.42         3.37 o                         
   2   7  14         23.80         22.23         2.59 o                         
   3   7  14         61.48         57.59         3.48 o                         
   4   7  14          5.35         -0.39         1.85 o                         
   5   7  14          2.86         -0.31         2.44 o                         
   6   7  14         13.12         13.69         3.42 o                         
  -7   8  14         23.04         29.88         5.94 o                         
  -6   8  14          6.50          9.29         3.23 o                         
  -5   8  14         29.16         25.95         4.23 o                         
  -4   8  14          5.61          9.05         3.91 o                         
  -3   8  14         45.07         25.63         3.84 o                         
  -2   8  14         32.44         20.93         3.23 o                         
  -1   8  14         81.92         68.77         4.10 o                         
   0   8  14        494.80        422.89         9.65 o                         
   1   8  14         21.60         17.78         1.87 o                         
   2   8  14         11.25          9.52         1.82 o                         
   3   8  14          2.75          5.47         2.13 o                         
   4   8  14         47.14         55.71         5.13 o                         
   5   8  14         92.56         94.61         6.66 o                         
   6   8  14          2.89          8.09         3.32 o                         
  -7   9  14         41.82         45.83         5.64 o                         
  -6   9  14          1.37         -0.75         2.87 o                         
  -5   9  14         67.77         63.69         5.86 o                         
  -4   9  14          1.79          4.08         2.40 o                         
  -3   9  14          6.75          0.82         2.40 o                         
  -2   9  14        144.82        110.59         7.39 o                         
  -1   9  14         37.02         31.23         3.26 o                         
   0   9  14         21.08         14.34         2.44 o                         
   1   9  14         44.78         52.54         3.12 o                         
   2   9  14         17.71         17.82         2.48 o                         
   3   9  14         49.97         54.00         4.34 o                         
   4   9  14         90.12         90.11         6.42 o                         
   5   9  14         81.66         79.55         6.66 o                         
   6   9  14          0.36          1.45         3.23 o                         
  -7  10  14         78.53         88.36         7.73 o                         
  -6  10  14          0.12          6.33         3.23 o                         
  -5  10  14         12.17         10.49         4.40 o                         
  -4  10  14          1.25          4.94         2.76 o                         
  -3  10  14         55.94         58.33        12.65 o                         
  -2  10  14         29.46         25.10         3.77 o                         
  -1  10  14         90.92         77.87         4.58 o                         
   0  10  14        352.04        308.68        13.63 o                         
   1  10  14          1.05         -0.96         1.48 o                         
   2  10  14         59.67         68.26         5.89 o                         
   3  10  14          2.94          5.15         2.86 o                         
   4  10  14          0.09         -0.02         3.29 o                         
   5  10  14         13.71          8.23         3.55 o                         
  -6  11  14          0.28          9.06         3.92 o                         
  -5  11  14         17.28         16.39         4.10 o                         
  -4  11  14         12.23         10.36         3.23 o                         
  -3  11  14          2.70          2.90         2.52 o                         
  -2  11  14          0.03         -0.36         2.28 o                         
  -1  11  14        130.69        116.27         5.88 o                         
   0  11  14         24.22         23.14         2.93 o                         
   1  11  14          0.49         -1.64         1.64 o                         
   2  11  14          0.00          1.02         1.94 o                         
   3  11  14          2.39          3.08         2.22 o                         
   4  11  14         68.56         72.50         6.48 o                         
   5  11  14          7.04          6.24         3.55 o                         
  -6  12  14          0.03         -0.15         3.50 o                         
  -5  12  14         11.50          7.89         3.92 o                         
  -4  12  14          0.01         -1.90         1.90 o                         
  -3  12  14          1.20          2.97         4.00 o                         
  -2  12  14         17.81         12.24         4.53 o                         
  -1  12  14          0.70         -1.85         1.85 o                         
   0  12  14         10.40         14.12         2.65 o                         
   1  12  14          1.73          2.98         2.00 o                         
   2  12  14          2.14          0.07         3.15 o                         
   3  12  14         78.53         94.22         9.66 o                         
   4  12  14        113.06        138.59         8.50 o                         
  -5  13  14          8.82         11.34         4.04 o                         
  -4  13  14         16.15         23.69         4.23 o                         
  -3  13  14         10.26         15.19         3.92 o                         
  -2  13  14          1.66         -0.35         2.40 o                         
  -1  13  14          1.90         -1.55         1.85 o                         
   0  13  14         10.49          5.76         2.31 o                         
   1  13  14          0.37         -1.65         1.82 o                         
   2  13  14         71.44         77.87         4.82 o                         
   3  13  14          1.02          0.68         2.36 o                         
   4  13  14          3.76          3.59         3.09 o                         
  -4  14  14         32.41         33.64         5.17 o                         
  -3  14  14          3.78          4.66         3.09 o                         
  -2  14  14          0.01         -1.91         2.87 o                         
  -1  14  14         21.35         25.06         3.50 o                         
   0  14  14         25.31         32.88         3.53 o                         
   1  14  14          3.94          0.70         2.08 o                         
   2  14  14          6.77          9.26         3.49 o                         
   3  14  14         24.88         23.12         4.82 o                         
  -3  15  14          4.01          4.13         3.32 o                         
  -2  15  14          2.79         -0.58         2.98 o                         
  -1  15  14          0.23          0.32         2.57 o                         
   0  15  14         33.41         35.33         3.80 o                         
   1  15  14          3.63          1.77         3.69 o                         
   2  15  14          0.37          2.91         4.12 o                         
  -8   1  15          0.11          0.17         2.86 o                         
  -7   1  15          0.52          0.97         3.34 o                         
  -6   1  15         21.09         21.06         3.06 o                         
  -5   1  15         71.38         69.57         4.74 o                         
  -4   1  15          5.42          3.79         1.49 o                         
  -3   1  15         66.93         70.52         4.94 o                         
  -2   1  15         42.02         42.09         4.12 o                         
  -1   1  15        786.53        763.26        16.31 o                         
   0   1  15        337.81        354.62         7.37 o                         
   1   1  15         74.94         83.54         3.83 o                         
   2   1  15          0.21         -0.25         1.01 o                         
   3   1  15         14.77         18.15         2.12 o                         
   4   1  15          3.63          4.95         1.75 o                         
   5   1  15         11.16         10.24         2.44 o                         
   6   1  15          0.03         -1.08         3.20 o                         
   7   1  15          5.48          5.88         3.17 o                         
  -8   2  15          4.19          1.86         3.13 o                         
  -7   2  15          6.91          7.64         2.60 o                         
  -6   2  15          0.49          1.28         1.84 o                         
  -5   2  15          7.91          4.45         2.18 o                         
  -4   2  15        101.65         91.62         4.71 o                         
  -3   2  15          2.38          0.00         1.65 o                         
  -2   2  15        467.34        437.63        11.05 o                         
  -1   2  15       1295.37       1311.54        21.65 o                         
   0   2  15        123.06        130.97         4.09 o                         
   1   2  15         47.01         45.77         2.18 o                         
   2   2  15          8.02          7.55         1.58 o                         
   3   2  15        142.68        131.96         4.82 o                         
   4   2  15          0.28          0.58         1.75 o                         
   5   2  15          3.82          3.52         2.22 o                         
   6   2  15         56.07         57.33         6.73 o                         
   7   2  15          3.40          3.55         3.35 o                         
  -8   3  15         22.97         24.69         9.32 o                         
  -7   3  15          0.34          6.99         3.13 o                         
  -6   3  15         25.02         36.78         4.04 o                         
  -5   3  15        108.19        101.56         5.37 o                         
  -4   3  15        164.01        135.12         4.63 o                         
  -3   3  15        473.06        442.65        13.79 o                         
  -2   3  15         36.83         40.06         3.32 o                         
  -1   3  15         24.25         23.23         2.07 o                         
   0   3  15         43.94         50.33         2.76 o                         
   1   3  15         35.61         35.43         2.09 o                         
   2   3  15          4.15          6.64         1.36 o                         
   3   3  15          0.01         -1.26         1.26 o                         
   4   3  15         18.36         19.16         2.73 o                         
   5   3  15          9.61         10.08         2.73 o                         
   6   3  15         23.17         26.39         3.62 o                         
   7   3  15          0.66         -0.55         2.73 o                         
  -8   4  15         19.56         18.74         4.74 o                         
  -7   4  15         35.74         50.15         6.68 o                         
  -6   4  15         44.29         34.90         7.58 o                         
  -5   4  15          1.50          8.79         3.09 o                         
  -4   4  15         43.19         42.04         4.61 o                         
  -3   4  15        274.44        221.80         5.44 o                         
  -2   4  15        116.95        138.55         5.27 o                         
  -1   4  15         29.88         25.67         2.33 o                         
   0   4  15        244.85        258.33         5.54 o                         
   1   4  15         56.73         45.29         1.83 o                         
   2   4  15          0.01         -1.11         1.11 o                         
   3   4  15         36.44         34.55         3.17 o                         
   4   4  15          0.21          1.17         1.68 o                         
   5   4  15          8.96         10.55         2.69 o                         
   6   4  15          5.11          6.95         2.82 o                         
   7   4  15          4.33          0.29         2.91 o                         
  -8   5  15          1.86         -1.17         3.13 o                         
  -7   5  15         16.15         23.76         4.94 o                         
  -6   5  15          3.19          4.56         2.67 o                         
  -5   5  15         24.96         27.56         4.49 o                         
  -4   5  15          0.03         -2.18         2.18 o                         
  -3   5  15         31.65         29.48         2.61 o                         
  -2   5  15        773.12        719.33        17.16 o                         
  -1   5  15        257.42        244.34         7.31 o                         
   0   5  15         32.14         36.53         2.89 o                         
   1   5  15         19.42         21.36         1.36 o                         
   2   5  15          0.42          0.54         1.18 o                         
   3   5  15         12.35         11.32         2.36 o                         
   4   5  15          1.06         -0.54         1.85 o                         
   5   5  15         17.48         17.12         2.91 o                         
   6   5  15          0.05         -2.22         2.22 o                         
  -8   6  15          4.56          5.59         4.08 o                         
  -7   6  15         21.24         25.19         4.80 o                         
  -6   6  15         67.11         64.73         6.46 o                         
  -5   6  15         17.93         17.68         3.52 o                         
  -4   6  15          3.72          6.37         2.52 o                         
  -3   6  15          6.41          7.68         1.99 o                         
  -2   6  15        369.98        284.68        12.56 o                         
  -1   6  15          0.31         -0.96         0.96 o                         
   0   6  15          5.40          7.32         1.32 o                         
   1   6  15         50.37         48.25         2.24 o                         
   2   6  15         27.23         24.28         2.25 o                         
   3   6  15         47.57         46.34         5.72 o                         
   4   6  15         28.86         29.85         4.58 o                         
   5   6  15         39.83         38.59         4.02 o                         
   6   6  15         65.65         63.15         5.32 o                         
  -7   7  15          7.97          7.57         3.32 o                         
  -6   7  15          6.88         11.82         3.39 o                         
  -5   7  15          7.84          3.25         2.87 o                         
  -4   7  15         75.60         66.91         5.86 o                         
  -3   7  15          0.00          0.58         2.06 o                         
  -2   7  15         23.57         16.17         1.93 o                         
  -1   7  15         33.38         29.63         2.09 o                         
   0   7  15         95.31         77.62         3.16 o                         
   1   7  15         67.95         59.21         3.17 o                         
   2   7  15         19.63         27.05         3.20 o                         
   3   7  15          0.86         -2.21         2.36 o                         
   4   7  15         33.49         31.50         3.77 o                         
   5   7  15         43.34         36.88         5.60 o                         
   6   7  15         56.70         60.67         8.75 o                         
  -7   8  15          3.11          7.65         3.77 o                         
  -6   8  15          2.05          8.70         5.92 o                         
  -5   8  15          0.25          3.22         2.76 o                         
  -4   8  15          8.20          6.41         2.87 o                         
  -3   8  15        110.98         99.08         6.46 o                         
  -2   8  15          1.55          5.41         2.57 o                         
  -1   8  15          8.83         15.42         3.03 o                         
   0   8  15          8.16          6.24         1.98 o                         
   1   8  15          0.02         -0.45         1.39 o                         
   2   8  15         64.05         74.21         4.36 o                         
   3   8  15         28.12         25.34         2.94 o                         
   4   8  15          0.20          2.21         2.40 o                         
   5   8  15         12.57         14.65         3.39 o                         
   6   8  15          9.44         15.19         3.92 o                         
  -7   9  15          0.19          4.46         3.50 o                         
  -6   9  15          0.88          5.66         3.39 o                         
  -5   9  15         12.65          7.35         3.09 o                         
  -4   9  15         28.53         24.07         6.77 o                         
  -3   9  15          9.26          7.81         2.52 o                         
  -2   9  15         10.87          8.79         2.67 o                         
  -1   9  15         15.50         13.45         2.27 o                         
   0   9  15          6.68          8.82         2.22 o                         
   1   9  15         47.83         41.23         4.33 o                         
   2   9  15          2.58          4.93         2.13 o                         
   3   9  15          0.24          1.79         2.13 o                         
   4   9  15          0.02          2.91         2.40 o                         
   5   9  15          2.60         -1.55         2.69 o                         
  -6  10  15          0.00          0.36         3.11 o                         
  -5  10  15         17.41          5.80         4.66 o                         
  -4  10  15          0.53          2.91         2.40 o                         
  -3  10  15          1.00          3.05         2.52 o                         
  -2  10  15         14.33         15.88         3.23 o                         
  -1  10  15         10.35          9.17         2.13 o                         
   0  10  15         36.76         28.04         3.17 o                         
   1  10  15         59.61         52.07         4.34 o                         
   2  10  15          0.75         -0.83         1.98 o                         
   3  10  15          3.33          2.69         2.22 o                         
   4  10  15         62.94         71.66         5.98 o                         
   5  10  15        126.61        143.16         8.70 o                         
  -6  11  15         27.13         31.91         5.30 o                         
  -5  11  15         13.55         13.93         5.21 o                         
  -4  11  15         22.61         31.19         4.61 o                         
  -3  11  15          0.29          2.53         2.52 o                         
  -2  11  15         15.54          3.55         2.52 o                         
  -1  11  15          2.61          5.98         2.22 o                         
   0  11  15         21.71         23.76         2.84 o                         
   1  11  15         47.73         54.29         5.05 o                         
   2  11  15         19.90         24.06         4.76 o                         
   3  11  15         17.94         25.17         3.35 o                         
   4  11  15          4.66         13.65         3.39 o                         
  -5  12  15          2.37          3.72         3.50 o                         
  -4  12  15         62.48         62.02         8.58 o                         
  -3  12  15          1.20          0.20         2.52 o                         
  -2  12  15          8.10          6.99         3.85 o                         
  -1  12  15         14.65         13.32         2.82 o                         
   0  12  15          8.71          6.22         2.16 o                         
   1  12  15         16.68         13.23         3.03 o                         
   2  12  15          0.71         -1.98         1.98 o                         
   3  12  15          5.87          2.01         2.51 o                         
   4  12  15          0.40          4.32         3.49 o                         
  -4  13  15         27.37         29.45         4.80 o                         
  -3  13  15         87.94         89.08        10.87 o                         
  -2  13  15          9.50          9.23         3.09 o                         
  -1  13  15         16.07         18.21         3.17 o                         
   0  13  15          0.00         -0.66         1.94 o                         
   1  13  15         40.03         40.55         4.20 o                         
   2  13  15         24.66         31.83         3.85 o                         
   3  13  15          3.31          1.94         2.49 o                         
  -3  14  15          9.38          5.01         3.23 o                         
  -2  14  15          0.20          1.06         4.04 o                         
  -1  14  15         14.34         26.46         3.70 o                         
   0  14  15         34.93         30.10         3.60 o                         
   1  14  15         14.61         17.92         3.50 o                         
   2  14  15         18.52         29.59         5.05 o                         
  -1  15  15         11.80         10.08         3.03 o                         
   0  15  15         13.87          8.57         2.78 o                         
  -8   0  16         20.67         34.15        10.49 o                         
  -7   0  16         13.47         18.91         4.74 o                         
  -6   0  16         11.61          9.32         3.50 o                         
  -5   0  16         11.04         13.99         4.66 o                         
  -4   0  16        188.23        180.65        10.49 o                         
  -3   0  16         30.33         36.13         5.83 o                         
  -2   0  16        633.71        632.85        24.47 o                         
  -1   0  16        969.00        945.20        32.63 o                         
   0   0  16       2240.92       2080.74        45.33 o                         
   1   0  16       1745.10       1698.68        38.73 o                         
   2   0  16         23.99         28.05         3.00 o                         
   3   0  16          3.67          1.63         1.94 o                         
   4   0  16         49.89         50.51         5.83 o                         
   5   0  16          6.07         -1.75         2.91 o                         
   6   0  16          1.66          2.33         3.30 o                         
  -8   1  16          0.03         -2.16         2.16 o                         
  -7   1  16         13.21         16.19         4.64 o                         
  -6   1  16         23.81         23.76         3.39 o                         
  -5   1  16          7.69          6.81         2.28 o                         
  -4   1  16         16.08         23.36         4.41 o                         
  -3   1  16          3.24         -0.19         1.69 o                         
  -2   1  16        142.51        128.49         5.62 o                         
  -1   1  16        235.33        243.75         7.28 o                         
   0   1  16         57.84         60.28         3.48 o                         
   1   1  16        916.04        922.35        16.60 o                         
   2   1  16         15.49         14.54         2.02 o                         
   3   1  16         38.54         32.73         2.74 o                         
   4   1  16          0.11         -0.96         1.59 o                         
   5   1  16         12.85         22.84         3.53 o                         
   6   1  16         10.20          8.46         3.03 o                         
  -8   2  16         59.41         76.91        12.82 o                         
  -7   2  16         11.55         19.73         3.39 o                         
  -6   2  16          5.70          8.81         2.60 o                         
  -5   2  16         18.72         25.91         3.39 o                         
  -4   2  16        346.98        366.54         8.12 o                         
  -3   2  16         77.28         65.04         4.74 o                         
  -2   2  16         33.22         28.12         3.32 o                         
  -1   2  16        230.18        248.15         6.80 o                         
   0   2  16         57.71         51.18         3.13 o                         
   1   2  16         38.34         36.43         3.53 o                         
   2   2  16          7.93          8.98         1.36 o                         
   3   2  16          4.08          5.32         1.67 o                         
   4   2  16         11.63         11.84         2.22 o                         
   5   2  16         12.55          9.58         3.20 o                         
   6   2  16          3.37          2.78         2.57 o                         
  -8   3  16         23.43         29.89         5.59 o                         
  -7   3  16          0.16         -3.93         5.24 o                         
  -6   3  16          0.00          2.91         3.00 o                         
  -5   3  16          0.29          1.26         1.94 o                         
  -4   3  16          1.34          0.79         1.35 o                         
  -3   3  16        153.94        143.77         6.33 o                         
  -2   3  16         28.17         36.20         3.05 o                         
  -1   3  16          4.50          5.24         2.39 o                         
   0   3  16        906.64        874.47        15.86 o                         
   1   3  16        873.77        899.62        18.82 o                         
   2   3  16         15.05         16.70         1.87 o                         
   3   3  16          0.16         -1.28         1.37 o                         
   4   3  16          8.58          8.78         2.22 o                         
   5   3  16          5.81          9.65         2.57 o                         
   6   3  16          0.14         -0.95         2.51 o                         
  -8   4  16          0.06          2.33         4.66 o                         
  -7   4  16          0.68          3.96         3.88 o                         
  -6   4  16         10.91         19.55         4.48 o                         
  -5   4  16         20.51         16.74         3.88 o                         
  -4   4  16         62.20         60.46         3.44 o                         
  -3   4  16         11.45         10.32         2.87 o                         
  -2   4  16        129.58        108.61         4.46 o                         
  -1   4  16        838.89        791.92        14.16 o                         
   0   4  16        349.16        328.02         6.58 o                         
   1   4  16        338.19        357.40         8.85 o                         
   2   4  16         40.01         36.07         2.02 o                         
   3   4  16          8.32          7.30         1.85 o                         
   4   4  16          2.01          3.08         1.98 o                         
   5   4  16          0.67          2.87         2.13 o                         
   6   4  16         27.17         16.54         3.32 o                         
  -7   5  16         28.76         32.66         6.14 o                         
  -6   5  16         46.80         54.44         8.74 o                         
  -5   5  16         18.85         21.22         4.10 o                         
  -4   5  16         22.53         26.97         4.04 o                         
  -3   5  16          0.47         -0.53         2.18 o                         
  -2   5  16         36.84         40.37         4.23 o                         
  -1   5  16         82.95         68.80         5.30 o                         
   0   5  16          8.88          5.33         2.02 o                         
   1   5  16          1.38          4.73         1.87 o                         
   2   5  16          0.18          0.29         1.31 o                         
   3   5  16          1.54          3.19         1.85 o                         
   4   5  16         19.27         17.25         2.73 o                         
   5   5  16         44.92         40.92         4.14 o                         
   6   5  16          0.00         -2.15         2.44 o                         
  -7   6  16          0.67          4.66         3.88 o                         
  -6   6  16          2.28          6.12         2.85 o                         
  -5   6  16         50.32         42.95         5.05 o                         
  -4   6  16          4.33          2.26         2.52 o                         
  -3   6  16          2.07          0.63         1.44 o                         
  -2   6  16         25.23         20.38         4.81 o                         
  -1   6  16          4.20          3.96         2.40 o                         
   0   6  16        156.52        162.51         6.02 o                         
   1   6  16         57.41         57.66         3.44 o                         
   2   6  16         53.79         53.64         4.05 o                         
   3   6  16         24.42         30.18         5.01 o                         
   4   6  16         40.06         36.32         4.54 o                         
   5   6  16          0.17          0.63         2.13 o                         
   6   6  16          1.39          5.21         2.73 o                         
  -7   7  16          1.78          3.66         3.39 o                         
  -6   7  16          0.37          1.61         3.09 o                         
  -5   7  16         20.13         22.74         4.10 o                         
  -4   7  16         28.71         22.37         5.72 o                         
  -3   7  16         16.43         15.56         3.67 o                         
  -2   7  16         29.28         23.97         2.05 o                         
  -1   7  16         17.53         17.77         1.93 o                         
   0   7  16          7.05          7.79         1.62 o                         
   1   7  16         44.12         38.68         3.54 o                         
   2   7  16         55.01         48.66         3.42 o                         
   3   7  16          0.43          1.55         2.02 o                         
   4   7  16          3.18          3.12         2.83 o                         
   5   7  16          0.10         -0.12         2.40 o                         
  -7   8  16          0.50          1.86         3.88 o                         
  -6   8  16        105.95        119.32         9.99 o                         
  -5   8  16         38.03         36.29         6.56 o                         
  -4   8  16          1.14          5.05         2.76 o                         
  -3   8  16        124.54         95.22         6.81 o                         
  -2   8  16          8.37         12.21         2.87 o                         
  -1   8  16         94.87         83.02         4.13 o                         
   0   8  16        190.50        178.65         5.45 o                         
   1   8  16         95.94         92.18         5.20 o                         
   2   8  16          0.00          0.52         1.53 o                         
   3   8  16          6.42          8.78         2.22 o                         
   4   8  16          0.40         -1.48         2.27 o                         
   5   8  16         35.58         43.94         4.94 o                         
  -6   9  16         11.59         15.49         4.10 o                         
  -5   9  16         71.52         71.51         6.46 o                         
  -4   9  16          4.72          3.86         3.09 o                         
  -3   9  16          1.61          1.63         2.40 o                         
  -2   9  16          3.12          6.26         1.81 o                         
  -1   9  16          3.74          3.73         2.86 o                         
   0   9  16          2.72          2.59         2.01 o                         
   1   9  16          1.29         -0.16         1.85 o                         
   2   9  16        190.14        179.30         6.37 o                         
   3   9  16         34.31         30.60         3.42 o                         
   4   9  16          5.70          5.11         3.09 o                         
   5   9  16          0.17         -1.66         2.87 o                         
  -6  10  16          4.95          5.74         3.58 o                         
  -5  10  16         28.22         49.18         5.64 o                         
  -4  10  16          1.92          8.07         3.82 o                         
  -3  10  16          0.40         -0.82         2.40 o                         
  -2  10  16          3.11          0.50         1.98 o                         
  -1  10  16          0.04          0.62         1.85 o                         
   0  10  16         50.66         39.79         3.31 o                         
   1  10  16          3.60          2.78         2.13 o                         
   2  10  16          1.68          5.47         2.13 o                         
   3  10  16          4.85          4.60         2.44 o                         
   4  10  16         11.55         15.10         3.56 o                         
  -5  11  16         88.73         88.46         9.86 o                         
  -4  11  16          0.01          0.78         2.69 o                         
  -3  11  16         13.16         16.64         3.92 o                         
  -2  11  16          3.57          6.47         2.05 o                         
  -1  11  16         12.36          7.12         2.44 o                         
   0  11  16          6.86          9.48         2.25 o                         
   1  11  16         50.58         54.15         4.44 o                         
   2  11  16         57.46         58.55         4.61 o                         
   3  11  16          0.01         -1.98         1.98 o                         
   4  11  16          0.16         -1.91         3.75 o                         
  -4  12  16          1.96         -1.75         3.71 o                         
  -3  12  16         61.69         71.39         6.42 o                         
  -2  12  16          7.33          8.21         2.82 o                         
  -1  12  16          0.02         -0.25         2.19 o                         
   0  12  16          9.59          6.61         2.42 o                         
   1  12  16         29.23         23.22         3.62 o                         
   2  12  16         21.63         17.93         4.21 o                         
   3  12  16          2.53         -1.46         2.33 o                         
  -3  13  16         16.20         14.16         3.92 o                         
  -2  13  16         39.78         53.79         4.69 o                         
  -1  13  16          2.09          3.14         2.31 o                         
   0  13  16          0.56          3.54         2.16 o                         
   1  13  16          9.44          7.07         2.93 o                         
   2  13  16          3.70          4.16         2.87 o                         
  -2  14  16          0.01         -2.15         2.44 o                         
  -1  14  16          0.09         -0.80         2.44 o                         
   0  14  16          1.96         -0.15         2.16 o                         
  -7   1  17          1.79          2.88         2.62 o                         
  -6   1  17          6.10          5.59         2.33 o                         
  -5   1  17          0.19         -0.93         1.55 o                         
  -4   1  17          7.50          3.18         2.67 o                         
  -3   1  17         36.42         31.59         3.39 o                         
  -2   1  17         47.14         49.45         4.37 o                         
  -1   1  17        190.89        188.89         6.06 o                         
   0   1  17        277.41        278.74         6.75 o                         
   1   1  17          4.41          7.98         2.13 o                         
   2   1  17         45.42         46.97         3.94 o                         
   3   1  17          2.30          2.02         1.42 o                         
   4   1  17          0.52          0.15         2.02 o                         
   5   1  17         13.99         22.01         3.26 o                         
   6   1  17          0.29          1.68         2.57 o                         
  -7   2  17         13.98         21.66         4.94 o                         
  -6   2  17          4.40          9.43         2.60 o                         
  -5   2  17          2.29         -0.27         2.26 o                         
  -4   2  17         28.94         28.02         6.03 o                         
  -3   2  17         68.96         83.53         5.26 o                         
  -2   2  17         75.18         71.96         5.05 o                         
  -1   2  17         33.06         31.09         2.82 o                         
   0   2  17         12.61         14.88         2.16 o                         
   1   2  17        649.68        694.33        16.12 o                         
   2   2  17         55.04         55.12         2.76 o                         
   3   2  17         23.94         22.92         2.41 o                         
   4   2  17         15.58         12.89         2.31 o                         
   5   2  17          9.17          7.97         2.44 o                         
   6   2  17          0.98         -2.22         2.22 o                         
  -7   3  17          7.19          7.20         4.05 o                         
  -6   3  17          0.30          0.00         4.08 o                         
  -5   3  17          7.02         10.96         3.88 o                         
  -4   3  17          0.06         -1.63         1.81 o                         
  -3   3  17          8.78          8.90         2.52 o                         
  -2   3  17         11.78          8.52         2.28 o                         
  -1   3  17        318.05        306.32         7.79 o                         
   0   3  17          0.08          0.85         1.40 o                         
   1   3  17        186.61        184.00        11.57 o                         
   2   3  17        123.47        127.95         6.03 o                         
   3   3  17        151.32        158.10         5.41 o                         
   4   3  17          8.60         10.67         2.44 o                         
   5   3  17         52.52         53.60         6.39 o                         
   6   3  17          1.78          5.96         2.73 o                         
  -7   4  17         33.83         37.40         5.82 o                         
  -6   4  17         20.70         27.65         5.31 o                         
  -5   4  17          3.00          2.48         3.00 o                         
  -4   4  17          0.16         -1.40         1.94 o                         
  -3   4  17         32.45         30.87         4.10 o                         
  -2   4  17          2.03          1.17         3.30 o                         
  -1   4  17          0.20          0.26         1.36 o                         
   0   4  17          9.50         12.74         1.70 o                         
   1   4  17         47.29         48.26         5.38 o                         
   2   4  17          4.20          5.96         1.11 o                         
   3   4  17          3.42          3.43         1.59 o                         
   4   4  17          4.29          7.59         2.22 o                         
   5   4  17          3.29          4.74         2.22 o                         
   6   4  17          7.59          7.59         2.82 o                         
  -7   5  17         36.43         48.00         6.99 o                         
  -6   5  17         29.41         31.12         5.59 o                         
  -5   5  17         68.90         83.06        11.74 o                         
  -4   5  17        115.85        102.82         6.56 o                         
  -3   5  17          7.26          1.56         2.52 o                         
  -2   5  17         14.08         13.99         4.40 o                         
  -1   5  17          0.00          0.00         2.47 o                         
   0   5  17         33.35         38.21         3.42 o                         
   1   5  17          1.60          4.16         3.50 o                         
   2   5  17          3.26          4.50         1.68 o                         
   3   5  17         48.77         46.96         3.54 o                         
   4   5  17          8.58          7.61         3.21 o                         
   5   5  17         26.98         32.43         3.91 o                         
  -7   6  17          3.61          5.83         5.83 o                         
  -6   6  17         20.04         30.09         8.02 o                         
  -5   6  17         31.78         40.13        10.83 o                         
  -4   6  17          0.35          2.97         2.67 o                         
  -3   6  17         10.18         12.95         3.32 o                         
  -2   6  17          0.14         -2.01         2.01 o                         
  -1   6  17          6.79          5.95         3.54 o                         
   0   6  17        406.96        349.23        10.53 o                         
   1   6  17         55.14         43.71         5.77 o                         
   2   6  17         62.27         57.04         4.35 o                         
   3   6  17         17.48         19.05         2.98 o                         
   4   6  17          5.80          8.55         2.69 o                         
   5   6  17          1.64          2.75         2.47 o                         
  -6   7  17          0.07         -0.94         3.35 o                         
  -5   7  17         30.26         28.51         4.37 o                         
  -4   7  17          0.81          5.01         2.52 o                         
  -3   7  17          1.27         -0.21         1.54 o                         
  -2   7  17         21.40         33.56         4.47 o                         
  -1   7  17         70.00         68.83         5.43 o                         
   0   7  17         80.49         74.29         5.30 o                         
   1   7  17          2.16          0.17         1.70 o                         
   2   7  17          1.67          1.71         1.59 o                         
   3   7  17          1.34          3.07         2.18 o                         
   4   7  17         37.35         45.08         6.23 o                         
   5   7  17         22.42         27.06         4.37 o                         
  -6   8  17         25.77         37.78         5.49 o                         
  -5   8  17         21.95         24.70         4.61 o                         
  -4   8  17          0.45          0.76         2.84 o                         
  -3   8  17          5.37          6.78         2.70 o                         
  -2   8  17          0.41         -0.61         1.44 o                         
  -1   8  17          5.53          4.16         1.68 o                         
   0   8  17          3.80          6.92         1.94 o                         
   1   8  17          0.25         -0.72         1.82 o                         
   2   8  17          6.72          1.48         1.85 o                         
   3   8  17         20.41         18.91         4.18 o                         
   4   8  17          1.02          0.82         2.40 o                         
   5   8  17          0.10          2.56         4.66 o                         
  -6   9  17         12.53         11.08         4.04 o                         
  -5   9  17          1.31         -2.65         2.67 o                         
  -4   9  17          6.04         10.56         3.77 o                         
  -3   9  17          2.01          4.38         3.64 o                         
  -2   9  17         23.68         23.66         3.05 o                         
  -1   9  17         12.47         12.24         2.42 o                         
   0   9  17          1.81          0.78         1.72 o                         
   1   9  17         16.94         17.87         3.23 o                         
   2   9  17          0.00          0.92         1.98 o                         
   3   9  17          0.31         -1.38         2.18 o                         
   4   9  17         13.80         11.33         3.09 o                         
  -5  10  17          1.94          5.06         3.50 o                         
  -4  10  17         17.58         31.05         4.74 o                         
  -3  10  17         30.64         25.45         4.47 o                         
  -2  10  17         19.02         19.08         3.00 o                         
  -1  10  17         34.29         32.26         3.42 o                         
   0  10  17          4.48          3.97         1.87 o                         
   1  10  17          0.72         -0.21         2.18 o                         
   2  10  17          5.25          6.44         2.44 o                         
   3  10  17          7.48          7.52         2.67 o                         
   4  10  17          2.66          1.98         2.55 o                         
  -4  11  17         49.22         52.02         5.64 o                         
  -3  11  17          1.61          8.66         3.39 o                         
  -2  11  17         20.65         33.84         3.62 o                         
  -1  11  17          0.25          0.75         1.98 o                         
   0  11  17          0.25         -1.17         1.72 o                         
   1  11  17          3.86          8.74         3.43 o                         
   2  11  17         27.82         28.59         4.80 o                         
   3  11  17         33.60         35.21         8.02 o                         
  -4  12  17         23.07         32.11         6.44 o                         
  -3  12  17          2.40          3.94         3.09 o                         
  -2  12  17          3.31          3.08         2.31 o                         
  -1  12  17         17.21         21.32         4.64 o                         
   0  12  17          0.57          1.48         2.69 o                         
   1  12  17          4.47          0.62         2.52 o                         
   2  12  17          1.10          0.78         2.69 o                         
  -2  13  17         25.81         32.59         4.02 o                         
  -1  13  17          0.76          2.33         2.51 o                         
   0  13  17         21.95         18.92         3.42 o                         
   1  13  17         26.52         31.80         5.69 o                         
  -7   0  18        207.03        238.14        12.88 o                         
  -6   0  18          0.86          0.39         3.13 o                         
  -5   0  18         19.22         20.81         4.05 o                         
  -4   0  18        130.95        136.36        10.49 o                         
  -3   0  18          0.45          2.33         2.33 o                         
  -2   0  18         16.84         22.14         4.66 o                         
  -1   0  18          5.92          1.17         1.79 o                         
   0   0  18          2.93          8.68         3.42 o                         
   1   0  18        258.71        258.18        10.71 o                         
   2   0  18        213.95        241.25        15.15 o                         
   3   0  18         25.29         31.35         3.88 o                         
   4   0  18         19.34         26.15         4.05 o                         
   5   0  18         15.31         25.53         5.24 o                         
  -7   1  18          0.03          3.97         3.50 o                         
  -6   1  18         39.33         56.01         5.17 o                         
  -5   1  18         12.40         17.74         4.88 o                         
  -4   1  18          1.13         -1.88         2.85 o                         
  -3   1  18         20.10         22.24         2.98 o                         
  -2   1  18        281.76        285.67         9.29 o                         
  -1   1  18         10.76          9.12         1.82 o                         
   0   1  18         49.05         57.93         3.60 o                         
   1   1  18        230.75        255.93         8.75 o                         
   2   1  18        520.79        502.98        16.48 o                         
   3   1  18        399.60        378.36         8.37 o                         
   4   1  18         19.98         18.99         2.65 o                         
   5   1  18          0.98          1.44         2.05 o                         
  -7   2  18          0.30          3.50         4.05 o                         
  -6   2  18          0.12         -2.33         4.66 o                         
  -5   2  18          6.96          9.66         4.20 o                         
  -4   2  18          0.38          1.47         1.84 o                         
  -3   2  18          8.27          7.51         2.52 o                         
  -2   2  18         38.31         59.51         6.58 o                         
  -1   2  18         18.36         26.89         2.82 o                         
   0   2  18         37.19         30.37         2.78 o                         
   1   2  18        147.71        148.53         6.73 o                         
   2   2  18         97.18         94.17         7.64 o                         
   3   2  18        308.32        315.78         7.39 o                         
   4   2  18          8.53          9.90         2.31 o                         
   5   2  18          5.49          0.67         1.98 o                         
  -7   3  18          0.74          3.50         8.74 o                         
  -6   3  18         76.81         92.62        10.49 o                         
  -5   3  18         21.66         23.35        11.07 o                         
  -4   3  18          2.38          1.50         2.80 o                         
  -3   3  18          0.00          1.17         4.66 o                         
  -2   3  18        114.23        118.91         5.06 o                         
  -1   3  18        121.21        118.24         5.15 o                         
   0   3  18         14.50         19.89         2.34 o                         
   1   3  18         43.71         39.36         4.10 o                         
   2   3  18          0.32          0.29         2.02 o                         
   3   3  18          4.75          8.95         3.98 o                         
   4   3  18          0.17          2.70         2.86 o                         
   5   3  18          5.33          6.24         2.31 o                         
  -7   4  18         55.36         65.27         9.32 o                         
  -6   4  18         42.82         46.70         8.16 o                         
  -5   4  18          9.97         19.17         7.58 o                         
  -4   4  18         58.16         76.09        13.99 o                         
  -3   4  18          2.12         -1.33         2.80 o                         
  -2   4  18         21.11         19.06         3.55 o                         
  -1   4  18         57.43         62.92         5.30 o                         
   0   4  18         52.15         50.76         5.77 o                         
   1   4  18        354.88        356.06        10.53 o                         
   2   4  18        336.42        331.18         8.03 o                         
   3   4  18        221.17        233.58         8.92 o                         
   4   4  18          0.27          2.08         1.98 o                         
   5   4  18          4.21          7.54         2.73 o                         
  -6   5  18          1.30          5.36         3.88 o                         
  -5   5  18         18.13         16.89         6.99 o                         
  -4   5  18          1.22          1.94         4.03 o                         
  -3   5  18         84.95         62.47        10.60 o                         
  -2   5  18          2.71          6.74         2.52 o                         
  -1   5  18          0.57         -0.53         2.60 o                         
   0   5  18         36.12         29.97         3.92 o                         
   1   5  18         16.99         19.88         4.12 o                         
   2   5  18         44.27         39.59         3.71 o                         
   3   5  18        108.44        109.19         5.08 o                         
   4   5  18         30.43         26.15         3.17 o                         
   5   5  18          0.44         -2.05         2.05 o                         
  -6   6  18          5.28         14.79         4.94 o                         
  -5   6  18         17.02         13.89         6.99 o                         
  -4   6  18         16.41         19.60         3.92 o                         
  -3   6  18          8.87          4.16         2.87 o                         
  -2   6  18          3.03          3.37         2.52 o                         
  -1   6  18         27.41         23.46         3.55 o                         
   0   6  18         57.72         44.88         4.61 o                         
   1   6  18          9.31         14.57         4.12 o                         
   2   6  18         15.62         20.56         3.70 o                         
   3   6  18         16.48         18.06         2.98 o                         
   4   6  18          2.29          0.93         2.40 o                         
   5   6  18          0.77          0.97         2.52 o                         
  -6   7  18          4.97          2.24         3.23 o                         
  -5   7  18          3.80         13.96         3.92 o                         
  -4   7  18         88.46         92.18         7.34 o                         
  -3   7  18         22.64         20.76         3.92 o                         
  -2   7  18         73.45         58.22         5.30 o                         
  -1   7  18         54.10         51.16         7.11 o                         
   0   7  18          5.15         12.04         3.36 o                         
   1   7  18          7.83          5.96         4.08 o                         
   2   7  18        117.81        137.87         5.27 o                         
   3   7  18         46.63         49.00         4.23 o                         
   4   7  18          0.62          0.93         2.40 o                         
  -5   8  18          1.33         -0.33         3.39 o                         
  -4   8  18          5.40          8.79         3.23 o                         
  -3   8  18         47.37         45.19         4.11 o                         
  -2   8  18          0.88         -1.46         2.68 o                         
  -1   8  18          2.92          4.51         2.52 o                         
   0   8  18          6.66          7.33         2.87 o                         
   1   8  18         37.48         34.95         3.50 o                         
   2   8  18          0.84          0.70         1.85 o                         
   3   8  18          4.26          0.47         2.40 o                         
   4   8  18         23.36         21.21         7.75 o                         
  -5   9  18          5.72         14.52         4.04 o                         
  -4   9  18         74.98         70.24         6.46 o                         
  -3   9  18         15.86         30.33         3.19 o                         
  -2   9  18          0.03          0.95         2.46 o                         
  -1   9  18         13.65          9.06         1.86 o                         
   0   9  18          0.54          2.49         2.02 o                         
   1   9  18         33.94         30.61         3.63 o                         
   2   9  18         52.14         45.28         4.61 o                         
   3   9  18         11.92          8.32         2.87 o                         
  -4  10  18          2.89          1.75         3.71 o                         
  -3  10  18         39.71         41.01         3.92 o                         
  -2  10  18          4.85          0.97         2.05 o                         
  -1  10  18          0.00          1.97         2.19 o                         
   0  10  18          0.06         -1.67         1.67 o                         
   1  10  18          0.81         -2.02         2.02 o                         
   2  10  18          0.67          1.49         2.52 o                         
   3  10  18          2.83          1.86         2.40 o                         
  -3  11  18         22.94         30.14         3.68 o                         
  -2  11  18          0.56         -0.41         2.22 o                         
  -1  11  18         44.98         51.23         4.22 o                         
   0  11  18         11.48         15.03         4.41 o                         
   1  11  18          0.98          4.75         3.09 o                         
   2  11  18          6.44          5.38         3.09 o                         
  -2  12  18          4.32          7.62         2.71 o                         
  -1  12  18         36.07         41.37         4.10 o                         
   0  12  18         13.60         21.21         3.75 o                         
   1  12  18          1.46          3.76         3.64 o                         
  -6   1  19          0.00          0.65         2.60 o                         
  -5   1  19          7.24          5.13         2.33 o                         
  -4   1  19          1.46          0.70         3.46 o                         
  -3   1  19          1.71          1.17         3.02 o                         
  -2   1  19          2.58          3.50         2.47 o                         
  -1   1  19          0.07         -0.50         1.45 o                         
   0   1  19         18.44         15.65         2.57 o                         
   1   1  19         98.32        102.91         6.48 o                         
   2   1  19         56.82         55.77         6.14 o                         
   3   1  19        122.13        133.22         7.23 o                         
   4   1  19          9.36         14.49         2.43 o                         
   5   1  19          8.04          7.95         2.75 o                         
  -6   2  19          6.48          3.96         4.66 o                         
  -5   2  19         51.39         64.68         7.54 o                         
  -4   2  19          1.54          6.26         2.98 o                         
  -3   2  19          0.39          2.42         1.79 o                         
  -2   2  19         30.84         33.26         3.11 o                         
  -1   2  19         22.90         24.47         2.80 o                         
   0   2  19          1.30          1.48         1.85 o                         
   1   2  19          0.68          2.21         2.99 o                         
   2   2  19         35.61         32.80         4.94 o                         
   3   2  19         18.55         29.95         2.41 o                         
   4   2  19          2.93          5.41         2.05 o                         
   5   2  19         16.28         14.68         2.74 o                         
  -6   3  19         23.12         24.22         5.59 o                         
  -5   3  19          0.09         -2.80         2.80 o                         
  -4   3  19          4.66          8.16         3.88 o                         
  -3   3  19          0.34          2.50         2.80 o                         
  -2   3  19          2.28          0.83         2.80 o                         
  -1   3  19         16.79         17.55         2.16 o                         
   0   3  19          1.43          2.72         2.36 o                         
   1   3  19         40.19         40.66         5.19 o                         
   2   3  19          8.23          9.41         2.87 o                         
   3   3  19        155.61        166.64         5.03 o                         
   4   3  19         16.30         17.58         2.80 o                         
  -6   4  19         24.80         33.73         6.44 o                         
  -5   4  19          6.12          9.96         4.48 o                         
  -4   4  19          0.04         -2.91         2.91 o                         
  -3   4  19         30.07         22.14         4.48 o                         
  -2   4  19         35.31         26.01         5.24 o                         
  -1   4  19          0.39          0.17         2.91 o                         
   0   4  19         11.03         13.70         5.83 o                         
   1   4  19         47.04         50.78         6.14 o                         
   2   4  19         12.36         21.63         3.55 o                         
   3   4  19         16.79         15.26         2.16 o                         
   4   4  19         18.14         21.23         2.93 o                         
  -6   5  19          7.73         12.14         4.74 o                         
  -5   5  19        105.04        129.25        16.32 o                         
  -4   5  19          3.03          1.81         3.64 o                         
  -3   5  19          3.10          0.13         2.99 o                         
  -2   5  19          0.51          7.16         2.98 o                         
  -1   5  19          4.72          4.91         2.87 o                         
   0   5  19          1.75          0.83         2.80 o                         
   1   5  19          2.03          2.91         3.30 o                         
   2   5  19         21.19         17.86         5.24 o                         
   3   5  19         27.19         27.35         3.06 o                         
   4   5  19         36.03         37.57         4.04 o                         
  -5   6  19          2.90          3.11         3.64 o                         
  -4   6  19         23.24         30.56         4.80 o                         
  -3   6  19         79.53        104.46         7.59 o                         
  -2   6  19         13.31         10.99         3.23 o                         
  -1   6  19          2.23          3.11         2.69 o                         
   0   6  19          5.05          3.00         3.50 o                         
   1   6  19         34.59         33.91         5.31 o                         
   2   6  19         24.92         31.61         7.58 o                         
   3   6  19         10.48          5.96         3.88 o                         
   4   6  19          5.93          9.45         2.52 o                         
  -5   7  19          9.29         11.65         3.63 o                         
  -4   7  19         62.01         77.28         8.16 o                         
  -3   7  19         30.48         33.55         4.61 o                         
  -2   7  19          3.84          3.33         4.71 o                         
  -1   7  19         11.55         24.18         3.92 o                         
   0   7  19          7.73          9.97         4.66 o                         
   1   7  19          7.43          8.16         3.30 o                         
   2   7  19         90.15         88.45         6.84 o                         
   3   7  19          0.00         -0.63         1.79 o                         
  -5   8  19         11.01         24.87         4.83 o                         
  -4   8  19         12.31         14.36         3.92 o                         
  -3   8  19         14.80         15.12         3.92 o                         
  -2   8  19          1.72          5.16         2.87 o                         
  -1   8  19          4.51          5.49         2.87 o                         
   0   8  19          0.27         -1.75         2.47 o                         
   1   8  19          1.25          4.92         3.64 o                         
   2   8  19         19.50         17.12         2.94 o                         
   3   8  19          0.89          0.64         2.18 o                         
  -4   9  19         81.60        111.14         6.56 o                         
  -3   9  19         13.31         -0.39         4.21 o                         
  -2   9  19         31.75         53.43         5.74 o                         
  -1   9  19          2.14         -1.98         2.40 o                         
   0   9  19          1.43         -1.83         4.66 o                         
   1   9  19          9.58          8.65         2.52 o                         
   2   9  19          1.50         -1.59         2.18 o                         
  -3  10  19          9.42          9.32         2.52 o                         
  -2  10  19          3.98          3.74         1.85 o                         
  -1  10  19         16.38         24.24         3.92 o                         
   0  10  19         25.47         25.68         6.05 o                         
   1  10  19          3.63          2.13         2.52 o                         
   2  10  19          0.02         -3.50         4.66 o                         
  -2  11  19          5.58          9.32         2.49 o                         
  -1  11  19          0.00          1.94         2.27 o                         
   0  11  19          7.88         10.93         2.76 o                         
  -6   0  20          2.86          6.99         6.41 o                         
  -5   0  20         59.64         89.38         8.62 o                         
  -4   0  20         41.53         75.88         7.76 o                         
  -3   0  20         15.41         23.11         4.48 o
[truncated: 14,905 more chars]
